# Supplementary material for: A Murine Model of Mycobacterium kansasii Infection Reproducing Necrotic Lung Pathology Reveals Considerable Heterogeneity in Virulence of Clinical Isolates
Source: Front Microbiol. 2021 Aug 24;12:718477. doi: 10.3389/fmicb.2021.718477 (PMC8422904; doi:10.3389/fmicb.2021.718477)
Supplement: Supplementary Table 2 — 457 Mycobacterium tuberculosis H37Rv virulence factors loci and their orthologs in Mycobacterium kansasii ATCC 12478 strain. [file Table_2.XLSX]

## Sheet: Sheet1
H37Rv_LOCUS	Mycobrowser Function Category	MKAN_ORTHOLOG
Rv0064A	virulence, detoxification, adaptation	-
Rv0065	virulence, detoxification, adaptation	MKAN_03810
Rv0101	lipid metabolism	MKAN_10440
Rv0126	virulence, detoxification, adaptation	MKAN_15865
Rv0129c	lipid metabolism	MKAN_15880
Rv0153c	regulatory proteins	MKAN_16100
Rv0165c	regulatory proteins	MKAN_16230
Rv0167	virulence, detoxification, adaptation	MKAN_16240
Rv0168	virulence, detoxification, adaptation	MKAN_16245
Rv0169	virulence, detoxification, adaptation	MKAN_16250
Rv0170	virulence, detoxification, adaptation	MKAN_16255
Rv0171	virulence, detoxification, adaptation	MKAN_16260
Rv0172	virulence, detoxification, adaptation	MKAN_16265
Rv0173	cell wall and cell processes	MKAN_16270
Rv0174	virulence, detoxification, adaptation	MKAN_16275
Rv0182c	information pathways	MKAN_16330
Rv0198c	intermediary metabolism and respiration	MKAN_16455
Rv0202c	cell wall and cell processes	MKAN_16475
Rv0203	cell wall and cell processes	MKAN_16485
Rv0206c	cell wall and cell processes	MKAN_16500
Rv0211	intermediary metabolism and respiration	MKAN_16535
Rv0239	virulence, detoxification, adaptation	-
Rv0240	virulence, detoxification, adaptation	-
Rv0244c	lipid metabolism	MKAN_16790
Rv0277A	virulence, detoxification, adaptation	-
Rv0277c	virulence, detoxification, adaptation	-
Rv0282	cell wall and cell processes	MKAN_16980
Rv0283	cell wall and cell processes	MKAN_16985
Rv0284	cell wall and cell processes	MKAN_16990
Rv0285	PE/PPE	MKAN_16960
Rv0286	PE/PPE	MKAN_17000
Rv0287	cell wall and cell processes	MKAN_07045
Rv0288	cell wall and cell processes	MKAN_20630
Rv0289	cell wall and cell processes	MKAN_17015
Rv0290	cell wall and cell processes	MKAN_17020
Rv0291	intermediary metabolism and respiration	MKAN_17025
Rv0292	cell wall and cell processes	MKAN_17030
Rv0295c	conserved hypotheticals	MKAN_07210
Rv0298	conserved hypotheticals	-
Rv0299	conserved hypotheticals	-
Rv0300	virulence, detoxification, adaptation	-
Rv0301	virulence, detoxification, adaptation	-
Rv0334	intermediary metabolism and respiration	MKAN_17305
Rv0348	regulatory proteins	-
Rv0353	virulence, detoxification, adaptation	MKAN_17460
Rv0410c	regulatory proteins	MKAN_17845
Rv0432	virulence, detoxification, adaptation	MKAN_18000
Rv0450c	cell wall and cell processes	MKAN_18145
Rv0451c	cell wall and cell processes	MKAN_18150
Rv0456A	virulence, detoxification, adaptation	-
Rv0456B	virulence, detoxification, adaptation	-
Rv0467	intermediary metabolism and respiration	MKAN_18250
Rv0470c	lipid metabolism	MKAN_18260
Rv0475	cell wall and cell processes	MKAN_18280
Rv0490	regulatory proteins	MKAN_18350
Rv0491	regulatory proteins	MKAN_18355
Rv0500	intermediary metabolism and respiration	MKAN_18415
Rv0503c	lipid metabolism	MKAN_18440
Rv0549c	virulence, detoxification, adaptation	MKAN_03810
Rv0550c	virulence, detoxification, adaptation	-
Rv0581	virulence, detoxification, adaptation	-
Rv0582	virulence, detoxification, adaptation	-
Rv0586	regulatory proteins	-
Rv0587	virulence, detoxification, adaptation	-
Rv0588	virulence, detoxification, adaptation	-
Rv0589	virulence, detoxification, adaptation	MKAN_10880
Rv0590	virulence, detoxification, adaptation	-
Rv0591	virulence, detoxification, adaptation	-
Rv0592	virulence, detoxification, adaptation	-
Rv0593	cell wall and cell processes	-
Rv0594	virulence, detoxification, adaptation	-
Rv0595c	virulence, detoxification, adaptation	MKAN_19180
Rv0596c	virulence, detoxification, adaptation	-
Rv0598c	virulence, detoxification, adaptation	MKAN_28640
Rv0599c	virulence, detoxification, adaptation	-
Rv0608	virulence, detoxification, adaptation	-
Rv0609	virulence, detoxification, adaptation	-
Rv0616A	virulence, detoxification, adaptation	MKAN_19220
Rv0617	virulence, detoxification, adaptation	MKAN_19225
Rv0623	virulence, detoxification, adaptation	-
Rv0624	virulence, detoxification, adaptation	-
Rv0626	virulence, detoxification, adaptation	-
Rv0627	virulence, detoxification, adaptation	-
Rv0642c	lipid metabolism	MKAN_19385
Rv0656c	virulence, detoxification, adaptation	-
Rv0657c	virulence, detoxification, adaptation	-
Rv0659c	virulence, detoxification, adaptation	-
Rv0660c	virulence, detoxification, adaptation	-
Rv0661c	virulence, detoxification, adaptation	-
Rv0662c	virulence, detoxification, adaptation	-
Rv0664	virulence, detoxification, adaptation	-
Rv0665	virulence, detoxification, adaptation	-
Rv0735	information pathways	MKAN_19865
Rv0748	virulence, detoxification, adaptation	-
Rv0749	virulence, detoxification, adaptation	-
Rv0757	regulatory proteins	MKAN_11335
Rv0758	regulatory proteins	MKAN_11330
Rv0780	intermediary metabolism and respiration	MKAN_11130
Rv0820	cell wall and cell processes	MKAN_10675
Rv0821c	cell wall and cell processes	MKAN_10670
Rv0899	cell wall and cell processes	MKAN_09380
Rv0902c	regulatory proteins	MKAN_09365
Rv0903c	regulatory proteins	MKAN_09360
Rv0909	conserved hypotheticals	MKAN_09315
Rv0910	conserved hypotheticals	MKAN_09310
Rv0930	cell wall and cell processes	MKAN_09145
Rv0931c	regulatory proteins	MKAN_09140
Rv0934	cell wall and cell processes	-
Rv0959A	virulence, detoxification, adaptation	-
Rv0960	virulence, detoxification, adaptation	MKAN_03810
Rv0969	cell wall and cell processes	MKAN_20850
Rv0981	regulatory proteins	MKAN_08865
Rv0982	regulatory proteins	MKAN_08860
Rv0983	intermediary metabolism and respiration	MKAN_08855
Rv0990c	conserved hypotheticals	MKAN_08840
Rv1102c	virulence, detoxification, adaptation	-
Rv1103c	virulence, detoxification, adaptation	-
Rv1113	virulence, detoxification, adaptation	-
Rv1114	virulence, detoxification, adaptation	-
Rv1161	intermediary metabolism and respiration	MKAN_07320
Rv1162	intermediary metabolism and respiration	MKAN_07315
Rv1163	intermediary metabolism and respiration	MKAN_07310
Rv1164	intermediary metabolism and respiration	MKAN_19250
Rv1182	lipid metabolism	MKAN_27610
Rv1183	cell wall and cell processes	MKAN_16000
Rv1184c	cell wall and cell processes	-
Rv1185c	lipid metabolism	-
Rv1221	information pathways	MKAN_06940
Rv1235	cell wall and cell processes	MKAN_06890
Rv1236	cell wall and cell processes	MKAN_06885
Rv1237	cell wall and cell processes	MKAN_06880
Rv1238	cell wall and cell processes	MKAN_06875
Rv1241	virulence, detoxification, adaptation	MKAN_18030
Rv1242	virulence, detoxification, adaptation	MKAN_18025
Rv1246c	virulence, detoxification, adaptation	-
Rv1247c	virulence, detoxification, adaptation	-
Rv1258c	cell wall and cell processes	MKAN_06750
Rv1293	intermediary metabolism and respiration	MKAN_06420
Rv1344	lipid metabolism	-
Rv1345	lipid metabolism	MKAN_15515
Rv1346	lipid metabolism	-
Rv1347c	lipid metabolism	MKAN_07130
Rv1348	cell wall and cell processes	-
Rv1349	cell wall and cell processes	MKAN_09355
Rv1397c	virulence, detoxification, adaptation	-
Rv1398c	virulence, detoxification, adaptation	-
Rv1410c	cell wall and cell processes	MKAN_26735
Rv1411c	cell wall and cell processes	MKAN_26740
Rv1494	virulence, detoxification, adaptation	-
Rv1495	virulence, detoxification, adaptation	-
Rv1524	intermediary metabolism and respiration	MKAN_08420
Rv1526c	intermediary metabolism and respiration	-
Rv1527c	lipid metabolism	MKAN_27485
Rv1539	cell wall and cell processes	MKAN_27645
Rv1545	conserved hypotheticals	-
Rv1546	conserved hypotheticals	MKAN_27685
Rv1560	virulence, detoxification, adaptation	-
Rv1561	virulence, detoxification, adaptation	-
Rv1651c	PE/PPE	-
Rv1660	lipid metabolism	MKAN_28235
Rv1661	lipid metabolism	MKAN_28240
Rv1720c	virulence, detoxification, adaptation	MKAN_04495
Rv1721c	virulence, detoxification, adaptation	MKAN_04500
Rv1736c	intermediary metabolism and respiration	-
Rv1737c	cell wall and cell processes	MKAN_19235
Rv1740	virulence, detoxification, adaptation	-
Rv1741	virulence, detoxification, adaptation	-
Rv1743	regulatory proteins	MKAN_28800
Rv1755c	intermediary metabolism and respiration	MKAN_09870
Rv1782	cell wall and cell processes	MKAN_00155
Rv1783	cell wall and cell processes	MKAN_00160
Rv1785c	intermediary metabolism and respiration	MKAN_00165
Rv1786	intermediary metabolism and respiration	MKAN_00170
Rv1787	PE/PPE	MKAN_00175
Rv1788	PE/PPE	MKAN_00190
Rv1789	PE/PPE	MKAN_00185
Rv1790	PE/PPE	MKAN_00175
Rv1791	PE/PPE	MKAN_00190
Rv1792	information pathways	MKAN_29455
Rv1793	cell wall and cell processes	MKAN_00200
Rv1794	conserved hypotheticals	MKAN_00205
Rv1795	cell wall and cell processes	MKAN_00210
Rv1796	intermediary metabolism and respiration	MKAN_00215
Rv1797	cell wall and cell processes	MKAN_00220
Rv1798	cell wall and cell processes	MKAN_00225
Rv1811	cell wall and cell processes	MKAN_00260
Rv1821	cell wall and cell processes	MKAN_00320
Rv1838c	virulence, detoxification, adaptation	-
Rv1839c	virulence, detoxification, adaptation	-
Rv1857	cell wall and cell processes	MKAN_00505
Rv1886c	lipid metabolism	MKAN_00750
Rv1908c	virulence, detoxification, adaptation	MKAN_01265
Rv1915	intermediary metabolism and respiration	-
Rv1916	intermediary metabolism and respiration	-
Rv1932	virulence, detoxification, adaptation	MKAN_01090
Rv1936	intermediary metabolism and respiration	-
Rv1937	intermediary metabolism and respiration	-
Rv1938	virulence, detoxification, adaptation	-
Rv1939	intermediary metabolism and respiration	-
Rv1942c	virulence, detoxification, adaptation	-
Rv1943c	virulence, detoxification, adaptation	-
Rv1952	virulence, detoxification, adaptation	-
Rv1953	virulence, detoxification, adaptation	-
Rv1955	virulence, detoxification, adaptation	-
Rv1956	virulence, detoxification, adaptation	-
Rv1959c	virulence, detoxification, adaptation	MKAN_29565
Rv1960c	virulence, detoxification, adaptation	MKAN_29570
Rv1962A	virulence, detoxification, adaptation	-
Rv1962c	virulence, detoxification, adaptation	-
Rv1963c	regulatory proteins	MKAN_07715
Rv1964	virulence, detoxification, adaptation	MKAN_22995
Rv1965	virulence, detoxification, adaptation	MKAN_23000
Rv1966	virulence, detoxification, adaptation	MKAN_23005
Rv1967	virulence, detoxification, adaptation	MKAN_23010
Rv1968	virulence, detoxification, adaptation	-
Rv1969	virulence, detoxification, adaptation	MKAN_23035; MKAN_29245
Rv1970	cell wall and cell processes	MKAN_23040; MKAN_29250
Rv1971	virulence, detoxification, adaptation	MKAN_23045; MKAN_29255
Rv1979c	cell wall and cell processes	MKAN_20440
Rv1980c	cell wall and cell processes	MKAN_05215
Rv1981c	information pathways	-
Rv1982A	virulence, detoxification, adaptation	MKAN_05465; MKAN_29500
Rv1982c	virulence, detoxification, adaptation	MKAN_05470; MKAN_29505
Rv1988	intermediary metabolism and respiration	-
Rv1991A	virulence, detoxification, adaptation	-
Rv1991c	virulence, detoxification, adaptation	-
Rv2009	virulence, detoxification, adaptation	-
Rv2010	virulence, detoxification, adaptation	-
Rv2018	conserved hypotheticals	-
Rv2019	conserved hypotheticals	-
Rv2021c	regulatory proteins	-
Rv2022c	conserved hypotheticals	-
Rv2027c	regulatory proteins	-
Rv2031c	virulence, detoxification, adaptation	MKAN_25940
Rv2032	conserved hypotheticals	MKAN_04125
Rv2051c	cell wall and cell processes	-
Rv2063	virulence, detoxification, adaptation	-
Rv2063A	virulence, detoxification, adaptation	-
Rv2069	information pathways	-
Rv2097c	intermediary metabolism and respiration	MKAN_02160
Rv2103c	virulence, detoxification, adaptation	MKAN_22810
Rv2104c	virulence, detoxification, adaptation	-
Rv2115c	cell wall and cell processes	MKAN_02255
Rv2136c	cell wall and cell processes	MKAN_02370
Rv2142A	virulence, detoxification, adaptation	-
Rv2142c	virulence, detoxification, adaptation	-
Rv2192c	intermediary metabolism and respiration	-
Rv2200c	intermediary metabolism and respiration	MKAN_02910
Rv2220	intermediary metabolism and respiration	MKAN_03060
Rv2224c	cell wall and cell processes	MKAN_03095
Rv2231A	virulence, detoxification, adaptation	-
Rv2231B	virulence, detoxification, adaptation	-
Rv2234	regulatory proteins	MKAN_03265
Rv2246	lipid metabolism	MKAN_03350
Rv2274A	virulence, detoxification, adaptation	-
Rv2274c	virulence, detoxification, adaptation	-
Rv2349c	intermediary metabolism and respiration	MKAN_04700
Rv2350c	intermediary metabolism and respiration	MKAN_04705
Rv2351c	intermediary metabolism and respiration	MKAN_04710
Rv2377c	lipid metabolism	MKAN_21990
Rv2378c	lipid metabolism	MKAN_07120
Rv2379c	lipid metabolism	MKAN_07115
Rv2380c	lipid metabolism	MKAN_07110
Rv2381c	lipid metabolism	MKAN_07105
Rv2382c	lipid metabolism	MKAN_07100
Rv2383c	lipid metabolism	MKAN_04860
Rv2384	lipid metabolism	MKAN_04900
Rv2385	lipid metabolism	MKAN_04905
Rv2386c	lipid metabolism	MKAN_04925
Rv2395A	conserved hypotheticals	-
Rv2395B	conserved hypotheticals	-
Rv2396	PE/PPE	MKAN_00305
Rv2416c	virulence, detoxification, adaptation	MKAN_05125
Rv2428	virulence, detoxification, adaptation	MKAN_00650
Rv2430c	PE/PPE	-
Rv2445c	intermediary metabolism and respiration	MKAN_05350
Rv2493	virulence, detoxification, adaptation	-
Rv2494	virulence, detoxification, adaptation	-
Rv2526	virulence, detoxification, adaptation	-
Rv2527	virulence, detoxification, adaptation	-
Rv2530A	virulence, detoxification, adaptation	-
Rv2530c	virulence, detoxification, adaptation	-
Rv2545	virulence, detoxification, adaptation	-
Rv2546	virulence, detoxification, adaptation	MKAN_01415
Rv2547	virulence, detoxification, adaptation	-
Rv2548	virulence, detoxification, adaptation	-
Rv2549c	virulence, detoxification, adaptation	-
Rv2550c	virulence, detoxification, adaptation	-
Rv2583c	intermediary metabolism and respiration	MKAN_26190
Rv2595	virulence, detoxification, adaptation	-
Rv2596	virulence, detoxification, adaptation	-
Rv2601A	virulence, detoxification, adaptation	-
Rv2602	virulence, detoxification, adaptation	-
Rv2653c	insertion seqs and phages	-
Rv2654c	insertion seqs and phages	-
Rv2703	information pathways	MKAN_25360
Rv2711	regulatory proteins	MKAN_25320
Rv2745c	regulatory proteins	MKAN_25160
Rv2757c	virulence, detoxification, adaptation	MKAN_01415
Rv2758c	virulence, detoxification, adaptation	-
Rv2759c	virulence, detoxification, adaptation	-
Rv2760c	virulence, detoxification, adaptation	-
Rv2801A	virulence, detoxification, adaptation	-
Rv2801c	virulence, detoxification, adaptation	-
Rv2829c	virulence, detoxification, adaptation	-
Rv2830c	virulence, detoxification, adaptation	-
Rv2862A	virulence, detoxification, adaptation	-
Rv2863	virulence, detoxification, adaptation	-
Rv2865	virulence, detoxification, adaptation	-
Rv2866	virulence, detoxification, adaptation	-
Rv2869c	cell wall and cell processes	MKAN_24520
Rv2871	virulence, detoxification, adaptation	MKAN_24510
Rv2872	virulence, detoxification, adaptation	MKAN_24505
Rv2928	lipid metabolism	MKAN_24050
Rv2930	lipid metabolism	MKAN_24045
Rv2931	lipid metabolism	MKAN_24040
Rv2932	lipid metabolism	MKAN_24035
Rv2933	lipid metabolism	MKAN_24030
Rv2934	lipid metabolism	MKAN_24025
Rv2935	lipid metabolism	MKAN_24020
Rv2936	cell wall and cell processes	MKAN_24015
Rv2937	cell wall and cell processes	MKAN_24010
Rv2938	cell wall and cell processes	MKAN_24005
Rv2939	lipid metabolism	MKAN_24000
Rv2940c	lipid metabolism	MKAN_23980
Rv2941	lipid metabolism	MKAN_23975
Rv2942	cell wall and cell processes	MKAN_23970
Rv2945c	cell wall and cell processes	MKAN_23960
Rv2946c	lipid metabolism	MKAN_23955
Rv2947c	lipid metabolism	-
Rv2948c	lipid metabolism	MKAN_23940
Rv2949c	intermediary metabolism and respiration	MKAN_23935
Rv2950c	lipid metabolism	MKAN_23930
Rv2951c	intermediary metabolism and respiration	MKAN_23925
Rv2952	intermediary metabolism and respiration	MKAN_23920
Rv2953	lipid metabolism	MKAN_23915
Rv2954c	conserved hypotheticals	-
Rv2955c	conserved hypotheticals	-
Rv2956	conserved hypotheticals	MKAN_23905
Rv2957	intermediary metabolism and respiration	MKAN_23900
Rv2958c	intermediary metabolism and respiration	MKAN_23840
Rv2959c	intermediary metabolism and respiration	MKAN_23990
Rv2962c	intermediary metabolism and respiration	MKAN_23835
Rv2987c	intermediary metabolism and respiration	MKAN_23625
Rv3082c	virulence, detoxification, adaptation	-
Rv3083	intermediary metabolism and respiration	MKAN_13775
Rv3084	intermediary metabolism and respiration	-
Rv3085	intermediary metabolism and respiration	-
Rv3086	intermediary metabolism and respiration	MKAN_15465
Rv3087	lipid metabolism	-
Rv3088	lipid metabolism	-
Rv3089	lipid metabolism	MKAN_26900
Rv3132c	regulatory proteins	MKAN_22410
Rv3133c	regulatory proteins	MKAN_22405
Rv3151	intermediary metabolism and respiration	MKAN_22160
Rv3180c	conserved hypotheticals	-
Rv3181c	conserved hypotheticals	-
Rv3182	conserved hypotheticals	MKAN_21835
Rv3183	regulatory proteins	MKAN_21830
Rv3197A	regulatory proteins	-
Rv3223c	information pathways	MKAN_21605
Rv3236c	cell wall and cell processes	MKAN_21465
Rv3270	cell wall and cell processes	MKAN_21145
Rv3286c	information pathways	MKAN_21010
Rv3310	cell wall and cell processes	MKAN_20820
Rv3320c	virulence, detoxification, adaptation	-
Rv3321c	virulence, detoxification, adaptation	-
Rv3357	virulence, detoxification, adaptation	MKAN_29650
Rv3358	virulence, detoxification, adaptation	MKAN_29655
Rv3384c	virulence, detoxification, adaptation	-
Rv3385c	virulence, detoxification, adaptation	-
Rv3407	virulence, detoxification, adaptation	MKAN_26440
Rv3408	virulence, detoxification, adaptation	MKAN_26445
Rv3409c	lipid metabolism	MKAN_20310
Rv3414c	information pathways	MKAN_20275
Rv3416	regulatory proteins	MKAN_20265
Rv3444c	cell wall and cell processes	MKAN_20085
Rv3445c	cell wall and cell processes	MKAN_20080
Rv3446c	conserved hypotheticals	MKAN_20075
Rv3447c	cell wall and cell processes	MKAN_20070
Rv3448	cell wall and cell processes	MKAN_20065
Rv3449	intermediary metabolism and respiration	MKAN_20060
Rv3450c	cell wall and cell processes	MKAN_20055
Rv3487c	intermediary metabolism and respiration	MKAN_11030
Rv3494c	virulence, detoxification, adaptation	MKAN_11630
Rv3495c	cell wall and cell processes	MKAN_11635
Rv3496c	virulence, detoxification, adaptation	MKAN_11640
Rv3497c	virulence, detoxification, adaptation	MKAN_11645
Rv3498c	virulence, detoxification, adaptation	MKAN_11650
Rv3499c	virulence, detoxification, adaptation	MKAN_11655
Rv3500c	virulence, detoxification, adaptation	MKAN_11660
Rv3501c	virulence, detoxification, adaptation	MKAN_11665
Rv3540c	lipid metabolism	MKAN_11870
Rv3543c	lipid metabolism	MKAN_11885
Rv3544c	lipid metabolism	MKAN_11890
Rv3545c	intermediary metabolism and respiration	MKAN_11895
Rv3568c	intermediary metabolism and respiration	MKAN_12120
Rv3601c	intermediary metabolism and respiration	MKAN_12400
Rv3602c	intermediary metabolism and respiration	MKAN_12405
Rv3614c	cell wall and cell processes	MKAN_12680
Rv3615c	cell wall and cell processes	MKAN_12685
Rv3616c	cell wall and cell processes	MKAN_12690
Rv3663c	cell wall and cell processes	MKAN_12750
Rv3664c	cell wall and cell processes	MKAN_12755
Rv3665c	cell wall and cell processes	MKAN_12760
Rv3666c	cell wall and cell processes	MKAN_12765
Rv3671c	intermediary metabolism and respiration	MKAN_12815
Rv3682	cell wall and cell processes	MKAN_12875
Rv3697A	virulence, detoxification, adaptation	-
Rv3697c	virulence, detoxification, adaptation	-
Rv3749c	conserved hypotheticals	-
Rv3750c	insertion seqs and phages	MKAN_25640
Rv3763	cell wall and cell processes	MKAN_13910
Rv3804c	lipid metabolism	MKAN_14190
Rv3810	cell wall and cell processes	MKAN_14220
Rv3820c	lipid metabolism	MKAN_27535
Rv3821	cell wall and cell processes	MKAN_04715
Rv3822	conserved hypotheticals	-
Rv3823c	cell wall and cell processes	MKAN_16000
Rv3824c	lipid metabolism	MKAN_27610; MKAN_27535
Rv3825c	lipid metabolism	-
Rv3826	lipid metabolism	-
Rv3846	virulence, detoxification, adaptation	MKAN_14365
Rv3849	regulatory proteins	MKAN_14380
Rv3864	cell wall and cell processes	MKAN_14470		ESX-1
Rv3865	cell wall and cell processes	MKAN_14475		RD1
Rv3866	cell wall and cell processes	MKAN_07615
Rv3867	cell wall and cell processes	MKAN_14495
Rv3868	cell wall and cell processes	MKAN_14500
Rv3869	cell wall and cell processes	MKAN_14505
Rv3870	cell wall and cell processes	MKAN_14510
Rv3871	cell wall and cell processes	MKAN_14515
Rv3872	PE/PPE	MKAN_14520
Rv3873	PE/PPE	MKAN_14525
Rv3874	cell wall and cell processes	MKAN_14530
Rv3875	cell wall and cell processes	MKAN_14535
Rv3876	cell wall and cell processes	MKAN_14540
Rv3877	cell wall and cell processes	MKAN_14550
Rv3878	cell wall and cell processes	MKAN_14555
Rv3879c	cell wall and cell processes	MKAN_14560
Rv3880c	cell wall and cell processes	MKAN_14565
Rv3881c	cell wall and cell processes	MKAN_14570
Rv3882c	cell wall and cell processes	MKAN_14575
Rv3883c	intermediary metabolism and respiration	MKAN_14580
Rv3884c	cell wall and cell processes	MKAN_14585
Rv3885c	cell wall and cell processes	MKAN_14590
Rv3886c	intermediary metabolism and respiration	MKAN_14595
Rv3887c	cell wall and cell processes	MKAN_14600
Rv3888c	cell wall and cell processes	MKAN_14605
Rv3889c	cell wall and cell processes	MKAN_14610
Rv3890c	cell wall and cell processes	MKAN_14615
Rv3891c	cell wall and cell processes	MKAN_14620
Rv3892c	PE/PPE	MKAN_14625
Rv3893c	PE/PPE	MKAN_14630
Rv3894c	cell wall and cell processes	MKAN_14640
Rv3895c	cell wall and cell processes	MKAN_14645
Rv3911	information pathways	MKAN_14745
