# Supplementary material for: A Murine Model of Mycobacterium kansasii Infection Reproducing Necrotic Lung Pathology Reveals Considerable Heterogeneity in Virulence of Clinical Isolates
Source: Front Microbiol. 2021 Aug 24;12:718477. doi: 10.3389/fmicb.2021.718477 (PMC8422904; doi:10.3389/fmicb.2021.718477)
Supplement: Supplementary Table 3 — Single nucleotide polymorphisms in virulence factors genes identified in 12 Mycobacterium kansasii strains compared to the reference strain Mycobacterium kansasii ATCC 12478. [file Table_3.XLSX]

## Sheet: BR1580
CHROM	POS	TYPE	REF	ALT	EVIDENCE	FTYPE	STRAND	NT_POS	AA_POS	EFFECT	LOCUS_TAG	OLD_LOCUS_TAG	PRODUCT
NC_022663	37724	snp	A	G	G:153 A:0	CDS	+	414/1521	138/506	synonymous_variant c.414A>G p.Pro138Pro	MKAN_RS00155	MKAN_00155	type VII secretion protein EccB
NC_022663	38078	snp	A	G	G:144 A:0	CDS	+	768/1521	256/506	synonymous_variant c.768A>G p.Pro256Pro	MKAN_RS00155	MKAN_00155	type VII secretion protein EccB
NC_022663	38432	snp	G	A	A:147 G:4	CDS	+	1122/1521	374/506	synonymous_variant c.1122G>A p.Arg374Arg	MKAN_RS00155	MKAN_00155	type VII secretion protein EccB
NC_022663	40111	snp	C	T	T:151 C:1	CDS	+	1284/4170	428/1389	synonymous_variant c.1284C>T p.Ala428Ala	MKAN_RS00160	MKAN_00160	type VII secretion system ESX-5 FtsK/SpoIIIE family ATPase EccC5
NC_022663	43293	snp	T	C	C:147 T:2	CDS	-	928/1182	310/393	missense_variant c.928A>G p.Ile310Val	MKAN_RS00165	MKAN_00165	cytochrome P450
NC_022663	43799	snp	A	T	T:193 A:3	CDS	-	422/1182	141/393	missense_variant c.422T>A p.Phe141Tyr	MKAN_RS00165	MKAN_00165	cytochrome P450
NC_022663	45495	snp	C	T	T:108 C:0	CDS	+	326/1179	109/392	missense_variant c.326C>T p.Ala109Val	MKAN_RS00175	MKAN_00175	PPE family protein
NC_022663	47510	snp	A	G	G:116 A:0	CDS	+	712/1230	238/409	missense_variant c.712A>G p.Thr238Ala	MKAN_RS00185	MKAN_00185	PPE family protein
NC_022663	47938	snp	G	A	A:22 G:0	CDS	+	1140/1230	380/409	synonymous_variant c.1140G>A p.Leu380Leu	MKAN_RS00185	MKAN_00185	PPE family protein
NC_022663	51411	snp	G	C	C:200 G:1	CDS	+	459/1512	153/503	synonymous_variant c.459G>C p.Leu153Leu	MKAN_RS00210	MKAN_00210	type VII secretion integral membrane protein EccD
NC_022663	52822	snp	C	T	T:97 C:0	CDS	+	381/1761	127/586	synonymous_variant c.381C>T p.Tyr127Tyr	MKAN_RS00215	MKAN_00215	type VII secretion-associated serine protease mycosin
NC_022663	53371	snp	C	T	T:136 C:1	CDS	+	930/1761	310/586	synonymous_variant c.930C>T p.Val310Val	MKAN_RS00215	MKAN_00215	type VII secretion-associated serine protease mycosin
NC_022663	55074	snp	A	G	G:154 A:0	CDS	+	876/1212	292/403	synonymous_variant c.876A>G p.Ser292Ser	MKAN_RS00220	MKAN_00220	type VII secretion protein EccE
NC_022663	56321	snp	C	T	T:180 C:0	CDS	+	915/1836	305/611	synonymous_variant c.915C>T p.Tyr305Tyr	MKAN_RS00225	MKAN_00225	type VII secretion system ESX-5 AAA family ATPase EccA5
NC_022663	56723	snp	G	T	T:168 G:0	CDS	+	1317/1836	439/611	synonymous_variant c.1317G>T p.Ala439Ala	MKAN_RS00225	MKAN_00225	type VII secretion system ESX-5 AAA family ATPase EccA5
NC_022663	57029	snp	C	T	T:184 C:0	CDS	+	1623/1836	541/611	synonymous_variant c.1623C>T p.Asp541Asp	MKAN_RS00225	MKAN_00225	type VII secretion system ESX-5 AAA family ATPase EccA5
NC_022663	75052	snp	C	T	T:89 C:2	CDS	-	351/1059	117/352	synonymous_variant c.351G>A p.Leu117Leu	MKAN_RS00305	MKAN_00305	PE family protein
NC_022663	80760	snp	C	T	T:198 C:7	CDS	+	1003/2337	335/778	synonymous_variant c.1003C>T p.Leu335Leu	MKAN_RS00320	MKAN_00320	accessory Sec system translocase SecA2
NC_022663	81875	snp	G	A	A:196 G:3	CDS	+	2118/2337	706/778	synonymous_variant c.2118G>A p.Glu706Glu	MKAN_RS00320	MKAN_00320	accessory Sec system translocase SecA2
NC_022663	172484	snp	C	G	G:96 C:0	CDS	-	714/978	238/325	synonymous_variant c.714G>C p.Pro238Pro	MKAN_RS00740	MKAN_00750	diacylglycerol acyltransferase
NC_022663	172520	snp	T	C	C:120 T:2	CDS	-	678/978	226/325	synonymous_variant c.678A>G p.Pro226Pro	MKAN_RS00740	MKAN_00750	diacylglycerol acyltransferase
NC_022663	172571	snp	A	G	G:162 A:1	CDS	-	627/978	209/325	synonymous_variant c.627T>C p.Gly209Gly	MKAN_RS00740	MKAN_00750	diacylglycerol acyltransferase
NC_022663	172582	snp	A	G	G:145 A:1	CDS	-	616/978	206/325	synonymous_variant c.616T>C p.Leu206Leu	MKAN_RS00740	MKAN_00750	diacylglycerol acyltransferase
NC_022663	270755	complex	TAT	GAC	GAC:85 TAT:0	CDS	-	2046/2241	682/746	missense_variant c.2044_2046delATAinsGTC p.Ile682Val	MKAN_RS01240	MKAN_01265	catalase/peroxidase HPI
NC_022663	270772	snp	C	T	T:129 C:0	CDS	-	2029/2241	677/746	missense_variant c.2029G>A p.Glu677Lys	MKAN_RS01240	MKAN_01265	catalase/peroxidase HPI
NC_022663	270778	snp	G	C	C:120 G:0	CDS	-	2023/2241	675/746	missense_variant c.2023C>G p.Pro675Ala	MKAN_RS01240	MKAN_01265	catalase/peroxidase HPI
NC_022663	270821	snp	A	G	G:178 A:0	CDS	-	1980/2241	660/746	synonymous_variant c.1980T>C p.Asn660Asn	MKAN_RS01240	MKAN_01265	catalase/peroxidase HPI
NC_022663	270869	snp	C	A	A:136 C:0	CDS	-	1932/2241	644/746	synonymous_variant c.1932G>T p.Gly644Gly	MKAN_RS01240	MKAN_01265	catalase/peroxidase HPI
NC_022663	271142	snp	T	C	C:153 T:0	CDS	-	1659/2241	553/746	synonymous_variant c.1659A>G p.Gly553Gly	MKAN_RS01240	MKAN_01265	catalase/peroxidase HPI
NC_022663	271459	snp	C	A	A:103 C:0	CDS	-	1342/2241	448/746	missense_variant c.1342G>T p.Val448Phe	MKAN_RS01240	MKAN_01265	catalase/peroxidase HPI
NC_022663	309990	snp	C	T	T:214 C:0	CDS	+	66/423	22/140	synonymous_variant c.66C>T p.Val22Val	MKAN_RS01390	MKAN_01415	PIN domain-containing protein
NC_022663	310247	snp	C	A	A:151 C:2	CDS	+	323/423	108/140	missense_variant c.323C>A p.Ala108Asp	MKAN_RS01390	MKAN_01415	PIN domain-containing protein
NC_022663	673383	snp	T	C	C:108 T:2	CDS	-	881/1110	294/369	missense_variant c.881A>G p.Lys294Arg	MKAN_RS02825	MKAN_02910	cytochrome c oxidase subunit II
NC_022663	704980	snp	C	T	T:183 C:4	CDS	+	51/1437	17/478	synonymous_variant c.51C>T p.Gly17Gly	MKAN_RS02975	MKAN_03060	type I glutamate--ammonia ligase
NC_022663	705244	snp	G	A	A:128 G:3	CDS	+	315/1437	105/478	synonymous_variant c.315G>A p.Ser105Ser	MKAN_RS02975	MKAN_03060	type I glutamate--ammonia ligase
NC_022663	877719	snp	T	C	C:144 T:1	CDS	-	258/408	86/135	synonymous_variant c.258A>G p.Glu86Glu	MKAN_RS03695	MKAN_03810	PIN domain-containing protein
NC_022663	877734	snp	G	C	C:160 G:1	CDS	-	243/408	81/135	synonymous_variant c.243C>G p.Leu81Leu	MKAN_RS03695	MKAN_03810	PIN domain-containing protein
NC_022663	877793	snp	T	C	C:206 T:6	CDS	-	184/408	62/135	missense_variant c.184A>G p.Ser62Gly	MKAN_RS03695	MKAN_03810	PIN domain-containing protein
NC_022663	1008077	snp	T	C	C:166 T:0	CDS	-	163/390	55/129	missense_variant c.163A>G p.Ser55Gly	MKAN_RS04325	MKAN_04495	PIN domain-containing protein
NC_022663	1057230	snp	G	C	C:136 G:0	CDS	-	1303/1527	435/508	missense_variant c.1303C>G p.Leu435Val	MKAN_RS04525	MKAN_04700	phospholipase C
NC_022663	1059596	snp	T	G	G:132 T:0	CDS	-	862/1533	288/510	missense_variant c.862A>C p.Asn288His	MKAN_RS04530	MKAN_04705	phospholipase C
NC_022663	1061109	snp	G	A	A:84 G:2	CDS	-	1099/1536	367/511	missense_variant c.1099C>T p.Pro367Ser	MKAN_RS04535	MKAN_04710	phospholipase C
NC_022663	1061290	snp	G	A	A:145 G:1	CDS	-	918/1536	306/511	synonymous_variant c.918C>T p.Pro306Pro	MKAN_RS04535	MKAN_04710	phospholipase C
NC_022663	1063566	snp	C	A	A:120 C:0	CDS	+	759/789	253/262	missense_variant c.759C>A p.Phe253Leu	MKAN_RS04540	MKAN_04715	GAP family protein
NC_022663	1091400	snp	T	C	C:138 T:2	CDS	-	3202/3489	1068/1162	missense_variant c.3202A>G p.Thr1068Ala	MKAN_RS04685	MKAN_04860	non-ribosomal peptide synthetase
NC_022663	1092009	snp	T	C	C:124 T:1	CDS	-	2593/3489	865/1162	missense_variant c.2593A>G p.Thr865Ala	MKAN_RS04685	MKAN_04860	non-ribosomal peptide synthetase
NC_022663	1092139	snp	C	T	T:53 C:0	CDS	-	2463/3489	821/1162	synonymous_variant c.2463G>A p.Val821Val	MKAN_RS04685	MKAN_04860	non-ribosomal peptide synthetase
NC_022663	1093501	snp	A	C	C:143 A:1	CDS	-	1101/3489	367/1162	synonymous_variant c.1101T>G p.Leu367Leu	MKAN_RS04685	MKAN_04860	non-ribosomal peptide synthetase
NC_022663	1093641	snp	G	A	A:144 G:1	CDS	-	961/3489	321/1162	synonymous_variant c.961C>T p.Leu321Leu	MKAN_RS04685	MKAN_04860	non-ribosomal peptide synthetase
NC_022663	1093668	snp	G	A	A:132 G:0	CDS	-	934/3489	312/1162	missense_variant c.934C>T p.His312Tyr	MKAN_RS04685	MKAN_04860	non-ribosomal peptide synthetase
NC_022663	1093829	snp	G	A	A:73 G:0	CDS	-	773/3489	258/1162	missense_variant c.773C>T p.Ala258Val	MKAN_RS04685	MKAN_04860	non-ribosomal peptide synthetase
NC_022663	1093925	snp	T	C	C:171 T:1	CDS	-	677/3489	226/1162	missense_variant c.677A>G p.His226Arg	MKAN_RS04685	MKAN_04860	non-ribosomal peptide synthetase
NC_022663	1093930	snp	G	C	C:160 G:1	CDS	-	672/3489	224/1162	missense_variant c.672C>G p.Asp224Glu	MKAN_RS04685	MKAN_04860	non-ribosomal peptide synthetase
NC_022663	1093978	complex	GTG	TTC	TTC:170 GTG:0	CDS	-	624/3489	208/1162	missense_variant c.622_624delCACinsGAA p.His208Glu	MKAN_RS04685	MKAN_04860	non-ribosomal peptide synthetase
NC_022663	1093993	snp	T	C	C:167 T:1	CDS	-	609/3489	203/1162	synonymous_variant c.609A>G p.Thr203Thr	MKAN_RS04685	MKAN_04860	non-ribosomal peptide synthetase
NC_022663	1094011	snp	T	C	C:151 T:1	CDS	-	591/3489	197/1162	synonymous_variant c.591A>G p.Glu197Glu	MKAN_RS04685	MKAN_04860	non-ribosomal peptide synthetase
NC_022663	1094361	mnp	TA	CG	CG:114 TA:0	CDS	-	241/3489	80/1162	missense_variant c.240_241delTAinsCG p.AspThr80AspAla	MKAN_RS04685	MKAN_04860	non-ribosomal peptide synthetase
NC_022663	1094407	complex	CGCA	GGCG	GGCG:143 CGCA:0	CDS	-	195/3489	64/1162	synonymous_variant c.192_195delTGCGinsCGCC p.LeuAla64LeuAla	MKAN_RS04685	MKAN_04860	non-ribosomal peptide synthetase
NC_022663	1094419	snp	G	A	A:178 G:0	CDS	-	183/3489	61/1162	synonymous_variant c.183C>T p.Phe61Phe	MKAN_RS04685	MKAN_04860	non-ribosomal peptide synthetase
NC_022663	1094433	snp	C	T	T:184 C:0	CDS	-	169/3489	57/1162	missense_variant c.169G>A p.Ala57Thr	MKAN_RS04685	MKAN_04860	non-ribosomal peptide synthetase
NC_022663	1112483	snp	G	A	A:116 G:4	CDS	+	174/1695	58/564	synonymous_variant c.174G>A p.Arg58Arg	MKAN_RS04725	MKAN_04900	2;3-dihydroxybenzoate-AMP ligase
NC_022663	1112532	snp	C	A	A:108 C:2	CDS	+	223/1695	75/564	missense_variant c.223C>A p.Arg75Ser	MKAN_RS04725	MKAN_04900	2;3-dihydroxybenzoate-AMP ligase
NC_022663	1113477	snp	G	A	A:105 G:0	CDS	+	1168/1695	390/564	missense_variant c.1168G>A p.Val390Ile	MKAN_RS04725	MKAN_04900	2;3-dihydroxybenzoate-AMP ligase
NC_022663	1114578	snp	C	T	T:109 C:0	CDS	+	516/1002	172/333	synonymous_variant c.516C>T p.Ala172Ala	MKAN_RS04730	MKAN_04905	alpha/beta hydrolase
NC_022663	1118014	snp	A	G	G:157 A:1	CDS	-	1319/1350	440/449	missense_variant c.1319T>C p.Val440Ala	MKAN_RS04750	MKAN_04925	salicylate synthase
NC_022663	1118145	snp	A	G	G:217 A:0	CDS	-	1188/1350	396/449	synonymous_variant c.1188T>C p.Gly396Gly	MKAN_RS04750	MKAN_04925	salicylate synthase
NC_022663	1155156	snp	C	A	A:91 C:0	CDS	-	753/1272	251/423	synonymous_variant c.753G>T p.Arg251Arg	MKAN_RS04925	MKAN_05125	GNAT family N-acetyltransferase
NC_022663	1177363	snp	A	G	G:135 A:5	CDS	+	558/681	186/226	synonymous_variant c.558A>G p.Gln186Gln	MKAN_RS05010	MKAN_05215	DUF3298 domain-containing protein
NC_022663	1228908	snp	C	G	G:193 C:1	CDS	+	88/423	30/140	missense_variant c.88C>G p.Arg30Gly	MKAN_RS05245	MKAN_05470	PIN domain nuclease
NC_022663	1228978	snp	T	C	C:136 T:0	CDS	+	158/423	53/140	missense_variant c.158T>C p.Ile53Thr	MKAN_RS05245	MKAN_05470	PIN domain nuclease
NC_022663	1229104	snp	G	C	C:177 G:1	CDS	+	284/423	95/140	missense_variant c.284G>C p.Gly95Ala	MKAN_RS05245	MKAN_05470	PIN domain nuclease
NC_022663	1229203	snp	C	T	T:192 C:5	CDS	+	383/423	128/140	missense_variant c.383C>T p.Ser128Phe	MKAN_RS05245	MKAN_05470	PIN domain nuclease
NC_022663	1437806	snp	G	A	A:125 G:1	CDS	-	1263/1407	421/468	synonymous_variant c.1263C>T p.Ala421Ala	MKAN_RS06145	MKAN_06420	diaminopimelate decarboxylase
NC_022663	1437838	snp	C	T	T:135 C:0	CDS	-	1231/1407	411/468	missense_variant c.1231G>A p.Asp411Asn	MKAN_RS06145	MKAN_06420	diaminopimelate decarboxylase
NC_022663	1438271	snp	C	T	T:115 C:0	CDS	-	798/1407	266/468	synonymous_variant c.798G>A p.Glu266Glu	MKAN_RS06145	MKAN_06420	diaminopimelate decarboxylase
NC_022663	1545944	snp	T	A	A:178 T:4	CDS	-	1167/1173	389/390	synonymous_variant c.1167A>T p.Val389Val	MKAN_RS06585	MKAN_06875	sn-glycerol-3-phosphate ABC transporter ATP-binding protein UgpC
NC_022663	1546279	snp	T	C	C:153 T:3	CDS	-	832/1173	278/390	missense_variant c.832A>G p.Ile278Val	MKAN_RS06585	MKAN_06875	sn-glycerol-3-phosphate ABC transporter ATP-binding protein UgpC
NC_022663	1546627	mnp	AC	GT	GT:105 AC:1	CDS	-	484/1173	161/390	synonymous_variant c.483_484delGTinsAC p.ProLeu161ProLeu	MKAN_RS06585	MKAN_06875	sn-glycerol-3-phosphate ABC transporter ATP-binding protein UgpC
NC_022663	1549298	snp	C	T	T:93 C:1	CDS	-	898/1356	300/451	missense_variant c.898G>A p.Asp300Asn	MKAN_RS06600	MKAN_06890	ABC transporter substrate-binding protein
NC_022663	1549389	snp	G	A	A:78 G:0	CDS	-	807/1356	269/451	synonymous_variant c.807C>T p.Asn269Asn	MKAN_RS06600	MKAN_06890	ABC transporter substrate-binding protein
NC_022663	1549651	snp	G	A	A:90 G:1	CDS	-	545/1356	182/451	missense_variant c.545C>T p.Ala182Val	MKAN_RS06600	MKAN_06890	ABC transporter substrate-binding protein
NC_022663	1550136	snp	G	A	A:147 G:2	CDS	-	60/1356	20/451	synonymous_variant c.60C>T p.Phe20Phe	MKAN_RS06600	MKAN_06890	ABC transporter substrate-binding protein
NC_022663	1558869	snp	T	C	C:123 T:0	CDS	-	666/765	222/254	synonymous_variant c.666A>G p.Arg222Arg	MKAN_RS06650	MKAN_06940	RNA polymerase sigma factor SigE
NC_022663	1592626	snp	T	C	C:142 T:0	CDS	+	237/1341	79/446	synonymous_variant c.237T>C p.Gly79Gly	MKAN_RS06800	MKAN_07100	polyketide synthase
NC_022663	1593034	snp	C	T	T:162 C:0	CDS	+	645/1341	215/446	synonymous_variant c.645C>T p.Thr215Thr	MKAN_RS06800	MKAN_07100	polyketide synthase
NC_022663	1593097	snp	A	C	C:141 A:0	CDS	+	708/1341	236/446	synonymous_variant c.708A>C p.Gly236Gly	MKAN_RS06800	MKAN_07100	polyketide synthase
NC_022663	1593636	snp	A	C	C:151 A:1	CDS	+	1247/1341	416/446	missense_variant c.1247A>C p.Asp416Ala	MKAN_RS06800	MKAN_07100	polyketide synthase
NC_022663	1593984	snp	A	T	T:135 A:0	CDS	+	258/3117	86/1038	synonymous_variant c.258A>T p.Gly86Gly	MKAN_RS06805	MKAN_07105	polyketide synthase
NC_022663	1595262	snp	G	C	C:90 G:1	CDS	+	1536/3117	512/1038	synonymous_variant c.1536G>C p.Thr512Thr	MKAN_RS06805	MKAN_07105	polyketide synthase
NC_022663	1595578	snp	G	A	A:89 G:0	CDS	+	1852/3117	618/1038	missense_variant c.1852G>A p.Gly618Ser	MKAN_RS06805	MKAN_07105	polyketide synthase
NC_022663	1595657	snp	C	T	T:122 C:0	CDS	+	1931/3117	644/1038	missense_variant c.1931C>T p.Ala644Val	MKAN_RS06805	MKAN_07105	polyketide synthase
NC_022663	1595697	snp	A	G	G:145 A:0	CDS	+	1971/3117	657/1038	synonymous_variant c.1971A>G p.Thr657Thr	MKAN_RS06805	MKAN_07105	polyketide synthase
NC_022663	1595967	snp	G	C	C:48 G:0	CDS	+	2241/3117	747/1038	synonymous_variant c.2241G>C p.Ala747Ala	MKAN_RS06805	MKAN_07105	polyketide synthase
NC_022663	1595973	snp	C	A	A:52 C:0	CDS	+	2247/3117	749/1038	missense_variant c.2247C>A p.Asp749Glu	MKAN_RS06805	MKAN_07105	polyketide synthase
NC_022663	1596225	snp	C	A	A:162 C:1	CDS	+	2499/3117	833/1038	synonymous_variant c.2499C>A p.Arg833Arg	MKAN_RS06805	MKAN_07105	polyketide synthase
NC_022663	1596881	snp	C	G	G:131 C:1	CDS	+	46/6522	16/2173	missense_variant c.46C>G p.Pro16Ala	MKAN_RS06810	MKAN_07110	non-ribosomal peptide synthetase
NC_022663	1596892	snp	C	T	T:134 C:2	CDS	+	57/6522	19/2173	synonymous_variant c.57C>T p.Asp19Asp	MKAN_RS06810	MKAN_07110	non-ribosomal peptide synthetase
NC_022663	1596949	snp	G	A	A:132 G:1	CDS	+	114/6522	38/2173	synonymous_variant c.114G>A p.Leu38Leu	MKAN_RS06810	MKAN_07110	non-ribosomal peptide synthetase
NC_022663	1598392	snp	G	A	A:161 G:1	CDS	+	1557/6522	519/2173	synonymous_variant c.1557G>A p.Ala519Ala	MKAN_RS06810	MKAN_07110	non-ribosomal peptide synthetase
NC_022663	1599649	snp	C	G	G:79 C:0	CDS	+	2814/6522	938/2173	synonymous_variant c.2814C>G p.Pro938Pro	MKAN_RS06810	MKAN_07110	non-ribosomal peptide synthetase
NC_022663	1600008	snp	A	G	G:85 A:1	CDS	+	3173/6522	1058/2173	missense_variant c.3173A>G p.Lys1058Arg	MKAN_RS06810	MKAN_07110	non-ribosomal peptide synthetase
NC_022663	1600126	snp	A	G	G:115 A:2	CDS	+	3291/6522	1097/2173	synonymous_variant c.3291A>G p.Arg1097Arg	MKAN_RS06810	MKAN_07110	non-ribosomal peptide synthetase
NC_022663	1601185	snp	T	C	C:159 T:1	CDS	+	4350/6522	1450/2173	synonymous_variant c.4350T>C p.Asp1450Asp	MKAN_RS06810	MKAN_07110	non-ribosomal peptide synthetase
NC_022663	1601480	snp	A	G	G:124 A:0	CDS	+	4645/6522	1549/2173	missense_variant c.4645A>G p.Asn1549Asp	MKAN_RS06810	MKAN_07110	non-ribosomal peptide synthetase
NC_022663	1601506	snp	C	T	T:120 C:0	CDS	+	4671/6522	1557/2173	synonymous_variant c.4671C>T p.Asp1557Asp	MKAN_RS06810	MKAN_07110	non-ribosomal peptide synthetase
NC_022663	1601657	snp	A	G	G:156 A:0	CDS	+	4822/6522	1608/2173	missense_variant c.4822A>G p.Ser1608Gly	MKAN_RS06810	MKAN_07110	non-ribosomal peptide synthetase
NC_022663	1602337	snp	T	C	C:101 T:0	CDS	+	5502/6522	1834/2173	synonymous_variant c.5502T>C p.Asn1834Asn	MKAN_RS06810	MKAN_07110	non-ribosomal peptide synthetase
NC_022663	1602631	snp	C	T	T:140 C:0	CDS	+	5796/6522	1932/2173	synonymous_variant c.5796C>T p.Gly1932Gly	MKAN_RS06810	MKAN_07110	non-ribosomal peptide synthetase
NC_022663	1602685	snp	C	T	T:114 C:0	CDS	+	5850/6522	1950/2173	synonymous_variant c.5850C>T p.Arg1950Arg	MKAN_RS06810	MKAN_07110	non-ribosomal peptide synthetase
NC_022663	1603377	snp	C	G	G:123 C:1	CDS	+	24/4428	8/1475	synonymous_variant c.24C>G p.Ala8Ala	MKAN_RS06815	MKAN_07115	non-ribosomal peptide synthetase
NC_022663	1603506	snp	C	A	A:120 C:1	CDS	+	153/4428	51/1475	synonymous_variant c.153C>A p.Ile51Ile	MKAN_RS06815	MKAN_07115	non-ribosomal peptide synthetase
NC_022663	1603561	snp	G	A	A:152 G:2	CDS	+	208/4428	70/1475	missense_variant c.208G>A p.Glu70Lys	MKAN_RS06815	MKAN_07115	non-ribosomal peptide synthetase
NC_022663	1603746	snp	G	C	C:160 G:0	CDS	+	393/4428	131/1475	synonymous_variant c.393G>C p.Ala131Ala	MKAN_RS06815	MKAN_07115	non-ribosomal peptide synthetase
NC_022663	1603875	complex	GGGT	TGGC	TGGC:49 GGGT:0	CDS	+	522/4428	174/1475	synonymous_variant c.522_525delGGGTinsTGGC p.GlyGly174GlyGly	MKAN_RS06815	MKAN_07115	non-ribosomal peptide synthetase
NC_022663	1604307	snp	A	G	G:123 A:3	CDS	+	954/4428	318/1475	synonymous_variant c.954A>G p.Glu318Glu	MKAN_RS06815	MKAN_07115	non-ribosomal peptide synthetase
NC_022663	1604664	snp	A	G	G:148 A:1	CDS	+	1311/4428	437/1475	synonymous_variant c.1311A>G p.Ser437Ser	MKAN_RS06815	MKAN_07115	non-ribosomal peptide synthetase
NC_022663	1604735	mnp	GC	TT	TT:125 GC:0	CDS	+	1382/4428	461/1475	missense_variant c.1382_1383delGCinsTT p.Gly461Val	MKAN_RS06815	MKAN_07115	non-ribosomal peptide synthetase
NC_022663	1604754	snp	G	A	A:141 G:0	CDS	+	1401/4428	467/1475	synonymous_variant c.1401G>A p.Pro467Pro	MKAN_RS06815	MKAN_07115	non-ribosomal peptide synthetase
NC_022663	1604934	snp	C	T	T:154 C:1	CDS	+	1581/4428	527/1475	synonymous_variant c.1581C>T p.Ser527Ser	MKAN_RS06815	MKAN_07115	non-ribosomal peptide synthetase
NC_022663	1605076	snp	A	G	G:147 A:0	CDS	+	1723/4428	575/1475	missense_variant c.1723A>G p.Met575Val	MKAN_RS06815	MKAN_07115	non-ribosomal peptide synthetase
NC_022663	1605101	snp	C	G	G:184 C:1	CDS	+	1748/4428	583/1475	missense_variant c.1748C>G p.Ala583Gly	MKAN_RS06815	MKAN_07115	non-ribosomal peptide synthetase
NC_022663	1605612	snp	T	C	C:112 T:1	CDS	+	2259/4428	753/1475	synonymous_variant c.2259T>C p.Gly753Gly	MKAN_RS06815	MKAN_07115	non-ribosomal peptide synthetase
NC_022663	1605762	snp	G	T	T:155 G:1	CDS	+	2409/4428	803/1475	synonymous_variant c.2409G>T p.Val803Val	MKAN_RS06815	MKAN_07115	non-ribosomal peptide synthetase
NC_022663	1606076	snp	C	A	A:62 C:2	CDS	+	2723/4428	908/1475	missense_variant c.2723C>A p.Ala908Glu	MKAN_RS06815	MKAN_07115	non-ribosomal peptide synthetase
NC_022663	1606545	snp	A	G	G:110 A:0	CDS	+	3192/4428	1064/1475	synonymous_variant c.3192A>G p.Pro1064Pro	MKAN_RS06815	MKAN_07115	non-ribosomal peptide synthetase
NC_022663	1606612	snp	G	A	A:163 G:0	CDS	+	3259/4428	1087/1475	missense_variant c.3259G>A p.Ala1087Thr	MKAN_RS06815	MKAN_07115	non-ribosomal peptide synthetase
NC_022663	1606987	snp	C	G	G:60 C:0	CDS	+	3634/4428	1212/1475	missense_variant c.3634C>G p.Gln1212Glu	MKAN_RS06815	MKAN_07115	non-ribosomal peptide synthetase
NC_022663	1607364	snp	G	T	T:148 G:0	CDS	+	4011/4428	1337/1475	synonymous_variant c.4011G>T p.Ala1337Ala	MKAN_RS06815	MKAN_07115	non-ribosomal peptide synthetase
NC_022663	1607949	snp	C	T	T:88 C:2	CDS	+	172/1287	58/428	synonymous_variant c.172C>T p.Leu58Leu	MKAN_RS06820	MKAN_07120	lysine 6-monooxygenase
NC_022663	1608005	snp	A	G	G:134 A:2	CDS	+	228/1287	76/428	synonymous_variant c.228A>G p.Pro76Pro	MKAN_RS06820	MKAN_07120	lysine 6-monooxygenase
NC_022663	1655357	snp	T	C	C:98 T:0	CDS	-	392/630	131/209	missense_variant c.392A>G p.Gln131Arg	MKAN_RS07010	MKAN_07310	nitrate reductase molybdenum cofactor assembly chaperone
NC_022663	1655479	snp	T	C	C:133 T:1	CDS	-	270/630	90/209	synonymous_variant c.270A>G p.Glu90Glu	MKAN_RS07010	MKAN_07310	nitrate reductase molybdenum cofactor assembly chaperone
NC_022663	1655650	snp	C	T	T:122 C:0	CDS	-	99/630	33/209	synonymous_variant c.99G>A p.Ala33Ala	MKAN_RS07010	MKAN_07310	nitrate reductase molybdenum cofactor assembly chaperone
NC_022663	1655661	mnp	CC	TT	TT:93 CC:0	CDS	-	88/630	29/209	missense_variant c.87_88delGGinsAA p.GluGly29GluSer	MKAN_RS07010	MKAN_07310	nitrate reductase molybdenum cofactor assembly chaperone
NC_022663	1656300	snp	T	C	C:122 T:0	CDS	-	1068/1590	356/529	synonymous_variant c.1068A>G p.Pro356Pro	MKAN_RS07015	MKAN_07315	nitrate reductase subunit beta
NC_022663	1656336	snp	T	C	C:93 T:1	CDS	-	1032/1590	344/529	synonymous_variant c.1032A>G p.Glu344Glu	MKAN_RS07015	MKAN_07315	nitrate reductase subunit beta
NC_022663	1657465	snp	C	G	G:193 C:0	CDS	-	3648/3714	1216/1237	synonymous_variant c.3648G>C p.Pro1216Pro	MKAN_RS07020	MKAN_07320	nitrate reductase subunit alpha
NC_022663	1657918	snp	T	C	C:157 T:0	CDS	-	3195/3714	1065/1237	synonymous_variant c.3195A>G p.Pro1065Pro	MKAN_RS07020	MKAN_07320	nitrate reductase subunit alpha
NC_022663	1658406	snp	G	C	C:178 G:0	CDS	-	2707/3714	903/1237	missense_variant c.2707C>G p.Leu903Val	MKAN_RS07020	MKAN_07320	nitrate reductase subunit alpha
NC_022663	1659316	snp	G	A	A:72 G:0	CDS	-	1797/3714	599/1237	synonymous_variant c.1797C>T p.Asp599Asp	MKAN_RS07020	MKAN_07320	nitrate reductase subunit alpha
NC_022663	1659511	snp	G	A	A:103 G:1	CDS	-	1602/3714	534/1237	synonymous_variant c.1602C>T p.Ser534Ser	MKAN_RS07020	MKAN_07320	nitrate reductase subunit alpha
NC_022663	1659568	snp	C	A	A:99 C:2	CDS	-	1545/3714	515/1237	synonymous_variant c.1545G>T p.Val515Val	MKAN_RS07020	MKAN_07320	nitrate reductase subunit alpha
NC_022663	1659868	snp	A	G	G:160 A:1	CDS	-	1245/3714	415/1237	synonymous_variant c.1245T>C p.Asn415Asn	MKAN_RS07020	MKAN_07320	nitrate reductase subunit alpha
NC_022663	1660321	snp	G	A	A:129 G:2	CDS	-	792/3714	264/1237	synonymous_variant c.792C>T p.Gly264Gly	MKAN_RS07020	MKAN_07320	nitrate reductase subunit alpha
NC_022663	1660741	snp	C	G	G:166 C:1	CDS	-	372/3714	124/1237	synonymous_variant c.372G>C p.Ala124Ala	MKAN_RS07020	MKAN_07320	nitrate reductase subunit alpha
NC_022663	1717737	snp	A	C	C:188 A:1	CDS	+	152/828	51/275	missense_variant c.152A>C p.Lys51Thr	MKAN_RS07265	MKAN_07615	ESX secretion-associated protein EspG
NC_022663	1718191	snp	A	C	C:115 A:3	CDS	+	606/828	202/275	synonymous_variant c.606A>C p.Ile202Ile	MKAN_RS07265	MKAN_07615	ESX secretion-associated protein EspG
NC_022663	1718380	snp	T	C	C:130 T:1	CDS	+	795/828	265/275	synonymous_variant c.795T>C p.Pro265Pro	MKAN_RS07265	MKAN_07615	ESX secretion-associated protein EspG
NC_022663	1741072	snp	A	G	G:133 A:0	CDS	+	16/1314	6/437	missense_variant c.16A>G p.Thr6Ala	MKAN_RS07365	MKAN_07715	TetR family transcriptional regulator
NC_022663	1741342	snp	C	T	T:159 C:1	CDS	+	286/1314	96/437	synonymous_variant c.286C>T p.Leu96Leu	MKAN_RS07365	MKAN_07715	TetR family transcriptional regulator
NC_022663	1741361	snp	G	A	A:162 G:2	CDS	+	305/1314	102/437	missense_variant c.305G>A p.Arg102Gln	MKAN_RS07365	MKAN_07715	TetR family transcriptional regulator
NC_022663	1741376	snp	A	G	G:145 A:2	CDS	+	320/1314	107/437	missense_variant c.320A>G p.Lys107Arg	MKAN_RS07365	MKAN_07715	TetR family transcriptional regulator
NC_022663	1741399	snp	A	G	G:112 A:2	CDS	+	343/1314	115/437	missense_variant c.343A>G p.Ile115Val	MKAN_RS07365	MKAN_07715	TetR family transcriptional regulator
NC_022663	1741511	snp	A	G	G:146 A:1	CDS	+	455/1314	152/437	missense_variant c.455A>G p.His152Arg	MKAN_RS07365	MKAN_07715	TetR family transcriptional regulator
NC_022663	1891703	snp	A	C	C:107 A:0	CDS	-	1166/1284	389/427	missense_variant c.1166T>G p.Leu389Arg	MKAN_RS08025	MKAN_08420	glycosyl transferase family 1
NC_022663	1891791	snp	C	A	A:162 C:0	CDS	-	1078/1284	360/427	missense_variant c.1078G>T p.Ala360Ser	MKAN_RS08025	MKAN_08420	glycosyl transferase family 1
NC_022663	1891800	snp	G	T	T:170 G:0	CDS	-	1069/1284	357/427	synonymous_variant c.1069C>A p.Arg357Arg	MKAN_RS08025	MKAN_08420	glycosyl transferase family 1
NC_022663	1891831	snp	G	A	A:139 G:0	CDS	-	1038/1284	346/427	synonymous_variant c.1038C>T p.Ala346Ala	MKAN_RS08025	MKAN_08420	glycosyl transferase family 1
NC_022663	1891885	snp	A	G	G:126 A:0	CDS	-	984/1284	328/427	synonymous_variant c.984T>C p.Ala328Ala	MKAN_RS08025	MKAN_08420	glycosyl transferase family 1
NC_022663	1892000	complex	GGCGC	AGCGT	AGCGT:136 GGCGC:0	CDS	-	869/1284	289/427	missense_variant c.865_869delGCGCCinsACGCT p.AlaPro289ThrLeu	MKAN_RS08025	MKAN_08420	glycosyl transferase family 1
NC_022663	1892023	snp	A	G	G:106 A:0	CDS	-	846/1284	282/427	synonymous_variant c.846T>C p.Ala282Ala	MKAN_RS08025	MKAN_08420	glycosyl transferase family 1
NC_022663	1892056	snp	C	T	T:90 C:0	CDS	-	813/1284	271/427	synonymous_variant c.813G>A p.Glu271Glu	MKAN_RS08025	MKAN_08420	glycosyl transferase family 1
NC_022663	1892066	snp	C	G	G:74 C:0	CDS	-	803/1284	268/427	missense_variant c.803G>C p.Gly268Ala	MKAN_RS08025	MKAN_08420	glycosyl transferase family 1
NC_022663	1892073	snp	T	C	C:80 T:0	CDS	-	796/1284	266/427	missense_variant c.796A>G p.Ile266Val	MKAN_RS08025	MKAN_08420	glycosyl transferase family 1
NC_022663	1892086	snp	C	G	G:85 C:0	CDS	-	783/1284	261/427	missense_variant c.783G>C p.Glu261Asp	MKAN_RS08025	MKAN_08420	glycosyl transferase family 1
NC_022663	1892110	snp	A	G	G:95 A:0	CDS	-	759/1284	253/427	synonymous_variant c.759T>C p.Ser253Ser	MKAN_RS08025	MKAN_08420	glycosyl transferase family 1
NC_022663	1892119	snp	C	T	T:85 C:0	CDS	-	750/1284	250/427	synonymous_variant c.750G>A p.Gly250Gly	MKAN_RS08025	MKAN_08420	glycosyl transferase family 1
NC_022663	1892202	snp	A	C	C:138 A:0	CDS	-	667/1284	223/427	missense_variant c.667T>G p.Ser223Ala	MKAN_RS08025	MKAN_08420	glycosyl transferase family 1
NC_022663	1892313	complex	AGGC	CGGA	CGGA:165 AGGC:4	CDS	-	556/1284	185/427	missense_variant c.553_556delGCCTinsTCCG p.AlaSer185SerAla	MKAN_RS08025	MKAN_08420	glycosyl transferase family 1
NC_022663	1892339	snp	C	G	G:133 C:4	CDS	-	530/1284	177/427	missense_variant c.530G>C p.Ser177Thr	MKAN_RS08025	MKAN_08420	glycosyl transferase family 1
NC_022663	1892452	snp	T	G	G:184 T:3	CDS	-	417/1284	139/427	synonymous_variant c.417A>C p.Val139Val	MKAN_RS08025	MKAN_08420	glycosyl transferase family 1
NC_022663	1892515	snp	G	A	A:132 G:1	CDS	-	354/1284	118/427	synonymous_variant c.354C>T p.Ala118Ala	MKAN_RS08025	MKAN_08420	glycosyl transferase family 1
NC_022663	1892520	snp	G	T	T:129 G:0	CDS	-	349/1284	117/427	missense_variant c.349C>A p.Leu117Ile	MKAN_RS08025	MKAN_08420	glycosyl transferase family 1
NC_022663	1892544	snp	G	A	A:99 G:0	CDS	-	325/1284	109/427	synonymous_variant c.325C>T p.Leu109Leu	MKAN_RS08025	MKAN_08420	glycosyl transferase family 1
NC_022663	1892629	snp	T	C	C:132 T:1	CDS	-	240/1284	80/427	synonymous_variant c.240A>G p.Leu80Leu	MKAN_RS08025	MKAN_08420	glycosyl transferase family 1
NC_022663	1892773	complex	GCA	CCG	CCG:139 GCA:1	CDS	-	96/1284	32/427	missense_variant c.94_96delTGCinsCGG p.Cys32Arg	MKAN_RS08025	MKAN_08420	glycosyl transferase family 1
NC_022663	1892833	complex	ACCCCGG	GCCTCGA	GCCTCGA:100 ACCCCGG:0	CDS	-	36/1284	10/427	synonymous_variant c.30_36delCCGGGGTinsTCGAGGC p.ThrArgGly10ThrArgGly	MKAN_RS08025	MKAN_08420	glycosyl transferase family 1
NC_022663	1997341	snp	G	A	A:180 G:1	CDS	-	1293/1548	431/515	synonymous_variant c.1293C>T p.Val431Val	MKAN_RS08460	MKAN_08860	sensor histidine kinase
NC_022663	1997506	snp	A	G	G:164 A:3	CDS	-	1128/1548	376/515	synonymous_variant c.1128T>C p.His376His	MKAN_RS08460	MKAN_08860	sensor histidine kinase
NC_022663	1997536	snp	A	G	G:150 A:2	CDS	-	1098/1548	366/515	synonymous_variant c.1098T>C p.Asn366Asn	MKAN_RS08460	MKAN_08860	sensor histidine kinase
NC_022663	2063864	snp	T	C	C:155 T:1	CDS	+	174/2127	58/708	synonymous_variant c.174T>C p.Phe58Phe	MKAN_RS08735	MKAN_09140	serine/threonine protein kinase
NC_022663	2064091	snp	C	G	G:127 C:0	CDS	+	401/2127	134/708	missense_variant c.401C>G p.Thr134Ser	MKAN_RS08735	MKAN_09140	serine/threonine protein kinase
NC_022663	2064203	snp	C	G	G:126 C:0	CDS	+	513/2127	171/708	synonymous_variant c.513C>G p.Thr171Thr	MKAN_RS08735	MKAN_09140	serine/threonine protein kinase
NC_022663	2065214	snp	C	T	T:86 C:0	CDS	+	1524/2127	508/708	synonymous_variant c.1524C>T p.Asn508Asn	MKAN_RS08735	MKAN_09140	serine/threonine protein kinase
NC_022663	2066633	snp	T	C	C:117 T:1	CDS	-	150/948	50/315	synonymous_variant c.150A>G p.Val50Val	MKAN_RS08740	MKAN_09145	phosphate ABC transporter; permease protein PstA
NC_022663	2114540	snp	C	G	G:174 C:3	CDS	-	1810/1821	604/606	missense_variant c.1810G>C p.Glu604Gln	MKAN_RS08940	MKAN_09355	ABC transporter ATP-binding protein
NC_022663	2115192	snp	G	C	C:128 G:1	CDS	-	1158/1821	386/606	missense_variant c.1158C>G p.Ser386Arg	MKAN_RS08940	MKAN_09355	ABC transporter ATP-binding protein
NC_022663	2117897	snp	C	T	T:116 C:0	CDS	+	342/1341	114/446	synonymous_variant c.342C>T p.Arg114Arg	MKAN_RS08950	MKAN_09365	sensor histidine kinase
NC_022663	2119672	snp	A	G	G:196 A:2	CDS	-	989/999	330/332	missense_variant c.989T>C p.Val330Ala	MKAN_RS08960	MKAN_09380	membrane protein
NC_022663	2119842	snp	C	T	T:123 C:0	CDS	-	819/999	273/332	synonymous_variant c.819G>A p.Glu273Glu	MKAN_RS08960	MKAN_09380	membrane protein
NC_022663	2120030	snp	C	G	G:163 C:1	CDS	-	631/999	211/332	missense_variant c.631G>C p.Ala211Pro	MKAN_RS08960	MKAN_09380	membrane protein
NC_022663	2120461	snp	A	G	G:117 A:1	CDS	-	200/999	67/332	missense_variant c.200T>C p.Ile67Thr	MKAN_RS08960	MKAN_09380	membrane protein
NC_022663	2120580	snp	G	A	A:106 G:0	CDS	-	81/999	27/332	synonymous_variant c.81C>T p.Val27Val	MKAN_RS08960	MKAN_09380	membrane protein
NC_022663	2120605	snp	C	A	A:104 C:1	CDS	-	56/999	19/332	missense_variant c.56G>T p.Arg19Ile	MKAN_RS08960	MKAN_09380	membrane protein
NC_022663	2220261	snp	A	G	G:74 A:1	CDS	+	1365/1554	455/517	synonymous_variant c.1365A>G p.Pro455Pro	MKAN_RS09440	MKAN_09870	phospholipase C
NC_022663	2220403	snp	A	C	C:108 A:0	CDS	+	1507/1554	503/517	missense_variant c.1507A>C p.Ser503Arg	MKAN_RS09440	MKAN_09870	phospholipase C
NC_022663	2332649	snp	A	G	G:123 A:1	CDS	+	962/6840	321/2279	missense_variant c.962A>G p.Asp321Gly	MKAN_RS29520	MKAN_10440	hypothetical protein
NC_022663	2332993	snp	G	A	A:109 G:0	CDS	+	1306/6840	436/2279	missense_variant c.1306G>A p.Val436Met	MKAN_RS29520	MKAN_10440	hypothetical protein
NC_022663	2334660	snp	C	T	T:134 C:1	CDS	+	2973/6840	991/2279	synonymous_variant c.2973C>T p.Asp991Asp	MKAN_RS29520	MKAN_10440	hypothetical protein
NC_022663	2334767	snp	C	T	T:132 C:2	CDS	+	3080/6840	1027/2279	missense_variant c.3080C>T p.Pro1027Leu	MKAN_RS29520	MKAN_10440	hypothetical protein
NC_022663	2335695	snp	A	G	G:110 A:2	CDS	+	4008/6840	1336/2279	synonymous_variant c.4008A>G p.Leu1336Leu	MKAN_RS29520	MKAN_10440	hypothetical protein
NC_022663	2337972	snp	T	C	C:151 T:1	CDS	+	6285/6840	2095/2279	synonymous_variant c.6285T>C p.His2095His	MKAN_RS29520	MKAN_10440	hypothetical protein
NC_022663	2338087	snp	C	T	T:181 C:1	CDS	+	6400/6840	2134/2279	missense_variant c.6400C>T p.His2134Tyr	MKAN_RS29520	MKAN_10440	hypothetical protein
NC_022663	2417624	snp	G	A	A:101 G:0	CDS	+	840/1203	280/400	synonymous_variant c.840G>A p.Gln280Gln	MKAN_RS10395	MKAN_10880	MCE-family protein MCE1A
NC_022663	2417702	snp	A	C	C:153 A:1	CDS	+	918/1203	306/400	synonymous_variant c.918A>C p.Ala306Ala	MKAN_RS10395	MKAN_10880	MCE-family protein MCE1A
NC_022663	2417957	snp	T	C	C:177 T:1	CDS	+	1173/1203	391/400	synonymous_variant c.1173T>C p.Arg391Arg	MKAN_RS10395	MKAN_10880	MCE-family protein MCE1A
NC_022663	2453748	snp	A	G	G:125 A:0	CDS	-	936/1092	312/363	synonymous_variant c.936T>C p.Ala312Ala	MKAN_RS10535	MKAN_11030	alpha/beta hydrolase
NC_022663	2453811	snp	C	A	A:167 C:0	CDS	-	873/1092	291/363	synonymous_variant c.873G>T p.Leu291Leu	MKAN_RS10535	MKAN_11030	alpha/beta hydrolase
NC_022663	2453909	snp	G	A	A:156 G:0	CDS	-	775/1092	259/363	missense_variant c.775C>T p.Leu259Phe	MKAN_RS10535	MKAN_11030	alpha/beta hydrolase
NC_022663	2453974	snp	T	C	C:169 T:1	CDS	-	710/1092	237/363	missense_variant c.710A>G p.Gln237Arg	MKAN_RS10535	MKAN_11030	alpha/beta hydrolase
NC_022663	2454000	snp	C	T	T:151 C:1	CDS	-	684/1092	228/363	synonymous_variant c.684G>A p.Leu228Leu	MKAN_RS10535	MKAN_11030	alpha/beta hydrolase
NC_022663	2454063	snp	C	T	T:170 C:3	CDS	-	621/1092	207/363	synonymous_variant c.621G>A p.Ala207Ala	MKAN_RS10535	MKAN_11030	alpha/beta hydrolase
NC_022663	2454294	snp	T	G	G:172 T:2	CDS	-	390/1092	130/363	synonymous_variant c.390A>C p.Gly130Gly	MKAN_RS10535	MKAN_11030	alpha/beta hydrolase
NC_022663	2454375	snp	A	G	G:144 A:2	CDS	-	309/1092	103/363	synonymous_variant c.309T>C p.Pro103Pro	MKAN_RS10535	MKAN_11030	alpha/beta hydrolase
NC_022663	2454474	snp	A	C	C:119 A:0	CDS	-	210/1092	70/363	missense_variant c.210T>G p.Phe70Leu	MKAN_RS10535	MKAN_11030	alpha/beta hydrolase
NC_022663	2454570	snp	C	G	G:131 C:2	CDS	-	114/1092	38/363	synonymous_variant c.114G>C p.Pro38Pro	MKAN_RS10535	MKAN_11030	alpha/beta hydrolase
NC_022663	2454628	snp	G	T	T:180 G:4	CDS	-	56/1092	19/363	missense_variant c.56C>A p.Pro19His	MKAN_RS10535	MKAN_11030	alpha/beta hydrolase
NC_022663	2454660	complex	GGA	TGG	TGG:151 GGA:4	CDS	-	24/1092	8/363	missense_variant c.22_24delTCCinsCCA p.Ser8Pro	MKAN_RS10535	MKAN_11030	alpha/beta hydrolase
NC_022663	2482785	snp	T	C	C:110 T:0	CDS	-	822/897	274/298	synonymous_variant c.822A>G p.Thr274Thr	MKAN_RS10625	MKAN_11130	phosphoribosylaminoimidazolesuccinocarboxamide synthase
NC_022663	2482869	snp	A	G	G:111 A:0	CDS	-	738/897	246/298	synonymous_variant c.738T>C p.Asn246Asn	MKAN_RS10625	MKAN_11130	phosphoribosylaminoimidazolesuccinocarboxamide synthase
NC_022663	2522127	snp	C	G	G:155 C:0	CDS	-	54/1434	18/477	synonymous_variant c.54G>C p.Ala18Ala	MKAN_RS10810	MKAN_11330	sensor histidine kinase
NC_022663	2522336	snp	A	G	G:102 A:1	CDS	-	609/723	203/240	synonymous_variant c.609T>C p.Asp203Asp	MKAN_RS10815	MKAN_11335	DNA-binding response regulator
NC_022663	2579227	snp	G	A	A:120 G:0	CDS	-	1056/1671	352/556	synonymous_variant c.1056C>T p.Tyr352Tyr	MKAN_RS11090	MKAN_11630	virulence factor Mce family protein
NC_022663	2580104	snp	A	T	T:71 A:1	CDS	-	179/1671	60/556	missense_variant c.179T>A p.Phe60Tyr	MKAN_RS11090	MKAN_11630	virulence factor Mce family protein
NC_022663	2580912	snp	T	C	C:110 T:0	CDS	-	582/1161	194/386	synonymous_variant c.582A>G p.Glu194Glu	MKAN_RS11095	MKAN_11635	MCE family protein
NC_022663	2586799	snp	G	A	A:147 G:0	CDS	-	282/843	94/280	synonymous_variant c.282C>T p.Ile94Ile	MKAN_RS11120	MKAN_11660	ABC transporter permease
NC_022663	2635737	snp	A	C	C:153 A:1	CDS	-	984/1161	328/386	synonymous_variant c.984T>G p.Arg328Arg	MKAN_RS11315	MKAN_11870	lipid-transfer protein
NC_022663	2638110	snp	T	C	C:131 T:0	CDS	-	1116/1164	372/387	synonymous_variant c.1116A>G p.Arg372Arg	MKAN_RS11330	MKAN_11885	acyl-CoA dehydrogenase
NC_022663	2638320	snp	G	A	A:92 G:1	CDS	-	906/1164	302/387	synonymous_variant c.906C>T p.Ala302Ala	MKAN_RS11330	MKAN_11885	acyl-CoA dehydrogenase
NC_022663	2686656	snp	C	G	G:149 C:1	CDS	-	729/903	243/300	synonymous_variant c.729G>C p.Thr243Thr	MKAN_RS11550	MKAN_12120	iron-dependent extradiol dioxygenase
NC_022663	2687016	snp	A	G	G:164 A:1	CDS	-	369/903	123/300	synonymous_variant c.369T>C p.Leu123Leu	MKAN_RS11550	MKAN_12120	iron-dependent extradiol dioxygenase
NC_022663	2687199	mnp	GT	CG	CG:171 GT:1	CDS	-	186/903	62/300	missense_variant c.185_186delACinsCG p.Asp62Ala	MKAN_RS11550	MKAN_12120	iron-dependent extradiol dioxygenase
NC_022663	2741955	snp	A	C	C:120 A:3	CDS	-	252/420	84/139	synonymous_variant c.252T>G p.Leu84Leu	MKAN_RS11815	MKAN_12400	aspartate 1-decarboxylase
NC_022663	2742539	snp	T	G	G:109 T:0	CDS	-	606/939	202/312	missense_variant c.606A>C p.Glu202Asp	MKAN_RS11820	MKAN_12405	pantoate--beta-alanine ligase
NC_022663	2742644	snp	G	A	A:142 G:2	CDS	-	501/939	167/312	synonymous_variant c.501C>T p.Ile167Ile	MKAN_RS11820	MKAN_12405	pantoate--beta-alanine ligase
NC_022663	2743004	snp	A	G	G:112 A:0	CDS	-	141/939	47/312	synonymous_variant c.141T>C p.Leu47Leu	MKAN_RS11820	MKAN_12405	pantoate--beta-alanine ligase
NC_022663	2800357	snp	G	A	A:74 G:0	CDS	-	222/312	74/103	synonymous_variant c.222C>T p.Ile74Ile	MKAN_RS12080	MKAN_12685	ESX-1 secretion-associated protein
NC_022663	2800806	snp	G	T	T:128 G:1	CDS	-	1018/1173	340/390	missense_variant c.1018C>A p.Leu340Met	MKAN_RS12085	MKAN_12690	hypothetical protein
NC_022663	2800865	snp	G	A	A:155 G:0	CDS	-	959/1173	320/390	missense_variant c.959C>T p.Pro320Leu	MKAN_RS12085	MKAN_12690	hypothetical protein
NC_022663	2801347	snp	G	A	A:145 G:3	CDS	-	477/1173	159/390	synonymous_variant c.477C>T p.His159His	MKAN_RS12085	MKAN_12690	hypothetical protein
NC_022663	2812743	snp	C	G	G:151 C:0	CDS	-	1371/1629	457/542	synonymous_variant c.1371G>C p.Ala457Ala	MKAN_RS12145	MKAN_12750	ABC transporter ATP-binding protein
NC_022663	2813082	snp	C	T	T:101 C:1	CDS	-	1032/1629	344/542	synonymous_variant c.1032G>A p.Thr344Thr	MKAN_RS12145	MKAN_12750	ABC transporter ATP-binding protein
NC_022663	2813734	snp	A	G	G:117 A:1	CDS	-	380/1629	127/542	missense_variant c.380T>C p.Val127Ala	MKAN_RS12145	MKAN_12750	ABC transporter ATP-binding protein
NC_022663	2814185	snp	G	C	C:112 G:2	CDS	-	789/864	263/287	synonymous_variant c.789C>G p.Thr263Thr	MKAN_RS12150	MKAN_12755	ABC transporter permease
NC_022663	2814190	snp	T	C	C:130 T:1	CDS	-	784/864	262/287	missense_variant c.784A>G p.Met262Val	MKAN_RS12150	MKAN_12755	ABC transporter permease
NC_022663	2814461	snp	C	T	T:167 C:0	CDS	-	513/864	171/287	synonymous_variant c.513G>A p.Val171Val	MKAN_RS12150	MKAN_12755	ABC transporter permease
NC_022663	2815954	snp	A	G	G:137 A:1	CDS	-	1560/1620	520/539	synonymous_variant c.1560T>C p.Val520Val	MKAN_RS12160	MKAN_12765	ABC transporter substrate-binding protein
NC_022663	2815975	snp	T	G	G:135 T:0	CDS	-	1539/1620	513/539	synonymous_variant c.1539A>C p.Val513Val	MKAN_RS12160	MKAN_12765	ABC transporter substrate-binding protein
NC_022663	2828841	snp	C	T	T:126 C:0	CDS	-	675/1212	225/403	synonymous_variant c.675G>A p.Glu225Glu	MKAN_RS12200	MKAN_12815	acid resistance periplasmic serine protease MarP
NC_022663	2838403	snp	C	T	T:182 C:1	CDS	+	639/2415	213/804	synonymous_variant c.639C>T p.Ile213Ile	MKAN_RS12255	MKAN_12875	penicillin-binding protein
NC_022663	2839369	snp	T	G	G:98 T:1	CDS	+	1605/2415	535/804	synonymous_variant c.1605T>G p.Ser535Ser	MKAN_RS12255	MKAN_12875	penicillin-binding protein
NC_022663	3013160	snp	C	T	T:189 C:1	CDS	-	488/1512	163/503	missense_variant c.488G>A p.Gly163Asp	MKAN_RS13125	MKAN_13775	NAD(P)/FAD-dependent oxidoreductase
NC_022663	3110529	snp	T	G	G:162 T:1	CDS	+	276/948	92/315	synonymous_variant c.276T>G p.Pro92Pro	MKAN_RS13555	MKAN_14220	exported repetitive protein
NC_022663	3110700	snp	G	A	A:99 G:0	CDS	+	447/948	149/315	synonymous_variant c.447G>A p.Thr149Thr	MKAN_RS13555	MKAN_14220	exported repetitive protein
NC_022663	3110847	snp	A	G	G:110 A:1	CDS	+	594/948	198/315	synonymous_variant c.594A>G p.Gly198Gly	MKAN_RS13555	MKAN_14220	exported repetitive protein
NC_022663	3110961	snp	T	C	C:84 T:1	CDS	+	708/948	236/315	synonymous_variant c.708T>C p.Gly236Gly	MKAN_RS13555	MKAN_14220	exported repetitive protein
NC_022663	3162534	snp	C	A	A:116 C:1	CDS	+	1284/1305	428/434	synonymous_variant c.1284C>A p.Pro428Pro	MKAN_RS13800	MKAN_14470	hypothetical protein
NC_022663	3164294	snp	A	G	G:135 A:0	CDS	+	459/543	153/180	synonymous_variant c.459A>G p.Thr153Thr	MKAN_RS13815	MKAN_14495	secretion protein EspH
NC_022663	3169744	snp	G	A	A:123 G:1	CDS	+	2196/2238	732/745	synonymous_variant c.2196G>A p.Pro732Pro	MKAN_RS13830	MKAN_14510	type VII secretion protein EccCa
NC_022663	3169947	snp	T	C	C:140 T:1	CDS	+	165/1773	55/590	synonymous_variant c.165T>C p.Gly55Gly	MKAN_RS13835	MKAN_14515	type VII secretion protein EccCb
NC_022663	3170056	snp	T	C	C:92 T:1	CDS	+	274/1773	92/590	synonymous_variant c.274T>C p.Leu92Leu	MKAN_RS13835	MKAN_14515	type VII secretion protein EccCb
NC_022663	3171854	snp	A	G	G:130 A:3	CDS	+	159/297	53/98	synonymous_variant c.159A>G p.Ala53Ala	MKAN_RS13840	MKAN_14520	PE domain-containing protein
NC_022663	3177686	snp	A	G	G:176 A:1	CDS	+	1266/1536	422/511	synonymous_variant c.1266A>G p.Ala422Ala	MKAN_RS13870	MKAN_14550	type VII secretion integral membrane protein EccD
NC_022663	3177791	snp	T	C	C:172 T:4	CDS	+	1371/1536	457/511	synonymous_variant c.1371T>C p.Ala457Ala	MKAN_RS13870	MKAN_14550	type VII secretion integral membrane protein EccD
NC_022663	3178536	snp	C	T	T:158 C:0	CDS	+	467/807	156/268	missense_variant c.467C>T p.Ala156Val	MKAN_RS13875	MKAN_14555	hypothetical protein
NC_022663	3182591	snp	C	G	G:125 C:0	CDS	-	870/1398	290/465	synonymous_variant c.870G>C p.Pro290Pro	MKAN_RS13890	MKAN_14570	hypothetical protein
NC_022663	3182921	snp	C	T	T:202 C:2	CDS	-	540/1398	180/465	synonymous_variant c.540G>A p.Glu180Glu	MKAN_RS13890	MKAN_14570	hypothetical protein
NC_022663	3184649	snp	T	C	C:154 T:1	CDS	-	309/1398	103/465	synonymous_variant c.309A>G p.Glu103Glu	MKAN_RS13895	MKAN_14575	type VII secretion protein EccE
NC_022663	3184993	snp	T	G	G:136 T:0	CDS	-	1302/1341	434/446	synonymous_variant c.1302A>C p.Ala434Ala	MKAN_RS13900	MKAN_14580	type VII secretion-associated serine protease mycosin
NC_022663	3185623	snp	G	A	A:120 G:0	CDS	-	672/1341	224/446	synonymous_variant c.672C>T p.Val224Val	MKAN_RS13900	MKAN_14580	type VII secretion-associated serine protease mycosin
NC_022663	3186184	snp	G	C	C:115 G:0	CDS	-	111/1341	37/446	synonymous_variant c.111C>G p.Thr37Thr	MKAN_RS13900	MKAN_14580	type VII secretion-associated serine protease mycosin
NC_022663	3187329	snp	A	C	C:124 A:1	CDS	-	930/1839	310/612	synonymous_variant c.930T>G p.Arg310Arg	MKAN_RS13905	MKAN_14585	type VII secretion AAA-ATPase EccA
NC_022663	3187620	snp	G	A	A:178 G:3	CDS	-	639/1839	213/612	synonymous_variant c.639C>T p.His213His	MKAN_RS13905	MKAN_14585	type VII secretion AAA-ATPase EccA
NC_022663	3187746	snp	T	C	C:174 T:3	CDS	-	513/1839	171/612	synonymous_variant c.513A>G p.Thr171Thr	MKAN_RS13905	MKAN_14585	type VII secretion AAA-ATPase EccA
NC_022663	3187776	snp	C	G	G:173 C:2	CDS	-	483/1839	161/612	synonymous_variant c.483G>C p.Pro161Pro	MKAN_RS13905	MKAN_14585	type VII secretion AAA-ATPase EccA
NC_022663	3187989	snp	A	G	G:139 A:1	CDS	-	270/1839	90/612	synonymous_variant c.270T>C p.Gly90Gly	MKAN_RS13905	MKAN_14585	type VII secretion AAA-ATPase EccA
NC_022663	3188352	snp	T	C	C:190 T:0	CDS	-	1620/1626	540/541	synonymous_variant c.1620A>G p.Thr540Thr	MKAN_RS13910	MKAN_14590	type VII secretion protein EccE
NC_022663	3189126	snp	G	A	A:76 G:0	CDS	-	846/1626	282/541	synonymous_variant c.846C>T p.Asp282Asp	MKAN_RS13910	MKAN_14590	type VII secretion protein EccE
NC_022663	3189152	snp	G	T	T:81 G:0	CDS	-	820/1626	274/541	missense_variant c.820C>A p.Pro274Thr	MKAN_RS13910	MKAN_14590	type VII secretion protein EccE
NC_022663	3189162	snp	C	T	T:105 C:0	CDS	-	810/1626	270/541	synonymous_variant c.810G>A p.Ser270Ser	MKAN_RS13910	MKAN_14590	type VII secretion protein EccE
NC_022663	3189943	snp	T	G	G:38 T:0	CDS	-	29/1626	10/541	missense_variant c.29A>C p.Gln10Pro	MKAN_RS13910	MKAN_14590	type VII secretion protein EccE
NC_022663	3189960	snp	T	C	C:44 T:0	CDS	-	12/1626	4/541	synonymous_variant c.12A>G p.Thr4Thr	MKAN_RS13910	MKAN_14590	type VII secretion protein EccE
NC_022663	3189998	snp	C	T	T:33 C:0	CDS	-	1635/1665	545/554	synonymous_variant c.1635G>A p.Ala545Ala	MKAN_RS13915	MKAN_14595	type VII secretion-associated serine protease mycosin
NC_022663	3190085	snp	C	T	T:17 C:0	CDS	-	1548/1665	516/554	synonymous_variant c.1548G>A p.Ala516Ala	MKAN_RS13915	MKAN_14595	type VII secretion-associated serine protease mycosin
NC_022663	3190391	snp	T	C	C:122 T:1	CDS	-	1242/1665	414/554	synonymous_variant c.1242A>G p.Pro414Pro	MKAN_RS13915	MKAN_14595	type VII secretion-associated serine protease mycosin
NC_022663	3191588	snp	C	T	T:174 C:1	CDS	-	45/1665	15/554	synonymous_variant c.45G>A p.Ala15Ala	MKAN_RS13915	MKAN_14595	type VII secretion-associated serine protease mycosin
NC_022663	3192532	snp	C	T	T:86 C:0	CDS	-	615/1530	205/509	synonymous_variant c.615G>A p.Val205Val	MKAN_RS13920	MKAN_14600	type VII secretion integral membrane protein EccD
NC_022663	3192694	snp	G	C	C:60 G:3	CDS	-	453/1530	151/509	synonymous_variant c.453C>G p.Val151Val	MKAN_RS13920	MKAN_14600	type VII secretion integral membrane protein EccD
NC_022663	3192733	snp	A	G	G:89 A:2	CDS	-	414/1530	138/509	synonymous_variant c.414T>C p.Ala138Ala	MKAN_RS13920	MKAN_14600	type VII secretion integral membrane protein EccD
NC_022663	3194751	snp	G	A	A:101 G:1	CDS	-	340/831	114/276	synonymous_variant c.340C>T p.Leu114Leu	MKAN_RS13930	MKAN_14610	ESX secretion-associated protein EspG
NC_022663	3194953	snp	G	A	A:137 G:2	CDS	-	138/831	46/276	synonymous_variant c.138C>T p.Ala46Ala	MKAN_RS13930	MKAN_14610	ESX secretion-associated protein EspG
NC_022663	3195793	snp	A	G	G:199 A:2	CDS	-	93/327	31/108	synonymous_variant c.93T>C p.Ala31Ala	MKAN_RS13940	MKAN_14620	type VII secretion protein EsxD
NC_022663	3195805	snp	C	G	G:203 C:2	CDS	-	81/327	27/108	synonymous_variant c.81G>C p.Ala27Ala	MKAN_RS13940	MKAN_14620	type VII secretion protein EsxD
NC_022663	3196066	snp	G	C	C:121 G:1	CDS	-	1133/1224	378/407	missense_variant c.1133C>G p.Ala378Gly	MKAN_RS13945	MKAN_14625	PPE family protein
NC_022663	3196179	snp	A	T	T:126 A:0	CDS	-	1020/1224	340/407	synonymous_variant c.1020T>A p.Arg340Arg	MKAN_RS13945	MKAN_14625	PPE family protein
NC_022663	3196218	snp	A	G	G:117 A:0	CDS	-	981/1224	327/407	synonymous_variant c.981T>C p.Thr327Thr	MKAN_RS13945	MKAN_14625	PPE family protein
NC_022663	3196280	snp	G	C	C:88 G:0	CDS	-	919/1224	307/407	missense_variant c.919C>G p.Leu307Val	MKAN_RS13945	MKAN_14625	PPE family protein
NC_022663	3196350	snp	C	G	G:96 C:0	CDS	-	849/1224	283/407	synonymous_variant c.849G>C p.Gly283Gly	MKAN_RS13945	MKAN_14625	PPE family protein
NC_022663	3196551	snp	C	T	T:33 C:0	CDS	-	648/1224	216/407	synonymous_variant c.648G>A p.Gly216Gly	MKAN_RS13945	MKAN_14625	PPE family protein
NC_022663	3196575	snp	C	G	G:74 C:0	CDS	-	624/1224	208/407	synonymous_variant c.624G>C p.Ser208Ser	MKAN_RS13945	MKAN_14625	PPE family protein
NC_022663	3197429	snp	T	C	C:144 T:2	CDS	-	79/303	27/100	missense_variant c.79A>G p.Thr27Ala	MKAN_RS13950	MKAN_14630	PE domain-containing protein
NC_022663	3200755	snp	G	A	A:141 G:3	CDS	-	1889/4218	630/1405	missense_variant c.1889C>T p.Ala630Val	MKAN_RS13960	MKAN_14640	type VII secretion protein EccC
NC_022663	3202493	snp	T	C	C:212 T:4	CDS	-	151/4218	51/1405	missense_variant c.151A>G p.Ile51Val	MKAN_RS13960	MKAN_14640	type VII secretion protein EccC
NC_022663	3202605	snp	G	A	A:170 G:1	CDS	-	39/4218	13/1405	synonymous_variant c.39C>T p.Ile13Ile	MKAN_RS13960	MKAN_14640	type VII secretion protein EccC
NC_022663	3383728	snp	C	G	G:111 C:0	CDS	-	720/1629	240/542	missense_variant c.720G>C p.Gln240His	MKAN_RS14790	MKAN_15515	AMP-dependent synthetase
NC_022663	3384332	snp	T	C	C:144 T:3	CDS	-	116/1629	39/542	missense_variant c.116A>G p.Gln39Arg	MKAN_RS14790	MKAN_15515	AMP-dependent synthetase
NC_022663	3462284	snp	T	C	C:140 T:1	CDS	+	129/1797	43/598	synonymous_variant c.129T>C p.Ala43Ala	MKAN_RS15110	MKAN_15865	maltose alpha-D-glucosyltransferase
NC_022663	3466880	snp	G	A	A:183 G:5	CDS	-	354/996	118/331	synonymous_variant c.354C>T p.Ser118Ser	MKAN_RS15125	MKAN_15880	esterase family protein
NC_022663	3488799	snp	G	C	C:119 G:0	CDS	-	2619/3186	873/1061	synonymous_variant c.2619C>G p.Gly873Gly	MKAN_RS15245	MKAN_16000	MMPL family RND transporter
NC_022663	3489204	snp	T	C	C:169 T:0	CDS	-	2214/3186	738/1061	synonymous_variant c.2214A>G p.Pro738Pro	MKAN_RS15245	MKAN_16000	MMPL family RND transporter
NC_022663	3489561	snp	G	A	A:125 G:1	CDS	-	1857/3186	619/1061	synonymous_variant c.1857C>T p.Ala619Ala	MKAN_RS15245	MKAN_16000	MMPL family RND transporter
NC_022663	3489681	snp	G	A	A:153 G:1	CDS	-	1737/3186	579/1061	synonymous_variant c.1737C>T p.Thr579Thr	MKAN_RS15245	MKAN_16000	MMPL family RND transporter
NC_022663	3490407	snp	G	C	C:110 G:1	CDS	-	1011/3186	337/1061	missense_variant c.1011C>G p.Ile337Met	MKAN_RS15245	MKAN_16000	MMPL family RND transporter
NC_022663	3543430	snp	A	G	G:112 A:0	CDS	-	624/720	208/239	synonymous_variant c.624T>C p.Thr208Thr	MKAN_RS15470	MKAN_16230	GntR family transcriptional regulator
NC_022663	3543820	snp	A	T	T:187 A:0	CDS	-	234/720	78/239	synonymous_variant c.234T>A p.Arg78Arg	MKAN_RS15470	MKAN_16230	GntR family transcriptional regulator
NC_022663	3543948	snp	T	C	C:107 T:0	CDS	-	106/720	36/239	missense_variant c.106A>G p.Thr36Ala	MKAN_RS15470	MKAN_16230	GntR family transcriptional regulator
NC_022663	3546138	snp	T	C	C:168 T:0	CDS	+	42/777	14/258	synonymous_variant c.42T>C p.Leu14Leu	MKAN_RS15480	MKAN_16240	ABC transporter permease
NC_022663	3546597	snp	C	T	T:171 C:3	CDS	+	501/777	167/258	synonymous_variant c.501C>T p.Leu167Leu	MKAN_RS15480	MKAN_16240	ABC transporter permease
NC_022663	3546606	snp	G	T	T:158 G:3	CDS	+	510/777	170/258	synonymous_variant c.510G>T p.Val170Val	MKAN_RS15480	MKAN_16240	ABC transporter permease
NC_022663	3546676	snp	G	A	A:136 G:2	CDS	+	580/777	194/258	missense_variant c.580G>A p.Val194Ile	MKAN_RS15480	MKAN_16240	ABC transporter permease
NC_022663	3546684	snp	A	G	G:136 A:2	CDS	+	588/777	196/258	synonymous_variant c.588A>G p.Ala196Ala	MKAN_RS15480	MKAN_16240	ABC transporter permease
NC_022663	3546696	snp	G	C	C:137 G:1	CDS	+	600/777	200/258	synonymous_variant c.600G>C p.Ala200Ala	MKAN_RS15480	MKAN_16240	ABC transporter permease
NC_022663	3546708	snp	G	A	A:142 G:1	CDS	+	612/777	204/258	synonymous_variant c.612G>A p.Gly204Gly	MKAN_RS15480	MKAN_16240	ABC transporter permease
NC_022663	3546721	snp	C	T	T:154 C:3	CDS	+	625/777	209/258	synonymous_variant c.625C>T p.Leu209Leu	MKAN_RS15480	MKAN_16240	ABC transporter permease
NC_022663	3546735	snp	T	C	C:146 T:3	CDS	+	639/777	213/258	synonymous_variant c.639T>C p.Tyr213Tyr	MKAN_RS15480	MKAN_16240	ABC transporter permease
NC_022663	3546750	complex	TCGGGGT	CCGCGGC	CCGCGGC:108 TCGGGGT:1	CDS	+	654/777	218/258	synonymous_variant c.654_660delTCGGGGTinsCCGCGGC p.ValArgGly218ValArgGly	MKAN_RS15480	MKAN_16240	ABC transporter permease
NC_022663	3546769	snp	T	C	C:120 T:1	CDS	+	673/777	225/258	synonymous_variant c.673T>C p.Leu225Leu	MKAN_RS15480	MKAN_16240	ABC transporter permease
NC_022663	3546801	snp	G	C	C:159 G:2	CDS	+	705/777	235/258	synonymous_variant c.705G>C p.Leu235Leu	MKAN_RS15480	MKAN_16240	ABC transporter permease
NC_022663	3546813	complex	CCTT	GCTG	GCTG:157 CCTT:3	CDS	+	717/777	239/258	synonymous_variant c.717_720delCCTTinsGCTG p.AlaLeu239AlaLeu	MKAN_RS15480	MKAN_16240	ABC transporter permease
NC_022663	3546895	snp	A	G	G:100 A:4	CDS	+	21/870	7/289	synonymous_variant c.21A>G p.Leu7Leu	MKAN_RS15485	MKAN_16245	ABC transporter permease
NC_022663	3546917	snp	G	A	A:77 G:5	CDS	+	43/870	15/289	missense_variant c.43G>A p.Ala15Thr	MKAN_RS15485	MKAN_16245	ABC transporter permease
NC_022663	3546926	snp	G	C	C:126 G:5	CDS	+	52/870	18/289	missense_variant c.52G>C p.Val18Leu	MKAN_RS15485	MKAN_16245	ABC transporter permease
NC_022663	3546943	snp	G	C	C:112 G:3	CDS	+	69/870	23/289	synonymous_variant c.69G>C p.Gly23Gly	MKAN_RS15485	MKAN_16245	ABC transporter permease
NC_022663	3546997	snp	G	C	C:123 G:1	CDS	+	123/870	41/289	synonymous_variant c.123G>C p.Val41Val	MKAN_RS15485	MKAN_16245	ABC transporter permease
NC_022663	3547084	snp	G	A	A:107 G:1	CDS	+	210/870	70/289	synonymous_variant c.210G>A p.Ala70Ala	MKAN_RS15485	MKAN_16245	ABC transporter permease
NC_022663	3547096	snp	C	G	G:117 C:1	CDS	+	222/870	74/289	synonymous_variant c.222C>G p.Val74Val	MKAN_RS15485	MKAN_16245	ABC transporter permease
NC_022663	3547279	snp	T	C	C:64 T:1	CDS	+	405/870	135/289	synonymous_variant c.405T>C p.Gly135Gly	MKAN_RS15485	MKAN_16245	ABC transporter permease
NC_022663	3547358	snp	G	A	A:152 G:1	CDS	+	484/870	162/289	missense_variant c.484G>A p.Val162Ile	MKAN_RS15485	MKAN_16245	ABC transporter permease
NC_022663	3547378	snp	G	C	C:149 G:0	CDS	+	504/870	168/289	synonymous_variant c.504G>C p.Thr168Thr	MKAN_RS15485	MKAN_16245	ABC transporter permease
NC_022663	3547390	snp	C	A	A:146 C:1	CDS	+	516/870	172/289	synonymous_variant c.516C>A p.Ala172Ala	MKAN_RS15485	MKAN_16245	ABC transporter permease
NC_022663	3548057	snp	G	A	A:129 G:0	CDS	+	309/1320	103/439	synonymous_variant c.309G>A p.Pro103Pro	MKAN_RS15490	MKAN_16250	MCE-family protein MCE1A
NC_022663	3548336	snp	G	C	C:123 G:0	CDS	+	588/1320	196/439	synonymous_variant c.588G>C p.Val196Val	MKAN_RS15490	MKAN_16250	MCE-family protein MCE1A
NC_022663	3550995	snp	A	C	C:142 A:1	CDS	+	894/1590	298/529	synonymous_variant c.894A>C p.Ile298Ile	MKAN_RS15500	MKAN_16260	mammalian cell entry protein
NC_022663	3551532	snp	G	A	A:57 G:1	CDS	+	1431/1590	477/529	synonymous_variant c.1431G>A p.Gln477Gln	MKAN_RS15500	MKAN_16260	mammalian cell entry protein
NC_022663	3551789	snp	A	G	G:99 A:0	CDS	+	102/1608	34/535	synonymous_variant c.102A>G p.Ala34Ala	MKAN_RS15505	MKAN_16265	virulence factor Mce family protein
NC_022663	3552113	snp	G	T	T:167 G:3	CDS	+	426/1608	142/535	synonymous_variant c.426G>T p.Pro142Pro	MKAN_RS15505	MKAN_16265	virulence factor Mce family protein
NC_022663	3552657	snp	G	T	T:83 G:0	CDS	+	970/1608	324/535	missense_variant c.970G>T p.Val324Leu	MKAN_RS15505	MKAN_16265	virulence factor Mce family protein
NC_022663	3553022	snp	T	G	G:160 T:0	CDS	+	1335/1608	445/535	synonymous_variant c.1335T>G p.Ala445Ala	MKAN_RS15505	MKAN_16265	virulence factor Mce family protein
NC_022663	3553999	snp	C	T	T:132 C:1	CDS	+	588/1224	196/407	synonymous_variant c.588C>T p.Asn196Asn	MKAN_RS15510	MKAN_16270	virulence factor Mce family protein
NC_022663	3554113	snp	T	C	C:165 T:0	CDS	+	702/1224	234/407	synonymous_variant c.702T>C p.Asn234Asn	MKAN_RS15510	MKAN_16270	virulence factor Mce family protein
NC_022663	3591985	snp	T	C	C:108 T:1	CDS	-	785/2004	262/667	missense_variant c.785A>G p.Gln262Arg	MKAN_RS15680	MKAN_16455	peptidase M13
NC_022663	3595088	snp	T	C	C:59 T:0	CDS	-	2614/3030	872/1009	missense_variant c.2614A>G p.Thr872Ala	MKAN_RS15700	MKAN_16475	MMPL family transporter
NC_022663	3595116	snp	G	A	A:66 G:0	CDS	-	2586/3030	862/1009	synonymous_variant c.2586C>T p.Ala862Ala	MKAN_RS15700	MKAN_16475	MMPL family transporter
NC_022663	3595368	snp	C	T	T:59 C:0	CDS	-	2334/3030	778/1009	synonymous_variant c.2334G>A p.Arg778Arg	MKAN_RS15700	MKAN_16475	MMPL family transporter
NC_022663	3596528	snp	A	G	G:76 A:0	CDS	-	1174/3030	392/1009	synonymous_variant c.1174T>C p.Leu392Leu	MKAN_RS15700	MKAN_16475	MMPL family transporter
NC_022663	3598144	snp	A	T	T:101 A:0	CDS	+	200/600	67/199	missense_variant c.200A>T p.Glu67Val	MKAN_RS15710	MKAN_16485	hemophore
NC_022663	3601711	snp	T	G	G:48 T:0	CDS	-	2280/2847	760/948	synonymous_variant c.2280A>C p.Arg760Arg	MKAN_RS15725	MKAN_16500	membrane protein
NC_022663	3601897	snp	C	T	T:112 C:2	CDS	-	2094/2847	698/948	synonymous_variant c.2094G>A p.Leu698Leu	MKAN_RS15725	MKAN_16500	membrane protein
NC_022663	3603220	snp	A	G	G:203 A:1	CDS	-	771/2847	257/948	synonymous_variant c.771T>C p.Tyr257Tyr	MKAN_RS15725	MKAN_16500	membrane protein
NC_022663	3673887	snp	C	G	G:63 C:0	CDS	-	1701/1836	567/611	missense_variant c.1701G>C p.Glu567Asp	MKAN_RS16000	MKAN_16790	butyryl-CoA dehydrogenase
NC_022663	3674112	snp	G	C	C:120 G:0	CDS	-	1476/1836	492/611	synonymous_variant c.1476C>G p.Thr492Thr	MKAN_RS16000	MKAN_16790	butyryl-CoA dehydrogenase
NC_022663	3712346	snp	A	G	G:162 A:1	CDS	+	12/315	4/104	synonymous_variant c.12A>G p.Gln4Gln	MKAN_RS16160	MKAN_16960	PE family protein
NC_022663	3712367	snp	A	G	G:184 A:1	CDS	+	33/315	11/104	synonymous_variant c.33A>G p.Ala11Ala	MKAN_RS16160	MKAN_16960	PE family protein
NC_022663	3712397	snp	C	G	G:174 C:1	CDS	+	63/315	21/104	synonymous_variant c.63C>G p.Thr21Thr	MKAN_RS16160	MKAN_16960	PE family protein
NC_022663	3712435	mnp	CA	TT	TT:102 CA:1	CDS	+	101/315	34/104	missense_variant c.101_102delCAinsTT p.Ala34Val	MKAN_RS16160	MKAN_16960	PE family protein
NC_022663	3712457	complex	GGCC	CGCG	CGCG:117 GGCC:0	CDS	+	123/315	41/104	synonymous_variant c.123_126delGGCCinsCGCG p.ProAla41ProAla	MKAN_RS16160	MKAN_16960	PE family protein
NC_022663	3712476	snp	A	G	G:129 A:0	CDS	+	142/315	48/104	missense_variant c.142A>G p.Ile48Val	MKAN_RS16160	MKAN_16960	PE family protein
NC_022663	3712496	complex	TAGCACC	CAGCGCG	CAGCGCG:98 TAGCACC:0	CDS	+	162/315	54/104	missense_variant c.162_168delTAGCACCinsCAGCGCG p.PheSerThr54PheSerAla	MKAN_RS16160	MKAN_16960	PE family protein
NC_022663	3712511	complex	CGCC	TGCA	TGCA:105 CGCC:1	CDS	+	177/315	59/104	synonymous_variant c.177_180delCGCCinsTGCA p.SerAla59SerAla	MKAN_RS16160	MKAN_16960	PE family protein
NC_022663	3712528	snp	T	C	C:126 T:1	CDS	+	194/315	65/104	missense_variant c.194T>C p.Val65Ala	MKAN_RS16160	MKAN_16960	PE family protein
NC_022663	3712571	complex	TGCT	CGCC	CGCC:109 TGCT:2	CDS	+	237/315	79/104	synonymous_variant c.237_240delTGCTinsCGCC p.ValAla79ValAla	MKAN_RS16160	MKAN_16960	PE family protein
NC_022663	3712592	snp	C	T	T:109 C:1	CDS	+	258/315	86/104	synonymous_variant c.258C>T p.Tyr86Tyr	MKAN_RS16160	MKAN_16960	PE family protein
NC_022663	3712598	snp	G	C	C:103 G:1	CDS	+	264/315	88/104	synonymous_variant c.264G>C p.Ala88Ala	MKAN_RS16160	MKAN_16960	PE family protein
NC_022663	3712608	complex	GCA	ACG	ACG:81 GCA:0	CDS	+	274/315	92/104	missense_variant c.274_276delGCAinsACG p.Ala92Thr	MKAN_RS16160	MKAN_16960	PE family protein
NC_022663	3712616	snp	A	G	G:94 A:0	CDS	+	282/315	94/104	synonymous_variant c.282A>G p.Ala94Ala	MKAN_RS16160	MKAN_16960	PE family protein
NC_022663	3712626	snp	T	G	G:74 T:0	CDS	+	292/315	98/104	missense_variant c.292T>G p.Ser98Ala	MKAN_RS16160	MKAN_16960	PE family protein
NC_022663	3712633	mnp	CA	TG	TG:73 CA:0	CDS	+	299/315	100/104	missense_variant c.299_300delCAinsTG p.Ser100Leu	MKAN_RS16160	MKAN_16960	PE family protein
NC_022663	3716755	snp	C	A	A:136 C:3	CDS	+	1416/1854	472/617	synonymous_variant c.1416C>A p.Ala472Ala	MKAN_RS16180	MKAN_16980	type VII secretion AAA-ATPase EccA
NC_022663	3717052	snp	A	G	G:151 A:0	CDS	+	1713/1854	571/617	synonymous_variant c.1713A>G p.Glu571Glu	MKAN_RS16180	MKAN_16980	type VII secretion AAA-ATPase EccA
NC_022663	3718030	snp	C	G	G:169 C:0	CDS	+	841/1581	281/526	missense_variant c.841C>G p.Pro281Ala	MKAN_RS16185	MKAN_16985	type VII secretion protein EccB
NC_022663	3718835	snp	C	A	A:95 C:1	CDS	+	69/4005	23/1334	synonymous_variant c.69C>A p.Thr23Thr	MKAN_RS16190	MKAN_16990	type VII secretion protein EccC
NC_022663	3718886	snp	A	G	G:115 A:1	CDS	+	120/4005	40/1334	synonymous_variant c.120A>G p.Arg40Arg	MKAN_RS16190	MKAN_16990	type VII secretion protein EccC
NC_022663	3719018	snp	G	A	A:164 G:3	CDS	+	252/4005	84/1334	synonymous_variant c.252G>A p.Leu84Leu	MKAN_RS16190	MKAN_16990	type VII secretion protein EccC
NC_022663	3719167	snp	A	G	G:152 A:1	CDS	+	401/4005	134/1334	missense_variant c.401A>G p.Glu134Gly	MKAN_RS16190	MKAN_16990	type VII secretion protein EccC
NC_022663	3719183	snp	G	T	T:162 G:2	CDS	+	417/4005	139/1334	synonymous_variant c.417G>T p.Val139Val	MKAN_RS16190	MKAN_16990	type VII secretion protein EccC
NC_022663	3719641	snp	T	A	A:95 T:0	CDS	+	875/4005	292/1334	missense_variant c.875T>A p.Met292Lys	MKAN_RS16190	MKAN_16990	type VII secretion protein EccC
NC_022663	3719847	snp	G	C	C:152 G:0	CDS	+	1081/4005	361/1334	missense_variant c.1081G>C p.Glu361Gln	MKAN_RS16190	MKAN_16990	type VII secretion protein EccC
NC_022663	3719991	snp	C	T	T:104 C:0	CDS	+	1225/4005	409/1334	synonymous_variant c.1225C>T p.Leu409Leu	MKAN_RS16190	MKAN_16990	type VII secretion protein EccC
NC_022663	3720395	snp	G	A	A:67 G:2	CDS	+	1629/4005	543/1334	synonymous_variant c.1629G>A p.Arg543Arg	MKAN_RS16190	MKAN_16990	type VII secretion protein EccC
NC_022663	3721280	snp	C	T	T:137 C:3	CDS	+	2514/4005	838/1334	synonymous_variant c.2514C>T p.Gly838Gly	MKAN_RS16190	MKAN_16990	type VII secretion protein EccC
NC_022663	3721310	snp	T	C	C:136 T:2	CDS	+	2544/4005	848/1334	synonymous_variant c.2544T>C p.Leu848Leu	MKAN_RS16190	MKAN_16990	type VII secretion protein EccC
NC_022663	3722046	snp	C	T	T:136 C:0	CDS	+	3280/4005	1094/1334	synonymous_variant c.3280C>T p.Leu1094Leu	MKAN_RS16190	MKAN_16990	type VII secretion protein EccC
NC_022663	3722477	snp	A	G	G:165 A:0	CDS	+	3711/4005	1237/1334	synonymous_variant c.3711A>G p.Ala1237Ala	MKAN_RS16190	MKAN_16990	type VII secretion protein EccC
NC_022663	3723564	snp	G	C	C:128 G:0	CDS	+	486/1566	162/521	synonymous_variant c.486G>C p.Ala162Ala	MKAN_RS16200	MKAN_17000	PPE family protein
NC_022663	3723756	snp	C	T	T:167 C:1	CDS	+	678/1566	226/521	synonymous_variant c.678C>T p.Tyr226Tyr	MKAN_RS16200	MKAN_17000	PPE family protein
NC_022663	3724077	snp	C	G	G:93 C:2	CDS	+	999/1566	333/521	synonymous_variant c.999C>G p.Ala333Ala	MKAN_RS16200	MKAN_17000	PPE family protein
NC_022663	3724156	snp	G	T	T:129 G:0	CDS	+	1078/1566	360/521	missense_variant c.1078G>T p.Ala360Ser	MKAN_RS16200	MKAN_17000	PPE family protein
NC_022663	3724212	snp	T	C	C:153 T:0	CDS	+	1134/1566	378/521	synonymous_variant c.1134T>C p.Tyr378Tyr	MKAN_RS16200	MKAN_17000	PPE family protein
NC_022663	3724458	snp	A	G	G:135 A:1	CDS	+	1380/1566	460/521	synonymous_variant c.1380A>G p.Ala460Ala	MKAN_RS16200	MKAN_17000	PPE family protein
NC_022663	3725384	snp	C	G	G:104 C:3	CDS	+	87/906	29/301	synonymous_variant c.87C>G p.Gly29Gly	MKAN_RS16215	MKAN_17015	ESX secretion-associated protein EspG
NC_022663	3725936	snp	A	G	G:126 A:1	CDS	+	639/906	213/301	synonymous_variant c.639A>G p.Pro213Pro	MKAN_RS16215	MKAN_17015	ESX secretion-associated protein EspG
NC_022663	3726096	snp	G	C	C:113 G:1	CDS	+	799/906	267/301	missense_variant c.799G>C p.Ala267Pro	MKAN_RS16215	MKAN_17015	ESX secretion-associated protein EspG
NC_022663	3726195	snp	C	T	T:145 C:1	CDS	+	898/906	300/301	missense_variant c.898C>T p.Pro300Ser	MKAN_RS16215	MKAN_17015	ESX secretion-associated protein EspG
NC_022663	3726750	snp	C	G	G:115 C:1	CDS	+	486/1422	162/473	synonymous_variant c.486C>G p.Val162Val	MKAN_RS16220	MKAN_17020	type VII secretion integral membrane protein EccD
NC_022663	3727769	snp	G	A	A:170 G:0	CDS	+	87/1389	29/462	synonymous_variant c.87G>A p.Pro29Pro	MKAN_RS16225	MKAN_17025	type VII secretion-associated serine protease mycosin
NC_022663	3727919	snp	T	C	C:117 T:1	CDS	+	237/1389	79/462	synonymous_variant c.237T>C p.Pro79Pro	MKAN_RS16225	MKAN_17025	type VII secretion-associated serine protease mycosin
NC_022663	3728181	snp	A	T	T:127 A:0	CDS	+	499/1389	167/462	missense_variant c.499A>T p.Thr167Ser	MKAN_RS16225	MKAN_17025	type VII secretion-associated serine protease mycosin
NC_022663	3728255	snp	G	A	A:138 G:0	CDS	+	573/1389	191/462	synonymous_variant c.573G>A p.Ala191Ala	MKAN_RS16225	MKAN_17025	type VII secretion-associated serine protease mycosin
NC_022663	3728316	snp	G	A	A:146 G:0	CDS	+	634/1389	212/462	missense_variant c.634G>A p.Ala212Thr	MKAN_RS16225	MKAN_17025	type VII secretion-associated serine protease mycosin
NC_022663	3728321	snp	C	T	T:127 C:0	CDS	+	639/1389	213/462	synonymous_variant c.639C>T p.Val213Val	MKAN_RS16225	MKAN_17025	type VII secretion-associated serine protease mycosin
NC_022663	3728349	complex	AGG	CGC	CGC:100 AGG:0	CDS	+	667/1389	223/462	synonymous_variant c.667_669delAGGinsCGC p.Arg223Arg	MKAN_RS16225	MKAN_17025	type VII secretion-associated serine protease mycosin
NC_022663	3728480	complex	ACGC	GCGG	GCGG:92 ACGC:0	CDS	+	798/1389	266/462	synonymous_variant c.798_801delACGCinsGCGG p.ProArg266ProArg	MKAN_RS16225	MKAN_17025	type VII secretion-associated serine protease mycosin
NC_022663	3728492	snp	C	G	G:92 C:0	CDS	+	810/1389	270/462	synonymous_variant c.810C>G p.Ala270Ala	MKAN_RS16225	MKAN_17025	type VII secretion-associated serine protease mycosin
NC_022663	3728501	complex	CTCGATC	GTCGGTG	GTCGGTG:77 CTCGATC:0	CDS	+	819/1389	273/462	missense_variant c.819_825delCTCGATCinsGTCGGTG p.ThrSerIle273ThrSerVal	MKAN_RS16225	MKAN_17025	type VII secretion-associated serine protease mycosin
NC_022663	3728798	snp	C	T	T:130 C:1	CDS	+	1116/1389	372/462	synonymous_variant c.1116C>T p.Arg372Arg	MKAN_RS16225	MKAN_17025	type VII secretion-associated serine protease mycosin
NC_022663	3729035	mnp	CA	GG	GG:111 CA:0	CDS	+	1353/1389	451/462	missense_variant c.1353_1354delCAinsGG p.ValThr451ValAla	MKAN_RS16225	MKAN_17025	type VII secretion-associated serine protease mycosin
NC_022663	3729852	snp	G	A	A:85 G:0	CDS	+	785/999	262/332	missense_variant c.785G>A p.Ser262Asn	MKAN_RS16230	MKAN_17030	type VII secretion protein EccE
NC_022663	3729859	snp	G	A	A:85 G:0	CDS	+	792/999	264/332	synonymous_variant c.792G>A p.Ala264Ala	MKAN_RS16230	MKAN_17030	type VII secretion protein EccE
NC_022663	3783577	snp	G	A	A:204 G:0	CDS	+	267/867	89/288	synonymous_variant c.267G>A p.Ala89Ala	MKAN_RS16500	MKAN_17305	glucose-1-phosphate thymidylyltransferase
NC_022663	3783958	snp	G	A	A:154 G:2	CDS	+	648/867	216/288	synonymous_variant c.648G>A p.Arg216Arg	MKAN_RS16500	MKAN_17305	glucose-1-phosphate thymidylyltransferase
NC_022663	3784078	snp	A	T	T:118 A:1	CDS	+	768/867	256/288	synonymous_variant c.768A>T p.Arg256Arg	MKAN_RS16500	MKAN_17305	glucose-1-phosphate thymidylyltransferase
NC_022663	3914604	snp	T	G	G:141 T:1	CDS	-	1287/2385	429/794	synonymous_variant c.1287A>C p.Thr429Thr	MKAN_RS17015	MKAN_17845	serine/threonine protein kinase
NC_022663	3914711	snp	C	T	T:140 C:1	CDS	-	1180/2385	394/794	missense_variant c.1180G>A p.Ala394Thr	MKAN_RS17015	MKAN_17845	serine/threonine protein kinase
NC_022663	3914784	snp	T	G	G:86 T:0	CDS	-	1107/2385	369/794	synonymous_variant c.1107A>C p.Ala369Ala	MKAN_RS17015	MKAN_17845	serine/threonine protein kinase
NC_022663	3949412	snp	C	T	T:130 C:5	CDS	+	35/717	12/238	missense_variant c.35C>T p.Ala12Val	MKAN_RS17170	MKAN_18000	superoxide dismutase
NC_022663	3953330	snp	T	G	G:137 T:1	CDS	-	245/261	82/86	missense_variant c.245A>C p.Lys82Thr	MKAN_RS17200	MKAN_18030	antitoxin
NC_022663	3953347	snp	T	C	C:138 T:1	CDS	-	228/261	76/86	synonymous_variant c.228A>G p.Gln76Gln	MKAN_RS17200	MKAN_18030	antitoxin
NC_022663	3953358	snp	T	G	G:159 T:1	CDS	-	217/261	73/86	missense_variant c.217A>C p.Met73Leu	MKAN_RS17200	MKAN_18030	antitoxin
NC_022663	3977778	snp	A	G	G:168 A:1	CDS	-	618/2907	206/968	synonymous_variant c.618T>C p.Thr206Thr	MKAN_RS17310	MKAN_18145	MMPL family RND transporter
NC_022663	3998731	snp	C	G	G:168 C:7	CDS	+	222/1287	74/428	synonymous_variant c.222C>G p.Gly74Gly	MKAN_RS17410	MKAN_18250	isocitrate lyase
NC_022663	3998875	snp	T	C	C:154 T:1	CDS	+	366/1287	122/428	synonymous_variant c.366T>C p.Arg122Arg	MKAN_RS17410	MKAN_18250	isocitrate lyase
NC_022663	3998899	snp	C	G	G:178 C:3	CDS	+	390/1287	130/428	synonymous_variant c.390C>G p.Arg130Arg	MKAN_RS17410	MKAN_18250	isocitrate lyase
NC_022663	3998908	snp	G	A	A:168 G:6	CDS	+	399/1287	133/428	synonymous_variant c.399G>A p.Glu133Glu	MKAN_RS17410	MKAN_18250	isocitrate lyase
NC_022663	4000994	snp	T	C	C:136 T:2	CDS	-	778/864	260/287	missense_variant c.778A>G p.Asn260Asp	MKAN_RS17420	MKAN_18260	class I SAM-dependent methyltransferase
NC_022663	4018844	snp	A	G	G:153 A:0	CDS	+	21/684	7/227	synonymous_variant c.21A>G p.Val7Val	MKAN_RS17515	MKAN_18355	DNA-binding response regulator
NC_022663	4019291	snp	C	T	T:161 C:4	CDS	+	468/684	156/227	synonymous_variant c.468C>T p.Leu156Leu	MKAN_RS17515	MKAN_18355	DNA-binding response regulator
NC_022663	4034725	snp	A	G	G:138 A:2	CDS	-	831/909	277/302	synonymous_variant c.831T>C p.Tyr277Tyr	MKAN_RS17595	MKAN_18440	class I SAM-dependent methyltransferase
NC_022663	4204196	snp	G	C	C:95 G:2	CDS	-	80/381	27/126	missense_variant c.80C>G p.Ala27Gly	MKAN_RS18305	MKAN_19180	PIN domain-containing protein
NC_022663	4204226	snp	C	T	T:108 C:1	CDS	-	50/381	17/126	missense_variant c.50G>A p.Gly17Glu	MKAN_RS18305	MKAN_19180	PIN domain-containing protein
NC_022663	4215237	snp	G	C	C:76 G:1	CDS	+	1026/1221	342/406	synonymous_variant c.1026G>C p.Val342Val	MKAN_RS18360	MKAN_19235	NarK/NasA family nitrate transporter
NC_022663	4221017	snp	C	G	G:140 C:3	CDS	+	228/729	76/242	missense_variant c.228C>G p.Asp76Glu	MKAN_RS18375	MKAN_19250	respiratory nitrate reductase subunit gamma
NC_022663	4221213	snp	A	G	G:49 A:1	CDS	+	424/729	142/242	missense_variant c.424A>G p.Thr142Ala	MKAN_RS18375	MKAN_19250	respiratory nitrate reductase subunit gamma
NC_022663	4340450	snp	T	C	C:134 T:0	CDS	+	42/546	14/181	synonymous_variant c.42T>C p.Thr14Thr	MKAN_RS18975	MKAN_19865	RNA polymerase sigma factor SigL
NC_022663	4376154	snp	T	G	G:132 T:1	CDS	+	189/1392	63/463	synonymous_variant c.189T>G p.Pro63Pro	MKAN_RS19165	MKAN_20055	type VII secretion protein EccB
NC_022663	4376301	snp	C	T	T:124 C:1	CDS	+	336/1392	112/463	synonymous_variant c.336C>T p.Arg112Arg	MKAN_RS19165	MKAN_20055	type VII secretion protein EccB
NC_022663	4376352	snp	C	T	T:119 C:0	CDS	+	387/1392	129/463	synonymous_variant c.387C>T p.Gly129Gly	MKAN_RS19165	MKAN_20055	type VII secretion protein EccB
NC_022663	4376518	snp	A	G	G:136 A:0	CDS	+	553/1392	185/463	missense_variant c.553A>G p.Thr185Ala	MKAN_RS19165	MKAN_20055	type VII secretion protein EccB
NC_022663	4378390	snp	C	T	T:72 C:0	CDS	-	300/1371	100/456	synonymous_variant c.300G>A p.Val100Val	MKAN_RS19170	MKAN_20060	type VII secretion-associated serine protease mycosin
NC_022663	4380249	snp	G	A	A:185 G:3	CDS	+	78/3618	26/1205	synonymous_variant c.78G>A p.Ala26Ala	MKAN_RS19180	MKAN_20070	type VII secretion protein EccCb
NC_022663	4380618	snp	G	A	A:124 G:1	CDS	+	447/3618	149/1205	synonymous_variant c.447G>A p.Arg149Arg	MKAN_RS19180	MKAN_20070	type VII secretion protein EccCb
NC_022663	4381287	snp	T	C	C:141 T:1	CDS	+	1116/3618	372/1205	synonymous_variant c.1116T>C p.Phe372Phe	MKAN_RS19180	MKAN_20070	type VII secretion protein EccCb
NC_022663	4382277	snp	G	A	A:96 G:0	CDS	+	2106/3618	702/1205	synonymous_variant c.2106G>A p.Ala702Ala	MKAN_RS19180	MKAN_20070	type VII secretion protein EccCb
NC_022663	4384592	snp	G	A	A:64 G:0	CDS	+	807/1230	269/409	synonymous_variant c.807G>A p.Thr269Thr	MKAN_RS19185	MKAN_20075	type VII secretion-associated protein
NC_022663	4385566	snp	T	C	C:150 T:2	CDS	+	138/303	46/100	synonymous_variant c.138T>C p.Leu46Leu	MKAN_RS19195	MKAN_20085	WXG100 family type VII secretion target
NC_022663	4385590	snp	A	G	G:151 A:2	CDS	+	162/303	54/100	synonymous_variant c.162A>G p.Ala54Ala	MKAN_RS19195	MKAN_20085	WXG100 family type VII secretion target
NC_022663	4421009	snp	C	T	T:170 C:0	CDS	-	249/309	83/102	synonymous_variant c.249G>A p.Glu83Glu	MKAN_RS19355	MKAN_20265	WhiB family transcriptional regulator
NC_022663	4431242	snp	T	C	C:207 T:0	CDS	+	1431/1737	477/578	synonymous_variant c.1431T>C p.Ile477Ile	MKAN_RS19395	MKAN_20310	GMC family oxidoreductase
NC_022663	4464665	snp	A	C	C:133 A:2	CDS	-	844/1422	282/473	missense_variant c.844T>G p.Phe282Val	MKAN_RS19525	MKAN_20440	transporter
NC_022663	4561845	snp	T	C	C:106 T:1	CDS	-	576/813	192/270	synonymous_variant c.576A>G p.Ser192Ser	MKAN_RS19890	MKAN_20820	acid phosphatase
NC_022663	4568881	snp	C	T	T:125 C:1	CDS	-	2340/2385	780/794	synonymous_variant c.2340G>A p.Leu780Leu	MKAN_RS19920	MKAN_20850	copper-translocating P-type ATPase
NC_022663	4569130	snp	C	T	T:87 C:2	CDS	-	2091/2385	697/794	synonymous_variant c.2091G>A p.Val697Val	MKAN_RS19920	MKAN_20850	copper-translocating P-type ATPase
NC_022663	4569217	snp	C	A	A:80 C:0	CDS	-	2004/2385	668/794	synonymous_variant c.2004G>T p.Val668Val	MKAN_RS19920	MKAN_20850	copper-translocating P-type ATPase
NC_022663	4570471	snp	C	T	T:138 C:1	CDS	-	750/2385	250/794	synonymous_variant c.750G>A p.Val250Val	MKAN_RS19920	MKAN_20850	copper-translocating P-type ATPase
NC_022663	4570531	snp	C	T	T:121 C:1	CDS	-	690/2385	230/794	synonymous_variant c.690G>A p.Glu230Glu	MKAN_RS19920	MKAN_20850	copper-translocating P-type ATPase
NC_022663	4571140	snp	A	C	C:73 A:0	CDS	-	81/2385	27/794	synonymous_variant c.81T>G p.Val27Val	MKAN_RS19920	MKAN_20850	copper-translocating P-type ATPase
NC_022663	4571179	snp	G	C	C:128 G:0	CDS	-	42/2385	14/794	missense_variant c.42C>G p.Asp14Glu	MKAN_RS19920	MKAN_20850	copper-translocating P-type ATPase
NC_022663	4571190	complex	TGTCG	CGTCC	CGTCC:143 TGTCG:0	CDS	-	31/2385	9/794	missense_variant c.27_31delCGACAinsGGACG p.ProAspThr9ProAspAla	MKAN_RS19920	MKAN_20850	copper-translocating P-type ATPase
NC_022663	4636022	snp	T	G	G:129 T:0	CDS	-	1605/2157	535/718	synonymous_variant c.1605A>C p.Val535Val	MKAN_RS20200	MKAN_21145	copper-translocating P-type ATPase
NC_022663	4636423	snp	G	T	T:148 G:1	CDS	-	1204/2157	402/718	synonymous_variant c.1204C>A p.Arg402Arg	MKAN_RS20200	MKAN_21145	copper-translocating P-type ATPase
NC_022663	4636478	snp	G	A	A:132 G:1	CDS	-	1149/2157	383/718	synonymous_variant c.1149C>T p.Asn383Asn	MKAN_RS20200	MKAN_21145	copper-translocating P-type ATPase
NC_022663	4637372	snp	G	C	C:131 G:4	CDS	-	255/2157	85/718	synonymous_variant c.255C>G p.Ala85Ala	MKAN_RS20200	MKAN_21145	copper-translocating P-type ATPase
NC_022663	4637419	snp	T	C	C:165 T:1	CDS	-	208/2157	70/718	missense_variant c.208A>G p.Asn70Asp	MKAN_RS20200	MKAN_21145	copper-translocating P-type ATPase
NC_022663	4697940	snp	G	A	A:103 G:0	CDS	+	114/1146	38/381	synonymous_variant c.114G>A p.Leu38Leu	MKAN_RS20490	MKAN_21465	cation:proton antiporter
NC_022663	4698372	snp	A	G	G:117 A:0	CDS	+	546/1146	182/381	synonymous_variant c.546A>G p.Leu182Leu	MKAN_RS20490	MKAN_21465	cation:proton antiporter
NC_022663	4928458	snp	G	A	A:153 G:1	CDS	+	612/1734	204/577	synonymous_variant c.612G>A p.Ala204Ala	MKAN_RS21415	MKAN_22410	histidine kinase
NC_022663	4928487	snp	C	T	T:103 C:2	CDS	+	641/1734	214/577	missense_variant c.641C>T p.Thr214Met	MKAN_RS21415	MKAN_22410	histidine kinase
NC_022663	4928503	snp	A	C	C:107 A:3	CDS	+	657/1734	219/577	synonymous_variant c.657A>C p.Ile219Ile	MKAN_RS21415	MKAN_22410	histidine kinase
NC_022663	4928587	snp	G	C	C:115 G:1	CDS	+	741/1734	247/577	synonymous_variant c.741G>C p.Leu247Leu	MKAN_RS21415	MKAN_22410	histidine kinase
NC_022663	4928599	snp	C	G	G:93 C:1	CDS	+	753/1734	251/577	synonymous_variant c.753C>G p.Ala251Ala	MKAN_RS21415	MKAN_22410	histidine kinase
NC_022663	4928605	snp	T	C	C:73 T:0	CDS	+	759/1734	253/577	synonymous_variant c.759T>C p.Asp253Asp	MKAN_RS21415	MKAN_22410	histidine kinase
NC_022663	4928611	mnp	CT	TC	TC:36 CT:0	CDS	+	765/1734	255/577	synonymous_variant c.765_766delCTinsTC p.AlaLeu255AlaLeu	MKAN_RS21415	MKAN_22410	histidine kinase
NC_022663	4928620	complex	GATA	CGTT	CGTT:24 GATA:1	CDS	+	774/1734	258/577	missense_variant c.774_777delGATAinsCGTT p.AlaIle258AlaVal	MKAN_RS21415	MKAN_22410	histidine kinase
NC_022663	4928649	complex	CCGAG	TCGAC	TCGAC:100 CCGAG:2	CDS	+	803/1734	268/577	missense_variant c.803_807delCCGAGinsTCGAC p.AlaGlu268ValAsp	MKAN_RS21415	MKAN_22410	histidine kinase
NC_022663	4928659	complex	CGAGG	GGAGC	GGAGC:112 CGAGG:2	CDS	+	813/1734	271/577	missense_variant c.813_817delCGAGGinsGGAGC p.ThrGluVal271ThrGluLeu	MKAN_RS21415	MKAN_22410	histidine kinase
NC_022663	4928683	snp	C	G	G:137 C:2	CDS	+	837/1734	279/577	synonymous_variant c.837C>G p.Val279Val	MKAN_RS21415	MKAN_22410	histidine kinase
NC_022663	4928694	snp	T	C	C:112 T:1	CDS	+	848/1734	283/577	missense_variant c.848T>C p.Val283Ala	MKAN_RS21415	MKAN_22410	histidine kinase
NC_022663	4928699	complex	CCCG	TCCA	TCCA:97 CCCG:1	CDS	+	853/1734	285/577	missense_variant c.853_856delCCCGinsTCCA p.ProVal285SerIle	MKAN_RS21415	MKAN_22410	histidine kinase
NC_022663	4928726	snp	A	G	G:160 A:1	CDS	+	880/1734	294/577	missense_variant c.880A>G p.Thr294Ala	MKAN_RS21415	MKAN_22410	histidine kinase
NC_022663	4928734	complex	TGTGCTC	CGCGCTT	CGCGCTT:137 TGTGCTC:1	CDS	+	888/1734	296/577	missense_variant c.888_894delTGTGCTCinsCGCGCTT p.ThrValLeu296ThrAlaLeu	MKAN_RS21415	MKAN_22410	histidine kinase
NC_022663	4928754	snp	C	T	T:166 C:2	CDS	+	908/1734	303/577	missense_variant c.908C>T p.Ala303Val	MKAN_RS21415	MKAN_22410	histidine kinase
NC_022663	4929052	snp	C	A	A:157 C:1	CDS	+	1206/1734	402/577	synonymous_variant c.1206C>A p.Leu402Leu	MKAN_RS21415	MKAN_22410	histidine kinase
NC_022663	4929478	snp	C	T	T:149 C:0	CDS	+	1632/1734	544/577	synonymous_variant c.1632C>T p.Thr544Thr	MKAN_RS21415	MKAN_22410	histidine kinase
NC_022663	5003603	snp	T	G	G:49 T:0	CDS	-	172/429	58/142	missense_variant c.172A>C p.Asn58His	MKAN_RS21770	MKAN_22810	PIN domain nuclease
NC_022663	5038543	snp	A	G	G:106 A:1	CDS	+	10/855	4/284	missense_variant c.10A>G p.Asn4Asp	MKAN_RS21945	MKAN_23000	ABC transporter permease
NC_022663	5038611	snp	C	G	G:86 C:0	CDS	+	78/855	26/284	synonymous_variant c.78C>G p.Arg26Arg	MKAN_RS21945	MKAN_23000	ABC transporter permease
NC_022663	5040854	snp	C	T	T:94 C:0	CDS	+	1441/1452	481/483	missense_variant c.1441C>T p.Pro481Ser	MKAN_RS21950	MKAN_23005	MCE-family protein MCE3A
NC_022663	5045732	snp	A	G	G:151 A:2	CDS	+	60/1500	20/499	synonymous_variant c.60A>G p.Leu20Leu	MKAN_RS21985	MKAN_23045	MCE family protein
NC_022663	5047005	snp	A	G	G:13 A:0	CDS	+	1333/1500	445/499	missense_variant c.1333A>G p.Ser445Gly	MKAN_RS21985	MKAN_23045	MCE family protein
NC_022663	5193264	snp	C	T	T:165 C:0	CDS	+	303/597	101/198	synonymous_variant c.303C>T p.Phe101Phe	MKAN_RS22550	MKAN_23625	3-isopropylmalate dehydratase small subunit
NC_022663	5193409	snp	G	T	T:142 G:1	CDS	+	448/597	150/198	missense_variant c.448G>T p.Val150Leu	MKAN_RS22550	MKAN_23625	3-isopropylmalate dehydratase small subunit
NC_022663	5233583	snp	G	C	C:86 G:0	CDS	+	168/1284	56/427	synonymous_variant c.168G>C p.Thr56Thr	MKAN_RS22750	MKAN_23835	glycosyl transferase family 1
NC_022663	5246877	snp	G	A	A:169 G:3	CDS	-	333/735	111/244	synonymous_variant c.333C>T p.Gly111Gly	MKAN_RS22815	MKAN_23900	glycosyltransferase
NC_022663	5247450	snp	C	A	A:174 C:0	CDS	-	546/732	182/243	missense_variant c.546G>T p.Gln182His	MKAN_RS22820	MKAN_23905	FkbM family methyltransferase
NC_022663	5249714	snp	G	C	C:127 G:2	CDS	-	1236/1257	412/418	synonymous_variant c.1236C>G p.Thr412Thr	MKAN_RS22830	MKAN_23915	enoyl reductase
NC_022663	5249764	snp	T	C	C:124 T:0	CDS	-	1186/1257	396/418	missense_variant c.1186A>G p.Thr396Ala	MKAN_RS22830	MKAN_23915	enoyl reductase
NC_022663	5249793	snp	G	T	T:128 G:0	CDS	-	1157/1257	386/418	missense_variant c.1157C>A p.Ala386Glu	MKAN_RS22830	MKAN_23915	enoyl reductase
NC_022663	5251441	snp	A	G	G:185 A:1	CDS	-	375/813	125/270	synonymous_variant c.375T>C p.His125His	MKAN_RS22835	MKAN_23920	class I SAM-dependent methyltransferase
NC_022663	5251489	snp	C	T	T:75 C:0	CDS	-	327/813	109/270	synonymous_variant c.327G>A p.Ala109Ala	MKAN_RS22835	MKAN_23920	class I SAM-dependent methyltransferase
NC_022663	5252390	snp	C	G	G:135 C:1	CDS	+	396/1185	132/394	synonymous_variant c.396C>G p.Val132Val	MKAN_RS22840	MKAN_23925	LLM class flavin-dependent oxidoreductase
NC_022663	5253616	snp	G	A	A:177 G:0	CDS	+	258/1860	86/619	synonymous_variant c.258G>A p.Thr86Thr	MKAN_RS22845	MKAN_23930	acyl-CoA synthetase
NC_022663	5253763	snp	T	C	C:83 T:0	CDS	+	405/1860	135/619	synonymous_variant c.405T>C p.Gly135Gly	MKAN_RS22845	MKAN_23930	acyl-CoA synthetase
NC_022663	5256275	snp	G	C	C:65 G:0	CDS	+	408/2115	136/704	synonymous_variant c.408G>C p.Pro136Pro	MKAN_RS22855	MKAN_23940	p-hydroxybenzoic acid--AMP ligase FadD22
NC_022663	5256378	snp	C	T	T:154 C:0	CDS	+	511/2115	171/704	synonymous_variant c.511C>T p.Leu171Leu	MKAN_RS22855	MKAN_23940	p-hydroxybenzoic acid--AMP ligase FadD22
NC_022663	5257738	snp	G	A	A:127 G:1	CDS	+	1871/2115	624/704	missense_variant c.1871G>A p.Arg624Gln	MKAN_RS22855	MKAN_23940	p-hydroxybenzoic acid--AMP ligase FadD22
NC_022663	5258598	snp	A	G	G:103 A:0	CDS	+	600/6357	200/2118	synonymous_variant c.600A>G p.Leu200Leu	MKAN_RS22860	MKAN_23955	polyketide synthase
NC_022663	5258868	snp	C	G	G:84 C:2	CDS	+	870/6357	290/2118	synonymous_variant c.870C>G p.Leu290Leu	MKAN_RS22860	MKAN_23955	polyketide synthase
NC_022663	5261535	snp	C	T	T:96 C:0	CDS	+	3537/6357	1179/2118	synonymous_variant c.3537C>T p.Asp1179Asp	MKAN_RS22860	MKAN_23955	polyketide synthase
NC_022663	5263845	snp	G	C	C:85 G:0	CDS	+	5847/6357	1949/2118	synonymous_variant c.5847G>C p.Thr1949Thr	MKAN_RS22860	MKAN_23955	polyketide synthase
NC_022663	5264739	snp	G	C	C:67 G:1	CDS	+	51/696	17/231	synonymous_variant c.51G>C p.Ala17Ala	MKAN_RS22865	MKAN_23960	LppX_LprAFG lipoprotein
NC_022663	5268040	snp	C	G	G:133 C:0	CDS	-	2139/2763	713/920	synonymous_variant c.2139G>C p.Gly713Gly	MKAN_RS22875	MKAN_23970	MMPL family transporter
NC_022663	5268266	snp	A	G	G:176 A:0	CDS	-	1913/2763	638/920	missense_variant c.1913T>C p.Leu638Ser	MKAN_RS22875	MKAN_23970	MMPL family transporter
NC_022663	5269223	snp	C	T	T:121 C:0	CDS	-	956/2763	319/920	missense_variant c.956G>A p.Arg319Gln	MKAN_RS22875	MKAN_23970	MMPL family transporter
NC_022663	5269236	snp	G	A	A:139 G:0	CDS	-	943/2763	315/920	synonymous_variant c.943C>T p.Leu315Leu	MKAN_RS22875	MKAN_23970	MMPL family transporter
NC_022663	5269522	snp	C	T	T:137 C:0	CDS	-	657/2763	219/920	synonymous_variant c.657G>A p.Ser219Ser	MKAN_RS22875	MKAN_23970	MMPL family transporter
NC_022663	5271856	snp	G	C	C:165 G:0	CDS	-	103/1743	35/580	missense_variant c.103C>G p.Leu35Val	MKAN_RS22880	MKAN_23975	acyl-CoA synthetase
NC_022663	5274516	snp	G	T	T:166 G:0	CDS	+	2004/6306	668/2101	synonymous_variant c.2004G>T p.Leu668Leu	MKAN_RS22885	MKAN_23980	polyketide synthase
NC_022663	5283558	snp	A	G	G:230 A:2	CDS	-	696/831	232/276	synonymous_variant c.696T>C p.Ile232Ile	MKAN_RS22910	MKAN_24005	peptide ABC transporter permease
NC_022663	5284319	snp	T	C	C:167 T:0	CDS	-	798/867	266/288	synonymous_variant c.798A>G p.Leu266Leu	MKAN_RS22915	MKAN_24010	antibiotic transporter
NC_022663	5287286	snp	T	C	C:136 T:0	CDS	-	3255/4428	1085/1475	synonymous_variant c.3255A>G p.Glu1085Glu	MKAN_RS22925	MKAN_24020	polyketide synthase
NC_022663	5288807	snp	G	T	T:180 G:1	CDS	-	1734/4428	578/1475	synonymous_variant c.1734C>A p.Thr578Thr	MKAN_RS22925	MKAN_24020	polyketide synthase
NC_022663	5289158	snp	T	G	G:150 T:0	CDS	-	1383/4428	461/1475	synonymous_variant c.1383A>C p.Ser461Ser	MKAN_RS22925	MKAN_24020	polyketide synthase
NC_022663	5290232	snp	A	G	G:183 A:1	CDS	-	309/4428	103/1475	synonymous_variant c.309T>C p.Leu103Leu	MKAN_RS22925	MKAN_24020	polyketide synthase
NC_022663	5290394	snp	G	C	C:129 G:0	CDS	-	147/4428	49/1475	synonymous_variant c.147C>G p.Gly49Gly	MKAN_RS22925	MKAN_24020	polyketide synthase
NC_022663	5291361	snp	C	T	T:145 C:1	CDS	-	4660/5484	1554/1827	missense_variant c.4660G>A p.Ala1554Thr	MKAN_RS22930	MKAN_24025	polyketide synthase
NC_022663	5291373	snp	G	T	T:141 G:1	CDS	-	4648/5484	1550/1827	missense_variant c.4648C>A p.Leu1550Met	MKAN_RS22930	MKAN_24025	polyketide synthase
NC_022663	5291487	snp	G	C	C:162 G:1	CDS	-	4534/5484	1512/1827	missense_variant c.4534C>G p.Gln1512Glu	MKAN_RS22930	MKAN_24025	polyketide synthase
NC_022663	5291869	snp	A	G	G:146 A:0	CDS	-	4152/5484	1384/1827	synonymous_variant c.4152T>C p.Thr1384Thr	MKAN_RS22930	MKAN_24025	polyketide synthase
NC_022663	5291995	snp	T	G	G:115 T:0	CDS	-	4026/5484	1342/1827	synonymous_variant c.4026A>C p.Gly1342Gly	MKAN_RS22930	MKAN_24025	polyketide synthase
NC_022663	5292289	snp	A	G	G:123 A:1	CDS	-	3732/5484	1244/1827	synonymous_variant c.3732T>C p.Asp1244Asp	MKAN_RS22930	MKAN_24025	polyketide synthase
NC_022663	5293139	snp	C	G	G:162 C:2	CDS	-	2882/5484	961/1827	missense_variant c.2882G>C p.Gly961Ala	MKAN_RS22930	MKAN_24025	polyketide synthase
NC_022663	5294671	snp	C	G	G:138 C:0	CDS	-	1350/5484	450/1827	synonymous_variant c.1350G>C p.Leu450Leu	MKAN_RS22930	MKAN_24025	polyketide synthase
NC_022663	5294726	snp	C	G	G:141 C:0	CDS	-	1295/5484	432/1827	missense_variant c.1295G>C p.Ser432Thr	MKAN_RS22930	MKAN_24025	polyketide synthase
NC_022663	5295010	snp	A	C	C:97 A:4	CDS	-	1011/5484	337/1827	missense_variant c.1011T>G p.His337Gln	MKAN_RS22930	MKAN_24025	polyketide synthase
NC_022663	5296290	complex	GAG	CAA	CAA:108 GAG:1	CDS	-	6273/6546	2091/2181	synonymous_variant c.6271_6273delCTCinsTTG p.Leu2091Leu	MKAN_RS22935	MKAN_24030	polyketide synthase
NC_022663	5296702	snp	G	C	C:124 G:0	CDS	-	5861/6546	1954/2181	missense_variant c.5861C>G p.Ala1954Gly	MKAN_RS22935	MKAN_24030	polyketide synthase
NC_022663	5297571	snp	C	A	A:124 C:1	CDS	-	4992/6546	1664/2181	synonymous_variant c.4992G>T p.Val1664Val	MKAN_RS22935	MKAN_24030	polyketide synthase
NC_022663	5297588	snp	A	G	G:123 A:1	CDS	-	4975/6546	1659/2181	missense_variant c.4975T>C p.Tyr1659His	MKAN_RS22935	MKAN_24030	polyketide synthase
NC_022663	5297781	snp	C	G	G:138 C:0	CDS	-	4782/6546	1594/2181	synonymous_variant c.4782G>C p.Arg1594Arg	MKAN_RS22935	MKAN_24030	polyketide synthase
NC_022663	5298713	snp	C	G	G:130 C:0	CDS	-	3850/6546	1284/2181	missense_variant c.3850G>C p.Glu1284Gln	MKAN_RS22935	MKAN_24030	polyketide synthase
NC_022663	5299233	snp	C	T	T:118 C:0	CDS	-	3330/6546	1110/2181	synonymous_variant c.3330G>A p.Leu1110Leu	MKAN_RS22935	MKAN_24030	polyketide synthase
NC_022663	5299293	snp	A	G	G:89 A:0	CDS	-	3270/6546	1090/2181	synonymous_variant c.3270T>C p.Phe1090Phe	MKAN_RS22935	MKAN_24030	polyketide synthase
NC_022663	5299485	snp	C	T	T:77 C:0	CDS	-	3078/6546	1026/2181	synonymous_variant c.3078G>A p.Arg1026Arg	MKAN_RS22935	MKAN_24030	polyketide synthase
NC_022663	5299959	snp	C	T	T:82 C:1	CDS	-	2604/6546	868/2181	synonymous_variant c.2604G>A p.Leu868Leu	MKAN_RS22935	MKAN_24030	polyketide synthase
NC_022663	5300066	snp	T	C	C:112 T:0	CDS	-	2497/6546	833/2181	missense_variant c.2497A>G p.Ile833Val	MKAN_RS22935	MKAN_24030	polyketide synthase
NC_022663	5300239	snp	T	C	C:111 T:0	CDS	-	2324/6546	775/2181	missense_variant c.2324A>G p.Asp775Gly	MKAN_RS22935	MKAN_24030	polyketide synthase
NC_022663	5300418	snp	A	G	G:71 A:0	CDS	-	2145/6546	715/2181	synonymous_variant c.2145T>C p.Ser715Ser	MKAN_RS22935	MKAN_24030	polyketide synthase
NC_022663	5300547	snp	C	T	T:107 C:1	CDS	-	2016/6546	672/2181	synonymous_variant c.2016G>A p.Ala672Ala	MKAN_RS22935	MKAN_24030	polyketide synthase
NC_022663	5300583	snp	C	T	T:136 C:3	CDS	-	1980/6546	660/2181	synonymous_variant c.1980G>A p.Val660Val	MKAN_RS22935	MKAN_24030	polyketide synthase
NC_022663	5300612	snp	G	A	A:158 G:3	CDS	-	1951/6546	651/2181	synonymous_variant c.1951C>T p.Leu651Leu	MKAN_RS22935	MKAN_24030	polyketide synthase
NC_022663	5300635	snp	C	T	T:130 C:2	CDS	-	1928/6546	643/2181	missense_variant c.1928G>A p.Arg643His	MKAN_RS22935	MKAN_24030	polyketide synthase
NC_022663	5300799	snp	G	A	A:135 G:1	CDS	-	1764/6546	588/2181	synonymous_variant c.1764C>T p.Asp588Asp	MKAN_RS22935	MKAN_24030	polyketide synthase
NC_022663	5300838	snp	T	C	C:121 T:2	CDS	-	1725/6546	575/2181	synonymous_variant c.1725A>G p.Gly575Gly	MKAN_RS22935	MKAN_24030	polyketide synthase
NC_022663	5300900	snp	C	A	A:118 C:2	CDS	-	1663/6546	555/2181	missense_variant c.1663G>T p.Val555Leu	MKAN_RS22935	MKAN_24030	polyketide synthase
NC_022663	5300957	snp	G	T	T:112 G:1	CDS	-	1606/6546	536/2181	synonymous_variant c.1606C>A p.Arg536Arg	MKAN_RS22935	MKAN_24030	polyketide synthase
NC_022663	5301081	snp	G	C	C:82 G:1	CDS	-	1482/6546	494/2181	synonymous_variant c.1482C>G p.Thr494Thr	MKAN_RS22935	MKAN_24030	polyketide synthase
NC_022663	5301228	snp	T	C	C:104 T:0	CDS	-	1335/6546	445/2181	synonymous_variant c.1335A>G p.Gly445Gly	MKAN_RS22935	MKAN_24030	polyketide synthase
NC_022663	5301246	snp	A	G	G:104 A:0	CDS	-	1317/6546	439/2181	synonymous_variant c.1317T>C p.Gly439Gly	MKAN_RS22935	MKAN_24030	polyketide synthase
NC_022663	5301327	snp	A	G	G:146 A:1	CDS	-	1236/6546	412/2181	synonymous_variant c.1236T>C p.Phe412Phe	MKAN_RS22935	MKAN_24030	polyketide synthase
NC_022663	5301584	snp	T	C	C:139 T:1	CDS	-	979/6546	327/2181	missense_variant c.979A>G p.Thr327Ala	MKAN_RS22935	MKAN_24030	polyketide synthase
NC_022663	5301603	snp	A	T	T:120 A:0	CDS	-	960/6546	320/2181	synonymous_variant c.960T>A p.Ala320Ala	MKAN_RS22935	MKAN_24030	polyketide synthase
NC_022663	5301681	snp	A	G	G:173 A:0	CDS	-	882/6546	294/2181	synonymous_variant c.882T>C p.Arg294Arg	MKAN_RS22935	MKAN_24030	polyketide synthase
NC_022663	5302476	snp	C	A	A:155 C:1	CDS	-	87/6546	29/2181	synonymous_variant c.87G>T p.Ala29Ala	MKAN_RS22935	MKAN_24030	polyketide synthase
NC_022663	5302482	snp	T	C	C:168 T:1	CDS	-	81/6546	27/2181	synonymous_variant c.81A>G p.Glu27Glu	MKAN_RS22935	MKAN_24030	polyketide synthase
NC_022663	5302631	snp	A	G	G:154 A:2	CDS	-	4533/4605	1511/1534	synonymous_variant c.4533T>C p.Ala1511Ala	MKAN_RS22940	MKAN_24035	polyketide synthase
NC_022663	5302663	snp	C	T	T:181 C:1	CDS	-	4501/4605	1501/1534	missense_variant c.4501G>A p.Ala1501Thr	MKAN_RS22940	MKAN_24035	polyketide synthase
NC_022663	5303176	snp	C	T	T:120 C:2	CDS	-	3988/4605	1330/1534	missense_variant c.3988G>A p.Gly1330Ser	MKAN_RS22940	MKAN_24035	polyketide synthase
NC_022663	5303446	snp	G	C	C:129 G:0	CDS	-	3718/4605	1240/1534	missense_variant c.3718C>G p.Gln1240Glu	MKAN_RS22940	MKAN_24035	polyketide synthase
NC_022663	5303456	snp	C	G	G:158 C:0	CDS	-	3708/4605	1236/1534	synonymous_variant c.3708G>C p.Val1236Val	MKAN_RS22940	MKAN_24035	polyketide synthase
NC_022663	5303848	snp	C	T	T:89 C:2	CDS	-	3316/4605	1106/1534	missense_variant c.3316G>A p.Ala1106Thr	MKAN_RS22940	MKAN_24035	polyketide synthase
NC_022663	5305300	snp	G	A	A:106 G:0	CDS	-	1864/4605	622/1534	synonymous_variant c.1864C>T p.Leu622Leu	MKAN_RS22940	MKAN_24035	polyketide synthase
NC_022663	5305376	snp	G	C	C:116 G:2	CDS	-	1788/4605	596/1534	synonymous_variant c.1788C>G p.Ala596Ala	MKAN_RS22940	MKAN_24035	polyketide synthase
NC_022663	5305408	snp	G	A	A:121 G:2	CDS	-	1756/4605	586/1534	synonymous_variant c.1756C>T p.Leu586Leu	MKAN_RS22940	MKAN_24035	polyketide synthase
NC_022663	5305414	snp	G	A	A:110 G:2	CDS	-	1750/4605	584/1534	missense_variant c.1750C>T p.Arg584Cys	MKAN_RS22940	MKAN_24035	polyketide synthase
NC_022663	5305485	snp	A	G	G:122 A:1	CDS	-	1679/4605	560/1534	missense_variant c.1679T>C p.Leu560Pro	MKAN_RS22940	MKAN_24035	polyketide synthase
NC_022663	5305973	snp	C	A	A:83 C:0	CDS	-	1191/4605	397/1534	synonymous_variant c.1191G>T p.Thr397Thr	MKAN_RS22940	MKAN_24035	polyketide synthase
NC_022663	5306234	complex	CGGC	GGGG	GGGG:61 CGGC:1	CDS	-	930/4605	309/1534	synonymous_variant c.927_930delGCCGinsCCCC p.AlaPro309AlaPro	MKAN_RS22940	MKAN_24035	polyketide synthase
NC_022663	5306435	snp	A	T	T:138 A:0	CDS	-	729/4605	243/1534	synonymous_variant c.729T>A p.Ile243Ile	MKAN_RS22940	MKAN_24035	polyketide synthase
NC_022663	5306789	snp	A	C	C:99 A:1	CDS	-	375/4605	125/1534	synonymous_variant c.375T>G p.Leu125Leu	MKAN_RS22940	MKAN_24035	polyketide synthase
NC_022663	5307024	snp	T	G	G:132 T:2	CDS	-	140/4605	47/1534	missense_variant c.140A>C p.Asp47Ala	MKAN_RS22940	MKAN_24035	polyketide synthase
NC_022663	5307277	snp	A	G	G:203 A:3	CDS	-	5439/5553	1813/1850	synonymous_variant c.5439T>C p.Ala1813Ala	MKAN_RS22945	MKAN_24040	polyketide synthase
NC_022663	5308234	snp	G	T	T:103 G:1	CDS	-	4482/5553	1494/1850	synonymous_variant c.4482C>A p.Val1494Val	MKAN_RS22945	MKAN_24040	polyketide synthase
NC_022663	5308685	snp	C	G	G:116 C:1	CDS	-	4031/5553	1344/1850	missense_variant c.4031G>C p.Cys1344Ser	MKAN_RS22945	MKAN_24040	polyketide synthase
NC_022663	5308720	snp	C	G	G:95 C:1	CDS	-	3996/5553	1332/1850	missense_variant c.3996G>C p.Gln1332His	MKAN_RS22945	MKAN_24040	polyketide synthase
NC_022663	5309062	snp	G	C	C:133 G:2	CDS	-	3654/5553	1218/1850	synonymous_variant c.3654C>G p.Arg1218Arg	MKAN_RS22945	MKAN_24040	polyketide synthase
NC_022663	5309184	snp	C	T	T:106 C:1	CDS	-	3532/5553	1178/1850	missense_variant c.3532G>A p.Val1178Ile	MKAN_RS22945	MKAN_24040	polyketide synthase
NC_022663	5309191	complex	TGCC	CGCG	CGCG:104 TGCC:1	CDS	-	3525/5553	1174/1850	synonymous_variant c.3522_3525delGGCAinsCGCG p.AlaAla1174AlaAla	MKAN_RS22945	MKAN_24040	polyketide synthase
NC_022663	5309200	snp	C	G	G:128 C:1	CDS	-	3516/5553	1172/1850	synonymous_variant c.3516G>C p.Leu1172Leu	MKAN_RS22945	MKAN_24040	polyketide synthase
NC_022663	5309270	snp	C	T	T:127 C:0	CDS	-	3446/5553	1149/1850	missense_variant c.3446G>A p.Arg1149Gln	MKAN_RS22945	MKAN_24040	polyketide synthase
NC_022663	5309290	snp	C	G	G:143 C:0	CDS	-	3426/5553	1142/1850	synonymous_variant c.3426G>C p.Ser1142Ser	MKAN_RS22945	MKAN_24040	polyketide synthase
NC_022663	5311415	snp	T	C	C:150 T:0	CDS	-	1301/5553	434/1850	missense_variant c.1301A>G p.Asp434Gly	MKAN_RS22945	MKAN_24040	polyketide synthase
NC_022663	5311435	complex	CAGC	AAGT	AAGT:110 CAGC:0	CDS	-	1281/5553	426/1850	synonymous_variant c.1278_1281delGCTGinsACTT p.ValLeu426ValLeu	MKAN_RS22945	MKAN_24040	polyketide synthase
NC_022663	5311873	snp	A	G	G:159 A:3	CDS	-	843/5553	281/1850	synonymous_variant c.843T>C p.His281His	MKAN_RS22945	MKAN_24040	polyketide synthase
NC_022663	5314101	snp	C	T	T:219 C:0	CDS	-	363/1752	121/583	synonymous_variant c.363G>A p.Thr121Thr	MKAN_RS22950	MKAN_24045	acyl-CoA synthetase
NC_022663	5417307	snp	T	C	C:146 T:0	CDS	+	9/1215	3/404	synonymous_variant c.9T>C p.Phe3Phe	MKAN_RS23405	MKAN_24520	zinc metalloprotease
NC_022663	5418069	snp	C	T	T:169 C:0	CDS	+	771/1215	257/404	synonymous_variant c.771C>T p.Phe257Phe	MKAN_RS23405	MKAN_24520	zinc metalloprotease
NC_022663	5418282	snp	G	T	T:121 G:0	CDS	+	984/1215	328/404	synonymous_variant c.984G>T p.Leu328Leu	MKAN_RS23405	MKAN_24520	zinc metalloprotease
NC_022663	5584745	snp	G	C	C:181 G:0	CDS	-	246/693	82/230	synonymous_variant c.246C>G p.Ala82Ala	MKAN_RS24180	MKAN_25320	metal-dependent transcriptional regulator
NC_022663	5584778	snp	C	G	G:160 C:0	CDS	-	213/693	71/230	synonymous_variant c.213G>C p.Leu71Leu	MKAN_RS24180	MKAN_25320	metal-dependent transcriptional regulator
NC_022663	5584880	snp	G	A	A:139 G:0	CDS	-	111/693	37/230	synonymous_variant c.111C>T p.Ser37Ser	MKAN_RS24180	MKAN_25320	metal-dependent transcriptional regulator
NC_022663	5750505	snp	C	T	T:162 C:5	CDS	+	334/2361	112/786	synonymous_variant c.334C>T p.Leu112Leu	MKAN_RS25025	MKAN_26190	RelA/SpoT family protein
NC_022663	5750951	snp	G	A	A:190 G:0	CDS	+	780/2361	260/786	synonymous_variant c.780G>A p.Ala260Ala	MKAN_RS25025	MKAN_26190	RelA/SpoT family protein
NC_022663	5750960	snp	G	A	A:175 G:0	CDS	+	789/2361	263/786	synonymous_variant c.789G>A p.Arg263Arg	MKAN_RS25025	MKAN_26190	RelA/SpoT family protein
NC_022663	5751257	complex	TACC	CACG	CACG:149 TACC:0	CDS	+	1086/2361	362/786	synonymous_variant c.1086_1089delTACCinsCACG p.ThrThr362ThrThr	MKAN_RS25025	MKAN_26190	RelA/SpoT family protein
NC_022663	5751269	snp	G	C	C:170 G:4	CDS	+	1098/2361	366/786	synonymous_variant c.1098G>C p.Gly366Gly	MKAN_RS25025	MKAN_26190	RelA/SpoT family protein
NC_022663	5751317	snp	C	T	T:170 C:2	CDS	+	1146/2361	382/786	synonymous_variant c.1146C>T p.His382His	MKAN_RS25025	MKAN_26190	RelA/SpoT family protein
NC_022663	5751797	snp	G	A	A:159 G:0	CDS	+	1626/2361	542/786	synonymous_variant c.1626G>A p.Glu542Glu	MKAN_RS25025	MKAN_26190	RelA/SpoT family protein
NC_022663	5751845	snp	C	G	G:190 C:0	CDS	+	1674/2361	558/786	synonymous_variant c.1674C>G p.Arg558Arg	MKAN_RS25025	MKAN_26190	RelA/SpoT family protein
NC_022663	5751875	complex	CGGCGAA	TGGTGAG	TGGTGAG:61 CGGCGAA:4	CDS	+	1704/2361	568/786	synonymous_variant c.1704_1710delCGGCGAAinsTGGTGAG p.AsnGlyGlu568AsnGlyGlu	MKAN_RS25025	MKAN_26190	RelA/SpoT family protein
NC_022663	5751889	complex	CTGCCGTT	GGGCGGTG	GGGCGGTG:47 CTGCCGTT:4	CDS	+	1718/2361	573/786	missense_variant c.1718_1725delCTGCCGTTinsGGGCGGTG p.AlaAlaVal573GlyAlaVal	MKAN_RS25025	MKAN_26190	RelA/SpoT family protein
NC_022663	5751902	snp	C	T	T:147 C:5	CDS	+	1731/2361	577/786	synonymous_variant c.1731C>T p.Arg577Arg	MKAN_RS25025	MKAN_26190	RelA/SpoT family protein
NC_022663	5863044	snp	A	G	G:118 A:0	CDS	-	438/1554	146/517	synonymous_variant c.438T>C p.Ala146Ala	MKAN_RS25520	MKAN_26735	MFS transporter
NC_022663	5909205	snp	A	T	T:132 A:0	CDS	+	329/1542	110/513	missense_variant c.329A>T p.Tyr110Phe	MKAN_RS25675	MKAN_26900	2-succinylbenzoyl-CoA synthetase
NC_022663	5909320	snp	G	A	A:107 G:0	CDS	+	444/1542	148/513	synonymous_variant c.444G>A p.Ala148Ala	MKAN_RS25675	MKAN_26900	2-succinylbenzoyl-CoA synthetase
NC_022663	5909383	snp	C	T	T:127 C:0	CDS	+	507/1542	169/513	synonymous_variant c.507C>T p.Phe169Phe	MKAN_RS25675	MKAN_26900	2-succinylbenzoyl-CoA synthetase
NC_022663	6041133	snp	C	G	G:127 C:1	CDS	-	3918/6264	1306/2087	synonymous_variant c.3918G>C p.Thr1306Thr	MKAN_RS26235	MKAN_27485	polyketide synthase
NC_022663	6041689	snp	C	G	G:117 C:1	CDS	-	3362/6264	1121/2087	missense_variant c.3362G>C p.Gly1121Ala	MKAN_RS26235	MKAN_27485	polyketide synthase
NC_022663	6042861	snp	A	G	G:112 A:1	CDS	-	2190/6264	730/2087	synonymous_variant c.2190T>C p.Asp730Asp	MKAN_RS26235	MKAN_27485	polyketide synthase
NC_022663	6043467	snp	A	C	C:121 A:1	CDS	-	1584/6264	528/2087	synonymous_variant c.1584T>G p.Val528Val	MKAN_RS26235	MKAN_27485	polyketide synthase
NC_022663	6044343	snp	G	C	C:78 G:0	CDS	-	708/6264	236/2087	synonymous_variant c.708C>G p.Ser236Ser	MKAN_RS26235	MKAN_27485	polyketide synthase
NC_022663	6059521	snp	C	A	A:118 C:0	CDS	-	1014/1350	338/449	synonymous_variant c.1014G>T p.Ser338Ser	MKAN_RS26275	MKAN_27535	acyltransferase
NC_022663	6059541	mnp	GG	TT	TT:111 GG:0	CDS	-	994/1350	331/449	synonymous_variant c.993_994delCCinsAA p.ProArg331ProArg	MKAN_RS26275	MKAN_27535	acyltransferase
NC_022663	6059864	snp	T	C	C:50 T:0	CDS	-	671/1350	224/449	missense_variant c.671A>G p.Gln224Arg	MKAN_RS26275	MKAN_27535	acyltransferase
NC_022663	6060175	snp	A	G	G:163 A:0	CDS	-	360/1350	120/449	synonymous_variant c.360T>C p.Asp120Asp	MKAN_RS26275	MKAN_27535	acyltransferase
NC_022663	6079472	snp	A	G	G:154 A:5	CDS	-	141/1509	47/502	synonymous_variant c.141T>C p.Tyr47Tyr	MKAN_RS26345	MKAN_27610	acyltransferase
NC_022663	6079499	snp	T	C	C:172 T:4	CDS	-	114/1509	38/502	synonymous_variant c.114A>G p.Ala38Ala	MKAN_RS26345	MKAN_27610	acyltransferase
NC_022663	6227607	snp	G	A	A:99 G:0	CDS	+	465/1062	155/353	synonymous_variant c.465G>A p.Ala155Ala	MKAN_RS26965	MKAN_28235	type III polyketide synthase
NC_022663	6227845	snp	G	A	A:151 G:1	CDS	+	703/1062	235/353	missense_variant c.703G>A p.Ala235Thr	MKAN_RS26965	MKAN_28235	type III polyketide synthase
NC_022663	6229139	snp	C	T	T:15 C:0	CDS	+	846/6366	282/2121	synonymous_variant c.846C>T p.Ala282Ala	MKAN_RS26970	MKAN_28240	polyketide synthase
NC_022663	6229803	mnp	GGT	TTG	TTG:12 GGT:0	CDS	+	1510/6366	504/2121	missense_variant c.1510_1512delGGTinsTTG p.Gly504Leu	MKAN_RS26970	MKAN_28240	polyketide synthase
NC_022663	6230285	snp	T	C	C:125 T:3	CDS	+	1992/6366	664/2121	synonymous_variant c.1992T>C p.Gly664Gly	MKAN_RS26970	MKAN_28240	polyketide synthase
NC_022663	6233845	snp	C	T	T:125 C:1	CDS	+	5552/6366	1851/2121	missense_variant c.5552C>T p.Ala1851Val	MKAN_RS26970	MKAN_28240	polyketide synthase
NC_022663	6326628	snp	C	A	A:108 C:0	CDS	-	150/441	50/146	synonymous_variant c.150G>T p.Ser50Ser	MKAN_RS27335	MKAN_28640	PIN domain-containing protein
NC_022663	6367017	snp	G	T	T:81 G:0	CDS	+	1008/1824	336/607	synonymous_variant c.1008G>T p.Pro336Pro	MKAN_RS27485	MKAN_28800	serine/threonine protein kinase

## Sheet: BR3657
CHROM	POS	TYPE	REF	ALT	EVIDENCE	FTYPE	STRAND	NT_POS	AA_POS	EFFECT	LOCUS_TAG	OLD_LOCUS_TAG	PRODUCT
NC_022663	37724	snp	A	G	G:102 A:0	CDS	+	414/1521	138/506	synonymous_variant c.414A>G p.Pro138Pro	MKAN_RS00155	MKAN_00155	type VII secretion protein EccB
NC_022663	38078	snp	A	G	G:50 A:0	CDS	+	768/1521	256/506	synonymous_variant c.768A>G p.Pro256Pro	MKAN_RS00155	MKAN_00155	type VII secretion protein EccB
NC_022663	38432	snp	G	A	A:66 G:0	CDS	+	1122/1521	374/506	synonymous_variant c.1122G>A p.Arg374Arg	MKAN_RS00155	MKAN_00155	type VII secretion protein EccB
NC_022663	40111	snp	C	T	T:54 C:0	CDS	+	1284/4170	428/1389	synonymous_variant c.1284C>T p.Ala428Ala	MKAN_RS00160	MKAN_00160	type VII secretion system ESX-5 FtsK/SpoIIIE family ATPase EccC5
NC_022663	43293	snp	T	C	C:59 T:0	CDS	-	928/1182	310/393	missense_variant c.928A>G p.Ile310Val	MKAN_RS00165	MKAN_00165	cytochrome P450
NC_022663	43799	snp	A	T	T:109 A:0	CDS	-	422/1182	141/393	missense_variant c.422T>A p.Phe141Tyr	MKAN_RS00165	MKAN_00165	cytochrome P450
NC_022663	45495	snp	C	T	T:85 C:0	CDS	+	326/1179	109/392	missense_variant c.326C>T p.Ala109Val	MKAN_RS00175	MKAN_00175	PPE family protein
NC_022663	47510	snp	A	G	G:163 A:0	CDS	+	712/1230	238/409	missense_variant c.712A>G p.Thr238Ala	MKAN_RS00185	MKAN_00185	PPE family protein
NC_022663	47938	snp	G	A	A:37 G:0	CDS	+	1140/1230	380/409	synonymous_variant c.1140G>A p.Leu380Leu	MKAN_RS00185	MKAN_00185	PPE family protein
NC_022663	51411	snp	G	C	C:98 G:0	CDS	+	459/1512	153/503	synonymous_variant c.459G>C p.Leu153Leu	MKAN_RS00210	MKAN_00210	type VII secretion integral membrane protein EccD
NC_022663	52822	snp	C	T	T:61 C:0	CDS	+	381/1761	127/586	synonymous_variant c.381C>T p.Tyr127Tyr	MKAN_RS00215	MKAN_00215	type VII secretion-associated serine protease mycosin
NC_022663	53371	snp	C	T	T:81 C:0	CDS	+	930/1761	310/586	synonymous_variant c.930C>T p.Val310Val	MKAN_RS00215	MKAN_00215	type VII secretion-associated serine protease mycosin
NC_022663	55074	snp	A	G	G:68 A:0	CDS	+	876/1212	292/403	synonymous_variant c.876A>G p.Ser292Ser	MKAN_RS00220	MKAN_00220	type VII secretion protein EccE
NC_022663	56321	snp	C	T	T:57 C:1	CDS	+	915/1836	305/611	synonymous_variant c.915C>T p.Tyr305Tyr	MKAN_RS00225	MKAN_00225	type VII secretion system ESX-5 AAA family ATPase EccA5
NC_022663	56723	snp	G	T	T:71 G:0	CDS	+	1317/1836	439/611	synonymous_variant c.1317G>T p.Ala439Ala	MKAN_RS00225	MKAN_00225	type VII secretion system ESX-5 AAA family ATPase EccA5
NC_022663	57029	snp	C	T	T:74 C:0	CDS	+	1623/1836	541/611	synonymous_variant c.1623C>T p.Asp541Asp	MKAN_RS00225	MKAN_00225	type VII secretion system ESX-5 AAA family ATPase EccA5
NC_022663	75052	snp	C	T	T:116 C:0	CDS	-	351/1059	117/352	synonymous_variant c.351G>A p.Leu117Leu	MKAN_RS00305	MKAN_00305	PE family protein
NC_022663	80760	snp	C	T	T:87 C:0	CDS	+	1003/2337	335/778	synonymous_variant c.1003C>T p.Leu335Leu	MKAN_RS00320	MKAN_00320	accessory Sec system translocase SecA2
NC_022663	81875	snp	G	A	A:67 G:0	CDS	+	2118/2337	706/778	synonymous_variant c.2118G>A p.Glu706Glu	MKAN_RS00320	MKAN_00320	accessory Sec system translocase SecA2
NC_022663	172484	snp	C	G	G:24 C:0	CDS	-	714/978	238/325	synonymous_variant c.714G>C p.Pro238Pro	MKAN_RS00740	MKAN_00750	diacylglycerol acyltransferase
NC_022663	172520	snp	T	C	C:27 T:0	CDS	-	678/978	226/325	synonymous_variant c.678A>G p.Pro226Pro	MKAN_RS00740	MKAN_00750	diacylglycerol acyltransferase
NC_022663	172571	snp	A	G	G:57 A:0	CDS	-	627/978	209/325	synonymous_variant c.627T>C p.Gly209Gly	MKAN_RS00740	MKAN_00750	diacylglycerol acyltransferase
NC_022663	172582	snp	A	G	G:60 A:0	CDS	-	616/978	206/325	synonymous_variant c.616T>C p.Leu206Leu	MKAN_RS00740	MKAN_00750	diacylglycerol acyltransferase
NC_022663	270755	complex	TAT	GAC	GAC:33 TAT:0	CDS	-	2046/2241	682/746	missense_variant c.2044_2046delATAinsGTC p.Ile682Val	MKAN_RS01240	MKAN_01265	catalase/peroxidase HPI
NC_022663	270772	snp	C	T	T:70 C:1	CDS	-	2029/2241	677/746	missense_variant c.2029G>A p.Glu677Lys	MKAN_RS01240	MKAN_01265	catalase/peroxidase HPI
NC_022663	270778	snp	G	C	C:69 G:0	CDS	-	2023/2241	675/746	missense_variant c.2023C>G p.Pro675Ala	MKAN_RS01240	MKAN_01265	catalase/peroxidase HPI
NC_022663	270821	snp	A	G	G:94 A:0	CDS	-	1980/2241	660/746	synonymous_variant c.1980T>C p.Asn660Asn	MKAN_RS01240	MKAN_01265	catalase/peroxidase HPI
NC_022663	270869	snp	C	A	A:65 C:0	CDS	-	1932/2241	644/746	synonymous_variant c.1932G>T p.Gly644Gly	MKAN_RS01240	MKAN_01265	catalase/peroxidase HPI
NC_022663	271142	snp	T	C	C:53 T:0	CDS	-	1659/2241	553/746	synonymous_variant c.1659A>G p.Gly553Gly	MKAN_RS01240	MKAN_01265	catalase/peroxidase HPI
NC_022663	271459	snp	C	A	A:34 C:0	CDS	-	1342/2241	448/746	missense_variant c.1342G>T p.Val448Phe	MKAN_RS01240	MKAN_01265	catalase/peroxidase HPI
NC_022663	309990	snp	C	T	T:76 C:0	CDS	+	66/423	22/140	synonymous_variant c.66C>T p.Val22Val	MKAN_RS01390	MKAN_01415	PIN domain-containing protein
NC_022663	310247	snp	C	A	A:81 C:0	CDS	+	323/423	108/140	missense_variant c.323C>A p.Ala108Asp	MKAN_RS01390	MKAN_01415	PIN domain-containing protein
NC_022663	673383	snp	T	C	C:88 T:1	CDS	-	881/1110	294/369	missense_variant c.881A>G p.Lys294Arg	MKAN_RS02825	MKAN_02910	cytochrome c oxidase subunit II
NC_022663	704980	snp	C	T	T:89 C:0	CDS	+	51/1437	17/478	synonymous_variant c.51C>T p.Gly17Gly	MKAN_RS02975	MKAN_03060	type I glutamate--ammonia ligase
NC_022663	705244	snp	G	A	A:49 G:0	CDS	+	315/1437	105/478	synonymous_variant c.315G>A p.Ser105Ser	MKAN_RS02975	MKAN_03060	type I glutamate--ammonia ligase
NC_022663	877719	snp	T	C	C:93 T:0	CDS	-	258/408	86/135	synonymous_variant c.258A>G p.Glu86Glu	MKAN_RS03695	MKAN_03810	PIN domain-containing protein
NC_022663	877734	snp	G	C	C:105 G:0	CDS	-	243/408	81/135	synonymous_variant c.243C>G p.Leu81Leu	MKAN_RS03695	MKAN_03810	PIN domain-containing protein
NC_022663	877793	snp	T	C	C:111 T:0	CDS	-	184/408	62/135	missense_variant c.184A>G p.Ser62Gly	MKAN_RS03695	MKAN_03810	PIN domain-containing protein
NC_022663	1008077	snp	T	C	C:89 T:2	CDS	-	163/390	55/129	missense_variant c.163A>G p.Ser55Gly	MKAN_RS04325	MKAN_04495	PIN domain-containing protein
NC_022663	1057230	snp	G	C	C:40 G:0	CDS	-	1303/1527	435/508	missense_variant c.1303C>G p.Leu435Val	MKAN_RS04525	MKAN_04700	phospholipase C
NC_022663	1059596	snp	T	G	G:40 T:0	CDS	-	862/1533	288/510	missense_variant c.862A>C p.Asn288His	MKAN_RS04530	MKAN_04705	phospholipase C
NC_022663	1061109	snp	G	A	A:40 G:0	CDS	-	1099/1536	367/511	missense_variant c.1099C>T p.Pro367Ser	MKAN_RS04535	MKAN_04710	phospholipase C
NC_022663	1061290	snp	G	A	A:53 G:0	CDS	-	918/1536	306/511	synonymous_variant c.918C>T p.Pro306Pro	MKAN_RS04535	MKAN_04710	phospholipase C
NC_022663	1063566	snp	C	A	A:98 C:0	CDS	+	759/789	253/262	missense_variant c.759C>A p.Phe253Leu	MKAN_RS04540	MKAN_04715	GAP family protein
NC_022663	1091400	snp	T	C	C:97 T:1	CDS	-	3202/3489	1068/1162	missense_variant c.3202A>G p.Thr1068Ala	MKAN_RS04685	MKAN_04860	non-ribosomal peptide synthetase
NC_022663	1092009	snp	T	C	C:66 T:0	CDS	-	2593/3489	865/1162	missense_variant c.2593A>G p.Thr865Ala	MKAN_RS04685	MKAN_04860	non-ribosomal peptide synthetase
NC_022663	1092139	snp	C	T	T:32 C:0	CDS	-	2463/3489	821/1162	synonymous_variant c.2463G>A p.Val821Val	MKAN_RS04685	MKAN_04860	non-ribosomal peptide synthetase
NC_022663	1093501	snp	A	C	C:60 A:0	CDS	-	1101/3489	367/1162	synonymous_variant c.1101T>G p.Leu367Leu	MKAN_RS04685	MKAN_04860	non-ribosomal peptide synthetase
NC_022663	1093641	snp	G	A	A:56 G:1	CDS	-	961/3489	321/1162	synonymous_variant c.961C>T p.Leu321Leu	MKAN_RS04685	MKAN_04860	non-ribosomal peptide synthetase
NC_022663	1093668	snp	G	A	A:38 G:0	CDS	-	934/3489	312/1162	missense_variant c.934C>T p.His312Tyr	MKAN_RS04685	MKAN_04860	non-ribosomal peptide synthetase
NC_022663	1093829	snp	G	A	A:33 G:0	CDS	-	773/3489	258/1162	missense_variant c.773C>T p.Ala258Val	MKAN_RS04685	MKAN_04860	non-ribosomal peptide synthetase
NC_022663	1093925	snp	T	C	C:73 T:3	CDS	-	677/3489	226/1162	missense_variant c.677A>G p.His226Arg	MKAN_RS04685	MKAN_04860	non-ribosomal peptide synthetase
NC_022663	1093930	snp	G	C	C:69 G:3	CDS	-	672/3489	224/1162	missense_variant c.672C>G p.Asp224Glu	MKAN_RS04685	MKAN_04860	non-ribosomal peptide synthetase
NC_022663	1093978	complex	GTG	TTC	TTC:69 GTG:0	CDS	-	624/3489	208/1162	missense_variant c.622_624delCACinsGAA p.His208Glu	MKAN_RS04685	MKAN_04860	non-ribosomal peptide synthetase
NC_022663	1093993	snp	T	C	C:81 T:0	CDS	-	609/3489	203/1162	synonymous_variant c.609A>G p.Thr203Thr	MKAN_RS04685	MKAN_04860	non-ribosomal peptide synthetase
NC_022663	1094011	snp	T	C	C:69 T:0	CDS	-	591/3489	197/1162	synonymous_variant c.591A>G p.Glu197Glu	MKAN_RS04685	MKAN_04860	non-ribosomal peptide synthetase
NC_022663	1094361	mnp	TA	CG	CG:66 TA:0	CDS	-	241/3489	80/1162	missense_variant c.240_241delTAinsCG p.AspThr80AspAla	MKAN_RS04685	MKAN_04860	non-ribosomal peptide synthetase
NC_022663	1094407	complex	CGCA	GGCG	GGCG:72 CGCA:0	CDS	-	195/3489	64/1162	synonymous_variant c.192_195delTGCGinsCGCC p.LeuAla64LeuAla	MKAN_RS04685	MKAN_04860	non-ribosomal peptide synthetase
NC_022663	1094419	snp	G	A	A:81 G:0	CDS	-	183/3489	61/1162	synonymous_variant c.183C>T p.Phe61Phe	MKAN_RS04685	MKAN_04860	non-ribosomal peptide synthetase
NC_022663	1094433	snp	C	T	T:98 C:0	CDS	-	169/3489	57/1162	missense_variant c.169G>A p.Ala57Thr	MKAN_RS04685	MKAN_04860	non-ribosomal peptide synthetase
NC_022663	1112483	snp	G	A	A:61 G:0	CDS	+	174/1695	58/564	synonymous_variant c.174G>A p.Arg58Arg	MKAN_RS04725	MKAN_04900	2;3-dihydroxybenzoate-AMP ligase
NC_022663	1112532	snp	C	A	A:43 C:0	CDS	+	223/1695	75/564	missense_variant c.223C>A p.Arg75Ser	MKAN_RS04725	MKAN_04900	2;3-dihydroxybenzoate-AMP ligase
NC_022663	1113477	snp	G	A	A:41 G:0	CDS	+	1168/1695	390/564	missense_variant c.1168G>A p.Val390Ile	MKAN_RS04725	MKAN_04900	2;3-dihydroxybenzoate-AMP ligase
NC_022663	1114578	snp	C	T	T:43 C:1	CDS	+	516/1002	172/333	synonymous_variant c.516C>T p.Ala172Ala	MKAN_RS04730	MKAN_04905	alpha/beta hydrolase
NC_022663	1118014	snp	A	G	G:70 A:0	CDS	-	1319/1350	440/449	missense_variant c.1319T>C p.Val440Ala	MKAN_RS04750	MKAN_04925	salicylate synthase
NC_022663	1118145	snp	A	G	G:68 A:0	CDS	-	1188/1350	396/449	synonymous_variant c.1188T>C p.Gly396Gly	MKAN_RS04750	MKAN_04925	salicylate synthase
NC_022663	1155156	snp	C	A	A:28 C:0	CDS	-	753/1272	251/423	synonymous_variant c.753G>T p.Arg251Arg	MKAN_RS04925	MKAN_05125	GNAT family N-acetyltransferase
NC_022663	1177363	snp	A	G	G:81 A:0	CDS	+	558/681	186/226	synonymous_variant c.558A>G p.Gln186Gln	MKAN_RS05010	MKAN_05215	DUF3298 domain-containing protein
NC_022663	1228908	snp	C	G	G:120 C:0	CDS	+	88/423	30/140	missense_variant c.88C>G p.Arg30Gly	MKAN_RS05245	MKAN_05470	PIN domain nuclease
NC_022663	1228978	snp	T	C	C:90 T:0	CDS	+	158/423	53/140	missense_variant c.158T>C p.Ile53Thr	MKAN_RS05245	MKAN_05470	PIN domain nuclease
NC_022663	1229104	snp	G	C	C:72 G:0	CDS	+	284/423	95/140	missense_variant c.284G>C p.Gly95Ala	MKAN_RS05245	MKAN_05470	PIN domain nuclease
NC_022663	1229203	snp	C	T	T:101 C:0	CDS	+	383/423	128/140	missense_variant c.383C>T p.Ser128Phe	MKAN_RS05245	MKAN_05470	PIN domain nuclease
NC_022663	1437806	snp	G	A	A:70 G:0	CDS	-	1263/1407	421/468	synonymous_variant c.1263C>T p.Ala421Ala	MKAN_RS06145	MKAN_06420	diaminopimelate decarboxylase
NC_022663	1437838	snp	C	T	T:66 C:0	CDS	-	1231/1407	411/468	missense_variant c.1231G>A p.Asp411Asn	MKAN_RS06145	MKAN_06420	diaminopimelate decarboxylase
NC_022663	1438271	snp	C	T	T:63 C:0	CDS	-	798/1407	266/468	synonymous_variant c.798G>A p.Glu266Glu	MKAN_RS06145	MKAN_06420	diaminopimelate decarboxylase
NC_022663	1545944	snp	T	A	A:194 T:0	CDS	-	1167/1173	389/390	synonymous_variant c.1167A>T p.Val389Val	MKAN_RS06585	MKAN_06875	sn-glycerol-3-phosphate ABC transporter ATP-binding protein UgpC
NC_022663	1546279	snp	T	C	C:137 T:0	CDS	-	832/1173	278/390	missense_variant c.832A>G p.Ile278Val	MKAN_RS06585	MKAN_06875	sn-glycerol-3-phosphate ABC transporter ATP-binding protein UgpC
NC_022663	1546627	mnp	AC	GT	GT:80 AC:0	CDS	-	484/1173	161/390	synonymous_variant c.483_484delGTinsAC p.ProLeu161ProLeu	MKAN_RS06585	MKAN_06875	sn-glycerol-3-phosphate ABC transporter ATP-binding protein UgpC
NC_022663	1549298	snp	C	T	T:39 C:0	CDS	-	898/1356	300/451	missense_variant c.898G>A p.Asp300Asn	MKAN_RS06600	MKAN_06890	ABC transporter substrate-binding protein
NC_022663	1549389	snp	G	A	A:46 G:0	CDS	-	807/1356	269/451	synonymous_variant c.807C>T p.Asn269Asn	MKAN_RS06600	MKAN_06890	ABC transporter substrate-binding protein
NC_022663	1549651	snp	G	A	A:48 G:0	CDS	-	545/1356	182/451	missense_variant c.545C>T p.Ala182Val	MKAN_RS06600	MKAN_06890	ABC transporter substrate-binding protein
NC_022663	1550136	snp	G	A	A:69 G:0	CDS	-	60/1356	20/451	synonymous_variant c.60C>T p.Phe20Phe	MKAN_RS06600	MKAN_06890	ABC transporter substrate-binding protein
NC_022663	1558869	snp	T	C	C:77 T:0	CDS	-	666/765	222/254	synonymous_variant c.666A>G p.Arg222Arg	MKAN_RS06650	MKAN_06940	RNA polymerase sigma factor SigE
NC_022663	1592626	snp	T	C	C:112 T:0	CDS	+	237/1341	79/446	synonymous_variant c.237T>C p.Gly79Gly	MKAN_RS06800	MKAN_07100	polyketide synthase
NC_022663	1593034	snp	C	T	T:180 C:0	CDS	+	645/1341	215/446	synonymous_variant c.645C>T p.Thr215Thr	MKAN_RS06800	MKAN_07100	polyketide synthase
NC_022663	1593097	snp	A	C	C:164 A:0	CDS	+	708/1341	236/446	synonymous_variant c.708A>C p.Gly236Gly	MKAN_RS06800	MKAN_07100	polyketide synthase
NC_022663	1593636	snp	A	C	C:200 A:1	CDS	+	1247/1341	416/446	missense_variant c.1247A>C p.Asp416Ala	MKAN_RS06800	MKAN_07100	polyketide synthase
NC_022663	1593984	snp	A	T	T:144 A:0	CDS	+	258/3117	86/1038	synonymous_variant c.258A>T p.Gly86Gly	MKAN_RS06805	MKAN_07105	polyketide synthase
NC_022663	1595262	snp	G	C	C:91 G:0	CDS	+	1536/3117	512/1038	synonymous_variant c.1536G>C p.Thr512Thr	MKAN_RS06805	MKAN_07105	polyketide synthase
NC_022663	1595578	snp	G	A	A:44 G:0	CDS	+	1852/3117	618/1038	missense_variant c.1852G>A p.Gly618Ser	MKAN_RS06805	MKAN_07105	polyketide synthase
NC_022663	1595657	snp	C	T	T:116 C:0	CDS	+	1931/3117	644/1038	missense_variant c.1931C>T p.Ala644Val	MKAN_RS06805	MKAN_07105	polyketide synthase
NC_022663	1595697	snp	A	G	G:119 A:0	CDS	+	1971/3117	657/1038	synonymous_variant c.1971A>G p.Thr657Thr	MKAN_RS06805	MKAN_07105	polyketide synthase
NC_022663	1595967	snp	G	C	C:30 G:0	CDS	+	2241/3117	747/1038	synonymous_variant c.2241G>C p.Ala747Ala	MKAN_RS06805	MKAN_07105	polyketide synthase
NC_022663	1595973	snp	C	A	A:36 C:1	CDS	+	2247/3117	749/1038	missense_variant c.2247C>A p.Asp749Glu	MKAN_RS06805	MKAN_07105	polyketide synthase
NC_022663	1596225	snp	C	A	A:86 C:0	CDS	+	2499/3117	833/1038	synonymous_variant c.2499C>A p.Arg833Arg	MKAN_RS06805	MKAN_07105	polyketide synthase
NC_022663	1596881	snp	C	G	G:63 C:0	CDS	+	46/6522	16/2173	missense_variant c.46C>G p.Pro16Ala	MKAN_RS06810	MKAN_07110	non-ribosomal peptide synthetase
NC_022663	1596892	snp	C	T	T:65 C:0	CDS	+	57/6522	19/2173	synonymous_variant c.57C>T p.Asp19Asp	MKAN_RS06810	MKAN_07110	non-ribosomal peptide synthetase
NC_022663	1596949	snp	G	A	A:80 G:0	CDS	+	114/6522	38/2173	synonymous_variant c.114G>A p.Leu38Leu	MKAN_RS06810	MKAN_07110	non-ribosomal peptide synthetase
NC_022663	1598392	snp	G	A	A:117 G:2	CDS	+	1557/6522	519/2173	synonymous_variant c.1557G>A p.Ala519Ala	MKAN_RS06810	MKAN_07110	non-ribosomal peptide synthetase
NC_022663	1599649	snp	C	G	G:34 C:0	CDS	+	2814/6522	938/2173	synonymous_variant c.2814C>G p.Pro938Pro	MKAN_RS06810	MKAN_07110	non-ribosomal peptide synthetase
NC_022663	1600008	snp	A	G	G:22 A:0	CDS	+	3173/6522	1058/2173	missense_variant c.3173A>G p.Lys1058Arg	MKAN_RS06810	MKAN_07110	non-ribosomal peptide synthetase
NC_022663	1600126	snp	A	G	G:47 A:0	CDS	+	3291/6522	1097/2173	synonymous_variant c.3291A>G p.Arg1097Arg	MKAN_RS06810	MKAN_07110	non-ribosomal peptide synthetase
NC_022663	1601185	snp	T	C	C:85 T:0	CDS	+	4350/6522	1450/2173	synonymous_variant c.4350T>C p.Asp1450Asp	MKAN_RS06810	MKAN_07110	non-ribosomal peptide synthetase
NC_022663	1601480	snp	A	G	G:46 A:0	CDS	+	4645/6522	1549/2173	missense_variant c.4645A>G p.Asn1549Asp	MKAN_RS06810	MKAN_07110	non-ribosomal peptide synthetase
NC_022663	1601506	snp	C	T	T:53 C:1	CDS	+	4671/6522	1557/2173	synonymous_variant c.4671C>T p.Asp1557Asp	MKAN_RS06810	MKAN_07110	non-ribosomal peptide synthetase
NC_022663	1601657	snp	A	G	G:67 A:0	CDS	+	4822/6522	1608/2173	missense_variant c.4822A>G p.Ser1608Gly	MKAN_RS06810	MKAN_07110	non-ribosomal peptide synthetase
NC_022663	1602337	snp	T	C	C:36 T:1	CDS	+	5502/6522	1834/2173	synonymous_variant c.5502T>C p.Asn1834Asn	MKAN_RS06810	MKAN_07110	non-ribosomal peptide synthetase
NC_022663	1602631	snp	C	T	T:52 C:0	CDS	+	5796/6522	1932/2173	synonymous_variant c.5796C>T p.Gly1932Gly	MKAN_RS06810	MKAN_07110	non-ribosomal peptide synthetase
NC_022663	1602685	snp	C	T	T:55 C:0	CDS	+	5850/6522	1950/2173	synonymous_variant c.5850C>T p.Arg1950Arg	MKAN_RS06810	MKAN_07110	non-ribosomal peptide synthetase
NC_022663	1603377	snp	C	G	G:101 C:0	CDS	+	24/4428	8/1475	synonymous_variant c.24C>G p.Ala8Ala	MKAN_RS06815	MKAN_07115	non-ribosomal peptide synthetase
NC_022663	1603506	snp	C	A	A:54 C:0	CDS	+	153/4428	51/1475	synonymous_variant c.153C>A p.Ile51Ile	MKAN_RS06815	MKAN_07115	non-ribosomal peptide synthetase
NC_022663	1603561	snp	G	A	A:66 G:0	CDS	+	208/4428	70/1475	missense_variant c.208G>A p.Glu70Lys	MKAN_RS06815	MKAN_07115	non-ribosomal peptide synthetase
NC_022663	1603746	snp	G	C	C:86 G:0	CDS	+	393/4428	131/1475	synonymous_variant c.393G>C p.Ala131Ala	MKAN_RS06815	MKAN_07115	non-ribosomal peptide synthetase
NC_022663	1603875	complex	GGGT	TGGC	TGGC:23 GGGT:0	CDS	+	522/4428	174/1475	synonymous_variant c.522_525delGGGTinsTGGC p.GlyGly174GlyGly	MKAN_RS06815	MKAN_07115	non-ribosomal peptide synthetase
NC_022663	1604307	snp	A	G	G:60 A:1	CDS	+	954/4428	318/1475	synonymous_variant c.954A>G p.Glu318Glu	MKAN_RS06815	MKAN_07115	non-ribosomal peptide synthetase
NC_022663	1604664	snp	A	G	G:64 A:0	CDS	+	1311/4428	437/1475	synonymous_variant c.1311A>G p.Ser437Ser	MKAN_RS06815	MKAN_07115	non-ribosomal peptide synthetase
NC_022663	1604735	mnp	GC	TT	TT:50 GC:0	CDS	+	1382/4428	461/1475	missense_variant c.1382_1383delGCinsTT p.Gly461Val	MKAN_RS06815	MKAN_07115	non-ribosomal peptide synthetase
NC_022663	1604754	snp	G	A	A:70 G:0	CDS	+	1401/4428	467/1475	synonymous_variant c.1401G>A p.Pro467Pro	MKAN_RS06815	MKAN_07115	non-ribosomal peptide synthetase
NC_022663	1604934	snp	C	T	T:57 C:0	CDS	+	1581/4428	527/1475	synonymous_variant c.1581C>T p.Ser527Ser	MKAN_RS06815	MKAN_07115	non-ribosomal peptide synthetase
NC_022663	1605076	snp	A	G	G:72 A:0	CDS	+	1723/4428	575/1475	missense_variant c.1723A>G p.Met575Val	MKAN_RS06815	MKAN_07115	non-ribosomal peptide synthetase
NC_022663	1605101	snp	C	G	G:83 C:0	CDS	+	1748/4428	583/1475	missense_variant c.1748C>G p.Ala583Gly	MKAN_RS06815	MKAN_07115	non-ribosomal peptide synthetase
NC_022663	1605612	snp	T	C	C:84 T:1	CDS	+	2259/4428	753/1475	synonymous_variant c.2259T>C p.Gly753Gly	MKAN_RS06815	MKAN_07115	non-ribosomal peptide synthetase
NC_022663	1605762	snp	G	T	T:101 G:0	CDS	+	2409/4428	803/1475	synonymous_variant c.2409G>T p.Val803Val	MKAN_RS06815	MKAN_07115	non-ribosomal peptide synthetase
NC_022663	1606076	snp	C	A	A:36 C:0	CDS	+	2723/4428	908/1475	missense_variant c.2723C>A p.Ala908Glu	MKAN_RS06815	MKAN_07115	non-ribosomal peptide synthetase
NC_022663	1606545	snp	A	G	G:70 A:0	CDS	+	3192/4428	1064/1475	synonymous_variant c.3192A>G p.Pro1064Pro	MKAN_RS06815	MKAN_07115	non-ribosomal peptide synthetase
NC_022663	1606612	snp	G	A	A:73 G:0	CDS	+	3259/4428	1087/1475	missense_variant c.3259G>A p.Ala1087Thr	MKAN_RS06815	MKAN_07115	non-ribosomal peptide synthetase
NC_022663	1606987	snp	C	G	G:29 C:0	CDS	+	3634/4428	1212/1475	missense_variant c.3634C>G p.Gln1212Glu	MKAN_RS06815	MKAN_07115	non-ribosomal peptide synthetase
NC_022663	1607364	snp	G	T	T:72 G:0	CDS	+	4011/4428	1337/1475	synonymous_variant c.4011G>T p.Ala1337Ala	MKAN_RS06815	MKAN_07115	non-ribosomal peptide synthetase
NC_022663	1607949	snp	C	T	T:35 C:1	CDS	+	172/1287	58/428	synonymous_variant c.172C>T p.Leu58Leu	MKAN_RS06820	MKAN_07120	lysine 6-monooxygenase
NC_022663	1608005	snp	A	G	G:71 A:0	CDS	+	228/1287	76/428	synonymous_variant c.228A>G p.Pro76Pro	MKAN_RS06820	MKAN_07120	lysine 6-monooxygenase
NC_022663	1655357	snp	T	C	C:71 T:0	CDS	-	392/630	131/209	missense_variant c.392A>G p.Gln131Arg	MKAN_RS07010	MKAN_07310	nitrate reductase molybdenum cofactor assembly chaperone
NC_022663	1655479	snp	T	C	C:83 T:0	CDS	-	270/630	90/209	synonymous_variant c.270A>G p.Glu90Glu	MKAN_RS07010	MKAN_07310	nitrate reductase molybdenum cofactor assembly chaperone
NC_022663	1655650	snp	C	T	T:76 C:0	CDS	-	99/630	33/209	synonymous_variant c.99G>A p.Ala33Ala	MKAN_RS07010	MKAN_07310	nitrate reductase molybdenum cofactor assembly chaperone
NC_022663	1655661	mnp	CC	TT	TT:60 CC:0	CDS	-	88/630	29/209	missense_variant c.87_88delGGinsAA p.GluGly29GluSer	MKAN_RS07010	MKAN_07310	nitrate reductase molybdenum cofactor assembly chaperone
NC_022663	1656300	snp	T	C	C:74 T:0	CDS	-	1068/1590	356/529	synonymous_variant c.1068A>G p.Pro356Pro	MKAN_RS07015	MKAN_07315	nitrate reductase subunit beta
NC_022663	1656336	snp	T	C	C:47 T:0	CDS	-	1032/1590	344/529	synonymous_variant c.1032A>G p.Glu344Glu	MKAN_RS07015	MKAN_07315	nitrate reductase subunit beta
NC_022663	1657465	snp	C	G	G:95 C:1	CDS	-	3648/3714	1216/1237	synonymous_variant c.3648G>C p.Pro1216Pro	MKAN_RS07020	MKAN_07320	nitrate reductase subunit alpha
NC_022663	1657918	snp	T	C	C:57 T:0	CDS	-	3195/3714	1065/1237	synonymous_variant c.3195A>G p.Pro1065Pro	MKAN_RS07020	MKAN_07320	nitrate reductase subunit alpha
NC_022663	1658406	snp	G	C	C:100 G:0	CDS	-	2707/3714	903/1237	missense_variant c.2707C>G p.Leu903Val	MKAN_RS07020	MKAN_07320	nitrate reductase subunit alpha
NC_022663	1659316	snp	G	A	A:36 G:0	CDS	-	1797/3714	599/1237	synonymous_variant c.1797C>T p.Asp599Asp	MKAN_RS07020	MKAN_07320	nitrate reductase subunit alpha
NC_022663	1659511	snp	G	A	A:67 G:0	CDS	-	1602/3714	534/1237	synonymous_variant c.1602C>T p.Ser534Ser	MKAN_RS07020	MKAN_07320	nitrate reductase subunit alpha
NC_022663	1659568	snp	C	A	A:49 C:0	CDS	-	1545/3714	515/1237	synonymous_variant c.1545G>T p.Val515Val	MKAN_RS07020	MKAN_07320	nitrate reductase subunit alpha
NC_022663	1659868	snp	A	G	G:80 A:0	CDS	-	1245/3714	415/1237	synonymous_variant c.1245T>C p.Asn415Asn	MKAN_RS07020	MKAN_07320	nitrate reductase subunit alpha
NC_022663	1660321	snp	G	A	A:73 G:0	CDS	-	792/3714	264/1237	synonymous_variant c.792C>T p.Gly264Gly	MKAN_RS07020	MKAN_07320	nitrate reductase subunit alpha
NC_022663	1660741	snp	C	G	G:62 C:0	CDS	-	372/3714	124/1237	synonymous_variant c.372G>C p.Ala124Ala	MKAN_RS07020	MKAN_07320	nitrate reductase subunit alpha
NC_022663	1717737	snp	A	C	C:151 A:0	CDS	+	152/828	51/275	missense_variant c.152A>C p.Lys51Thr	MKAN_RS07265	MKAN_07615	ESX secretion-associated protein EspG
NC_022663	1718191	snp	A	C	C:103 A:0	CDS	+	606/828	202/275	synonymous_variant c.606A>C p.Ile202Ile	MKAN_RS07265	MKAN_07615	ESX secretion-associated protein EspG
NC_022663	1718380	snp	T	C	C:101 T:0	CDS	+	795/828	265/275	synonymous_variant c.795T>C p.Pro265Pro	MKAN_RS07265	MKAN_07615	ESX secretion-associated protein EspG
NC_022663	1741072	snp	A	G	G:66 A:0	CDS	+	16/1314	6/437	missense_variant c.16A>G p.Thr6Ala	MKAN_RS07365	MKAN_07715	TetR family transcriptional regulator
NC_022663	1741342	snp	C	T	T:103 C:1	CDS	+	286/1314	96/437	synonymous_variant c.286C>T p.Leu96Leu	MKAN_RS07365	MKAN_07715	TetR family transcriptional regulator
NC_022663	1741361	snp	G	A	A:103 G:1	CDS	+	305/1314	102/437	missense_variant c.305G>A p.Arg102Gln	MKAN_RS07365	MKAN_07715	TetR family transcriptional regulator
NC_022663	1741376	snp	A	G	G:96 A:2	CDS	+	320/1314	107/437	missense_variant c.320A>G p.Lys107Arg	MKAN_RS07365	MKAN_07715	TetR family transcriptional regulator
NC_022663	1741399	snp	A	G	G:74 A:3	CDS	+	343/1314	115/437	missense_variant c.343A>G p.Ile115Val	MKAN_RS07365	MKAN_07715	TetR family transcriptional regulator
NC_022663	1741511	snp	A	G	G:84 A:0	CDS	+	455/1314	152/437	missense_variant c.455A>G p.His152Arg	MKAN_RS07365	MKAN_07715	TetR family transcriptional regulator
NC_022663	1891645	ins	GG	GTG	GTG:47 GG:0	CDS	-	1223/1284	408/427	frameshift_variant c.1223_1224insA p.Leu410fs	MKAN_RS08025	MKAN_08420	glycosyl transferase family 1
NC_022663	1891703	snp	A	C	C:26 A:0	CDS	-	1166/1284	389/427	missense_variant c.1166T>G p.Leu389Arg	MKAN_RS08025	MKAN_08420	glycosyl transferase family 1
NC_022663	1891791	snp	C	A	A:74 C:0	CDS	-	1078/1284	360/427	missense_variant c.1078G>T p.Ala360Ser	MKAN_RS08025	MKAN_08420	glycosyl transferase family 1
NC_022663	1891800	snp	G	T	T:77 G:0	CDS	-	1069/1284	357/427	synonymous_variant c.1069C>A p.Arg357Arg	MKAN_RS08025	MKAN_08420	glycosyl transferase family 1
NC_022663	1891831	snp	G	A	A:58 G:0	CDS	-	1038/1284	346/427	synonymous_variant c.1038C>T p.Ala346Ala	MKAN_RS08025	MKAN_08420	glycosyl transferase family 1
NC_022663	1891885	snp	A	G	G:46 A:0	CDS	-	984/1284	328/427	synonymous_variant c.984T>C p.Ala328Ala	MKAN_RS08025	MKAN_08420	glycosyl transferase family 1
NC_022663	1892000	complex	GGCGC	AGCGT	AGCGT:38 GGCGC:0	CDS	-	869/1284	289/427	missense_variant c.865_869delGCGCCinsACGCT p.AlaPro289ThrLeu	MKAN_RS08025	MKAN_08420	glycosyl transferase family 1
NC_022663	1892023	snp	A	G	G:28 A:0	CDS	-	846/1284	282/427	synonymous_variant c.846T>C p.Ala282Ala	MKAN_RS08025	MKAN_08420	glycosyl transferase family 1
NC_022663	1892056	snp	C	T	T:20 C:0	CDS	-	813/1284	271/427	synonymous_variant c.813G>A p.Glu271Glu	MKAN_RS08025	MKAN_08420	glycosyl transferase family 1
NC_022663	1892066	snp	C	G	G:20 C:1	CDS	-	803/1284	268/427	missense_variant c.803G>C p.Gly268Ala	MKAN_RS08025	MKAN_08420	glycosyl transferase family 1
NC_022663	1892073	snp	T	C	C:20 T:0	CDS	-	796/1284	266/427	missense_variant c.796A>G p.Ile266Val	MKAN_RS08025	MKAN_08420	glycosyl transferase family 1
NC_022663	1892086	snp	C	G	G:21 C:0	CDS	-	783/1284	261/427	missense_variant c.783G>C p.Glu261Asp	MKAN_RS08025	MKAN_08420	glycosyl transferase family 1
NC_022663	1892110	snp	A	G	G:34 A:0	CDS	-	759/1284	253/427	synonymous_variant c.759T>C p.Ser253Ser	MKAN_RS08025	MKAN_08420	glycosyl transferase family 1
NC_022663	1892119	snp	C	T	T:31 C:0	CDS	-	750/1284	250/427	synonymous_variant c.750G>A p.Gly250Gly	MKAN_RS08025	MKAN_08420	glycosyl transferase family 1
NC_022663	1892202	snp	A	C	C:40 A:0	CDS	-	667/1284	223/427	missense_variant c.667T>G p.Ser223Ala	MKAN_RS08025	MKAN_08420	glycosyl transferase family 1
NC_022663	1892313	complex	AGGC	CGGA	CGGA:62 AGGC:0	CDS	-	556/1284	185/427	missense_variant c.553_556delGCCTinsTCCG p.AlaSer185SerAla	MKAN_RS08025	MKAN_08420	glycosyl transferase family 1
NC_022663	1892339	snp	C	G	G:66 C:0	CDS	-	530/1284	177/427	missense_variant c.530G>C p.Ser177Thr	MKAN_RS08025	MKAN_08420	glycosyl transferase family 1
NC_022663	1892452	snp	T	G	G:56 T:0	CDS	-	417/1284	139/427	synonymous_variant c.417A>C p.Val139Val	MKAN_RS08025	MKAN_08420	glycosyl transferase family 1
NC_022663	1892515	snp	G	A	A:61 G:0	CDS	-	354/1284	118/427	synonymous_variant c.354C>T p.Ala118Ala	MKAN_RS08025	MKAN_08420	glycosyl transferase family 1
NC_022663	1892520	snp	G	T	T:58 G:0	CDS	-	349/1284	117/427	missense_variant c.349C>A p.Leu117Ile	MKAN_RS08025	MKAN_08420	glycosyl transferase family 1
NC_022663	1892544	snp	G	A	A:40 G:0	CDS	-	325/1284	109/427	synonymous_variant c.325C>T p.Leu109Leu	MKAN_RS08025	MKAN_08420	glycosyl transferase family 1
NC_022663	1892629	snp	T	C	C:48 T:0	CDS	-	240/1284	80/427	synonymous_variant c.240A>G p.Leu80Leu	MKAN_RS08025	MKAN_08420	glycosyl transferase family 1
NC_022663	1892773	complex	GCA	CCG	CCG:47 GCA:0	CDS	-	96/1284	32/427	missense_variant c.94_96delTGCinsCGG p.Cys32Arg	MKAN_RS08025	MKAN_08420	glycosyl transferase family 1
NC_022663	1892833	complex	ACCCCGG	GCCTCGA	GCCTCGA:27 ACCCCGG:0	CDS	-	36/1284	10/427	synonymous_variant c.30_36delCCGGGGTinsTCGAGGC p.ThrArgGly10ThrArgGly	MKAN_RS08025	MKAN_08420	glycosyl transferase family 1
NC_022663	1997341	snp	G	A	A:65 G:1	CDS	-	1293/1548	431/515	synonymous_variant c.1293C>T p.Val431Val	MKAN_RS08460	MKAN_08860	sensor histidine kinase
NC_022663	1997506	snp	A	G	G:50 A:0	CDS	-	1128/1548	376/515	synonymous_variant c.1128T>C p.His376His	MKAN_RS08460	MKAN_08860	sensor histidine kinase
NC_022663	1997536	snp	A	G	G:66 A:0	CDS	-	1098/1548	366/515	synonymous_variant c.1098T>C p.Asn366Asn	MKAN_RS08460	MKAN_08860	sensor histidine kinase
NC_022663	2063864	snp	T	C	C:77 T:0	CDS	+	174/2127	58/708	synonymous_variant c.174T>C p.Phe58Phe	MKAN_RS08735	MKAN_09140	serine/threonine protein kinase
NC_022663	2064091	snp	C	G	G:61 C:0	CDS	+	401/2127	134/708	missense_variant c.401C>G p.Thr134Ser	MKAN_RS08735	MKAN_09140	serine/threonine protein kinase
NC_022663	2064203	snp	C	G	G:34 C:0	CDS	+	513/2127	171/708	synonymous_variant c.513C>G p.Thr171Thr	MKAN_RS08735	MKAN_09140	serine/threonine protein kinase
NC_022663	2065214	snp	C	T	T:34 C:2	CDS	+	1524/2127	508/708	synonymous_variant c.1524C>T p.Asn508Asn	MKAN_RS08735	MKAN_09140	serine/threonine protein kinase
NC_022663	2066633	snp	T	C	C:72 T:0	CDS	-	150/948	50/315	synonymous_variant c.150A>G p.Val50Val	MKAN_RS08740	MKAN_09145	phosphate ABC transporter; permease protein PstA
NC_022663	2114540	snp	C	G	G:105 C:0	CDS	-	1810/1821	604/606	missense_variant c.1810G>C p.Glu604Gln	MKAN_RS08940	MKAN_09355	ABC transporter ATP-binding protein
NC_022663	2115192	snp	G	C	C:45 G:0	CDS	-	1158/1821	386/606	missense_variant c.1158C>G p.Ser386Arg	MKAN_RS08940	MKAN_09355	ABC transporter ATP-binding protein
NC_022663	2117897	snp	C	T	T:59 C:0	CDS	+	342/1341	114/446	synonymous_variant c.342C>T p.Arg114Arg	MKAN_RS08950	MKAN_09365	sensor histidine kinase
NC_022663	2119672	snp	A	G	G:82 A:0	CDS	-	989/999	330/332	missense_variant c.989T>C p.Val330Ala	MKAN_RS08960	MKAN_09380	membrane protein
NC_022663	2119842	snp	C	T	T:46 C:0	CDS	-	819/999	273/332	synonymous_variant c.819G>A p.Glu273Glu	MKAN_RS08960	MKAN_09380	membrane protein
NC_022663	2120030	snp	C	G	G:44 C:0	CDS	-	631/999	211/332	missense_variant c.631G>C p.Ala211Pro	MKAN_RS08960	MKAN_09380	membrane protein
NC_022663	2120461	snp	A	G	G:63 A:0	CDS	-	200/999	67/332	missense_variant c.200T>C p.Ile67Thr	MKAN_RS08960	MKAN_09380	membrane protein
NC_022663	2120580	snp	G	A	A:30 G:0	CDS	-	81/999	27/332	synonymous_variant c.81C>T p.Val27Val	MKAN_RS08960	MKAN_09380	membrane protein
NC_022663	2120605	snp	C	A	A:27 C:0	CDS	-	56/999	19/332	missense_variant c.56G>T p.Arg19Ile	MKAN_RS08960	MKAN_09380	membrane protein
NC_022663	2220261	snp	A	G	G:45 A:0	CDS	+	1365/1554	455/517	synonymous_variant c.1365A>G p.Pro455Pro	MKAN_RS09440	MKAN_09870	phospholipase C
NC_022663	2220403	snp	A	C	C:37 A:0	CDS	+	1507/1554	503/517	missense_variant c.1507A>C p.Ser503Arg	MKAN_RS09440	MKAN_09870	phospholipase C
NC_022663	2332649	snp	A	G	G:101 A:0	CDS	+	962/6840	321/2279	missense_variant c.962A>G p.Asp321Gly	MKAN_RS29520	MKAN_10440	hypothetical protein
NC_022663	2332993	snp	G	A	A:67 G:0	CDS	+	1306/6840	436/2279	missense_variant c.1306G>A p.Val436Met	MKAN_RS29520	MKAN_10440	hypothetical protein
NC_022663	2334660	snp	C	T	T:101 C:0	CDS	+	2973/6840	991/2279	synonymous_variant c.2973C>T p.Asp991Asp	MKAN_RS29520	MKAN_10440	hypothetical protein
NC_022663	2334767	snp	C	T	T:113 C:0	CDS	+	3080/6840	1027/2279	missense_variant c.3080C>T p.Pro1027Leu	MKAN_RS29520	MKAN_10440	hypothetical protein
NC_022663	2335695	snp	A	G	G:92 A:0	CDS	+	4008/6840	1336/2279	synonymous_variant c.4008A>G p.Leu1336Leu	MKAN_RS29520	MKAN_10440	hypothetical protein
NC_022663	2337972	snp	T	C	C:104 T:0	CDS	+	6285/6840	2095/2279	synonymous_variant c.6285T>C p.His2095His	MKAN_RS29520	MKAN_10440	hypothetical protein
NC_022663	2338087	snp	C	T	T:101 C:0	CDS	+	6400/6840	2134/2279	missense_variant c.6400C>T p.His2134Tyr	MKAN_RS29520	MKAN_10440	hypothetical protein
NC_022663	2417624	snp	G	A	A:44 G:2	CDS	+	840/1203	280/400	synonymous_variant c.840G>A p.Gln280Gln	MKAN_RS10395	MKAN_10880	MCE-family protein MCE1A
NC_022663	2417702	snp	A	C	C:62 A:0	CDS	+	918/1203	306/400	synonymous_variant c.918A>C p.Ala306Ala	MKAN_RS10395	MKAN_10880	MCE-family protein MCE1A
NC_022663	2417957	snp	T	C	C:80 T:0	CDS	+	1173/1203	391/400	synonymous_variant c.1173T>C p.Arg391Arg	MKAN_RS10395	MKAN_10880	MCE-family protein MCE1A
NC_022663	2453748	snp	A	G	G:40 A:0	CDS	-	936/1092	312/363	synonymous_variant c.936T>C p.Ala312Ala	MKAN_RS10535	MKAN_11030	alpha/beta hydrolase
NC_022663	2453811	snp	C	A	A:52 C:0	CDS	-	873/1092	291/363	synonymous_variant c.873G>T p.Leu291Leu	MKAN_RS10535	MKAN_11030	alpha/beta hydrolase
NC_022663	2453909	snp	G	A	A:60 G:0	CDS	-	775/1092	259/363	missense_variant c.775C>T p.Leu259Phe	MKAN_RS10535	MKAN_11030	alpha/beta hydrolase
NC_022663	2453974	snp	T	C	C:51 T:0	CDS	-	710/1092	237/363	missense_variant c.710A>G p.Gln237Arg	MKAN_RS10535	MKAN_11030	alpha/beta hydrolase
NC_022663	2454000	snp	C	T	T:43 C:0	CDS	-	684/1092	228/363	synonymous_variant c.684G>A p.Leu228Leu	MKAN_RS10535	MKAN_11030	alpha/beta hydrolase
NC_022663	2454063	snp	C	T	T:65 C:0	CDS	-	621/1092	207/363	synonymous_variant c.621G>A p.Ala207Ala	MKAN_RS10535	MKAN_11030	alpha/beta hydrolase
NC_022663	2454294	snp	T	G	G:61 T:0	CDS	-	390/1092	130/363	synonymous_variant c.390A>C p.Gly130Gly	MKAN_RS10535	MKAN_11030	alpha/beta hydrolase
NC_022663	2454375	snp	A	G	G:64 A:0	CDS	-	309/1092	103/363	synonymous_variant c.309T>C p.Pro103Pro	MKAN_RS10535	MKAN_11030	alpha/beta hydrolase
NC_022663	2454474	snp	A	C	C:37 A:0	CDS	-	210/1092	70/363	missense_variant c.210T>G p.Phe70Leu	MKAN_RS10535	MKAN_11030	alpha/beta hydrolase
NC_022663	2454570	snp	C	G	G:53 C:0	CDS	-	114/1092	38/363	synonymous_variant c.114G>C p.Pro38Pro	MKAN_RS10535	MKAN_11030	alpha/beta hydrolase
NC_022663	2454628	snp	G	T	T:82 G:0	CDS	-	56/1092	19/363	missense_variant c.56C>A p.Pro19His	MKAN_RS10535	MKAN_11030	alpha/beta hydrolase
NC_022663	2454660	complex	GGA	TGG	TGG:72 GGA:0	CDS	-	24/1092	8/363	missense_variant c.22_24delTCCinsCCA p.Ser8Pro	MKAN_RS10535	MKAN_11030	alpha/beta hydrolase
NC_022663	2482785	snp	T	C	C:66 T:1	CDS	-	822/897	274/298	synonymous_variant c.822A>G p.Thr274Thr	MKAN_RS10625	MKAN_11130	phosphoribosylaminoimidazolesuccinocarboxamide synthase
NC_022663	2482869	snp	A	G	G:67 A:0	CDS	-	738/897	246/298	synonymous_variant c.738T>C p.Asn246Asn	MKAN_RS10625	MKAN_11130	phosphoribosylaminoimidazolesuccinocarboxamide synthase
NC_022663	2522127	snp	C	G	G:72 C:0	CDS	-	54/1434	18/477	synonymous_variant c.54G>C p.Ala18Ala	MKAN_RS10810	MKAN_11330	sensor histidine kinase
NC_022663	2522336	snp	A	G	G:53 A:0	CDS	-	609/723	203/240	synonymous_variant c.609T>C p.Asp203Asp	MKAN_RS10815	MKAN_11335	DNA-binding response regulator
NC_022663	2579227	snp	G	A	A:106 G:2	CDS	-	1056/1671	352/556	synonymous_variant c.1056C>T p.Tyr352Tyr	MKAN_RS11090	MKAN_11630	virulence factor Mce family protein
NC_022663	2580104	snp	A	T	T:79 A:0	CDS	-	179/1671	60/556	missense_variant c.179T>A p.Phe60Tyr	MKAN_RS11090	MKAN_11630	virulence factor Mce family protein
NC_022663	2580912	snp	T	C	C:80 T:0	CDS	-	582/1161	194/386	synonymous_variant c.582A>G p.Glu194Glu	MKAN_RS11095	MKAN_11635	MCE family protein
NC_022663	2586799	snp	G	A	A:70 G:0	CDS	-	282/843	94/280	synonymous_variant c.282C>T p.Ile94Ile	MKAN_RS11120	MKAN_11660	ABC transporter permease
NC_022663	2635737	snp	A	C	C:55 A:3	CDS	-	984/1161	328/386	synonymous_variant c.984T>G p.Arg328Arg	MKAN_RS11315	MKAN_11870	lipid-transfer protein
NC_022663	2638110	snp	T	C	C:53 T:0	CDS	-	1116/1164	372/387	synonymous_variant c.1116A>G p.Arg372Arg	MKAN_RS11330	MKAN_11885	acyl-CoA dehydrogenase
NC_022663	2638320	snp	G	A	A:42 G:0	CDS	-	906/1164	302/387	synonymous_variant c.906C>T p.Ala302Ala	MKAN_RS11330	MKAN_11885	acyl-CoA dehydrogenase
NC_022663	2686656	snp	C	G	G:61 C:0	CDS	-	729/903	243/300	synonymous_variant c.729G>C p.Thr243Thr	MKAN_RS11550	MKAN_12120	iron-dependent extradiol dioxygenase
NC_022663	2687016	snp	A	G	G:64 A:0	CDS	-	369/903	123/300	synonymous_variant c.369T>C p.Leu123Leu	MKAN_RS11550	MKAN_12120	iron-dependent extradiol dioxygenase
NC_022663	2687199	mnp	GT	CG	CG:67 GT:0	CDS	-	186/903	62/300	missense_variant c.185_186delACinsCG p.Asp62Ala	MKAN_RS11550	MKAN_12120	iron-dependent extradiol dioxygenase
NC_022663	2741955	snp	A	C	C:101 A:0	CDS	-	252/420	84/139	synonymous_variant c.252T>G p.Leu84Leu	MKAN_RS11815	MKAN_12400	aspartate 1-decarboxylase
NC_022663	2742539	snp	T	G	G:79 T:0	CDS	-	606/939	202/312	missense_variant c.606A>C p.Glu202Asp	MKAN_RS11820	MKAN_12405	pantoate--beta-alanine ligase
NC_022663	2742644	snp	G	A	A:136 G:0	CDS	-	501/939	167/312	synonymous_variant c.501C>T p.Ile167Ile	MKAN_RS11820	MKAN_12405	pantoate--beta-alanine ligase
NC_022663	2743004	snp	A	G	G:77 A:0	CDS	-	141/939	47/312	synonymous_variant c.141T>C p.Leu47Leu	MKAN_RS11820	MKAN_12405	pantoate--beta-alanine ligase
NC_022663	2800357	snp	G	A	A:69 G:0	CDS	-	222/312	74/103	synonymous_variant c.222C>T p.Ile74Ile	MKAN_RS12080	MKAN_12685	ESX-1 secretion-associated protein
NC_022663	2800806	snp	G	T	T:67 G:1	CDS	-	1018/1173	340/390	missense_variant c.1018C>A p.Leu340Met	MKAN_RS12085	MKAN_12690	hypothetical protein
NC_022663	2800865	snp	G	A	A:104 G:1	CDS	-	959/1173	320/390	missense_variant c.959C>T p.Pro320Leu	MKAN_RS12085	MKAN_12690	hypothetical protein
NC_022663	2801347	snp	G	A	A:120 G:0	CDS	-	477/1173	159/390	synonymous_variant c.477C>T p.His159His	MKAN_RS12085	MKAN_12690	hypothetical protein
NC_022663	2812743	snp	C	G	G:189 C:0	CDS	-	1371/1629	457/542	synonymous_variant c.1371G>C p.Ala457Ala	MKAN_RS12145	MKAN_12750	ABC transporter ATP-binding protein
NC_022663	2813082	snp	C	T	T:86 C:0	CDS	-	1032/1629	344/542	synonymous_variant c.1032G>A p.Thr344Thr	MKAN_RS12145	MKAN_12750	ABC transporter ATP-binding protein
NC_022663	2813734	snp	A	G	G:95 A:0	CDS	-	380/1629	127/542	missense_variant c.380T>C p.Val127Ala	MKAN_RS12145	MKAN_12750	ABC transporter ATP-binding protein
NC_022663	2814185	snp	G	C	C:70 G:1	CDS	-	789/864	263/287	synonymous_variant c.789C>G p.Thr263Thr	MKAN_RS12150	MKAN_12755	ABC transporter permease
NC_022663	2814190	snp	T	C	C:77 T:1	CDS	-	784/864	262/287	missense_variant c.784A>G p.Met262Val	MKAN_RS12150	MKAN_12755	ABC transporter permease
NC_022663	2814461	snp	C	T	T:161 C:0	CDS	-	513/864	171/287	synonymous_variant c.513G>A p.Val171Val	MKAN_RS12150	MKAN_12755	ABC transporter permease
NC_022663	2815954	snp	A	G	G:72 A:0	CDS	-	1560/1620	520/539	synonymous_variant c.1560T>C p.Val520Val	MKAN_RS12160	MKAN_12765	ABC transporter substrate-binding protein
NC_022663	2815975	snp	T	G	G:81 T:0	CDS	-	1539/1620	513/539	synonymous_variant c.1539A>C p.Val513Val	MKAN_RS12160	MKAN_12765	ABC transporter substrate-binding protein
NC_022663	2828841	snp	C	T	T:93 C:0	CDS	-	675/1212	225/403	synonymous_variant c.675G>A p.Glu225Glu	MKAN_RS12200	MKAN_12815	acid resistance periplasmic serine protease MarP
NC_022663	2838403	snp	C	T	T:63 C:2	CDS	+	639/2415	213/804	synonymous_variant c.639C>T p.Ile213Ile	MKAN_RS12255	MKAN_12875	penicillin-binding protein
NC_022663	2839369	snp	T	G	G:33 T:0	CDS	+	1605/2415	535/804	synonymous_variant c.1605T>G p.Ser535Ser	MKAN_RS12255	MKAN_12875	penicillin-binding protein
NC_022663	3013160	snp	C	T	T:91 C:2	CDS	-	488/1512	163/503	missense_variant c.488G>A p.Gly163Asp	MKAN_RS13125	MKAN_13775	NAD(P)/FAD-dependent oxidoreductase
NC_022663	3110529	snp	T	G	G:147 T:0	CDS	+	276/948	92/315	synonymous_variant c.276T>G p.Pro92Pro	MKAN_RS13555	MKAN_14220	exported repetitive protein
NC_022663	3110700	snp	G	A	A:133 G:0	CDS	+	447/948	149/315	synonymous_variant c.447G>A p.Thr149Thr	MKAN_RS13555	MKAN_14220	exported repetitive protein
NC_022663	3110847	snp	A	G	G:126 A:0	CDS	+	594/948	198/315	synonymous_variant c.594A>G p.Gly198Gly	MKAN_RS13555	MKAN_14220	exported repetitive protein
NC_022663	3110961	snp	T	C	C:115 T:2	CDS	+	708/948	236/315	synonymous_variant c.708T>C p.Gly236Gly	MKAN_RS13555	MKAN_14220	exported repetitive protein
NC_022663	3162534	snp	C	A	A:48 C:0	CDS	+	1284/1305	428/434	synonymous_variant c.1284C>A p.Pro428Pro	MKAN_RS13800	MKAN_14470	hypothetical protein
NC_022663	3164294	snp	A	G	G:56 A:0	CDS	+	459/543	153/180	synonymous_variant c.459A>G p.Thr153Thr	MKAN_RS13815	MKAN_14495	secretion protein EspH
NC_022663	3169744	snp	G	A	A:59 G:0	CDS	+	2196/2238	732/745	synonymous_variant c.2196G>A p.Pro732Pro	MKAN_RS13830	MKAN_14510	type VII secretion protein EccCa
NC_022663	3169947	snp	T	C	C:54 T:0	CDS	+	165/1773	55/590	synonymous_variant c.165T>C p.Gly55Gly	MKAN_RS13835	MKAN_14515	type VII secretion protein EccCb
NC_022663	3170056	snp	T	C	C:25 T:0	CDS	+	274/1773	92/590	synonymous_variant c.274T>C p.Leu92Leu	MKAN_RS13835	MKAN_14515	type VII secretion protein EccCb
NC_022663	3171854	snp	A	G	G:43 A:0	CDS	+	159/297	53/98	synonymous_variant c.159A>G p.Ala53Ala	MKAN_RS13840	MKAN_14520	PE domain-containing protein
NC_022663	3177686	snp	A	G	G:111 A:0	CDS	+	1266/1536	422/511	synonymous_variant c.1266A>G p.Ala422Ala	MKAN_RS13870	MKAN_14550	type VII secretion integral membrane protein EccD
NC_022663	3177791	snp	T	C	C:90 T:0	CDS	+	1371/1536	457/511	synonymous_variant c.1371T>C p.Ala457Ala	MKAN_RS13870	MKAN_14550	type VII secretion integral membrane protein EccD
NC_022663	3178536	snp	C	T	T:91 C:0	CDS	+	467/807	156/268	missense_variant c.467C>T p.Ala156Val	MKAN_RS13875	MKAN_14555	hypothetical protein
NC_022663	3182591	snp	C	G	G:128 C:0	CDS	-	870/1398	290/465	synonymous_variant c.870G>C p.Pro290Pro	MKAN_RS13890	MKAN_14570	hypothetical protein
NC_022663	3182921	snp	C	T	T:199 C:1	CDS	-	540/1398	180/465	synonymous_variant c.540G>A p.Glu180Glu	MKAN_RS13890	MKAN_14570	hypothetical protein
NC_022663	3184649	snp	T	C	C:85 T:0	CDS	-	309/1398	103/465	synonymous_variant c.309A>G p.Glu103Glu	MKAN_RS13895	MKAN_14575	type VII secretion protein EccE
NC_022663	3184993	snp	T	G	G:129 T:0	CDS	-	1302/1341	434/446	synonymous_variant c.1302A>C p.Ala434Ala	MKAN_RS13900	MKAN_14580	type VII secretion-associated serine protease mycosin
NC_022663	3185623	snp	G	A	A:83 G:0	CDS	-	672/1341	224/446	synonymous_variant c.672C>T p.Val224Val	MKAN_RS13900	MKAN_14580	type VII secretion-associated serine protease mycosin
NC_022663	3186184	snp	G	C	C:66 G:0	CDS	-	111/1341	37/446	synonymous_variant c.111C>G p.Thr37Thr	MKAN_RS13900	MKAN_14580	type VII secretion-associated serine protease mycosin
NC_022663	3187329	snp	A	C	C:73 A:0	CDS	-	930/1839	310/612	synonymous_variant c.930T>G p.Arg310Arg	MKAN_RS13905	MKAN_14585	type VII secretion AAA-ATPase EccA
NC_022663	3187620	snp	G	A	A:85 G:1	CDS	-	639/1839	213/612	synonymous_variant c.639C>T p.His213His	MKAN_RS13905	MKAN_14585	type VII secretion AAA-ATPase EccA
NC_022663	3187746	snp	T	C	C:95 T:0	CDS	-	513/1839	171/612	synonymous_variant c.513A>G p.Thr171Thr	MKAN_RS13905	MKAN_14585	type VII secretion AAA-ATPase EccA
NC_022663	3187776	snp	C	G	G:87 C:0	CDS	-	483/1839	161/612	synonymous_variant c.483G>C p.Pro161Pro	MKAN_RS13905	MKAN_14585	type VII secretion AAA-ATPase EccA
NC_022663	3187989	snp	A	G	G:55 A:0	CDS	-	270/1839	90/612	synonymous_variant c.270T>C p.Gly90Gly	MKAN_RS13905	MKAN_14585	type VII secretion AAA-ATPase EccA
NC_022663	3188352	snp	T	C	C:110 T:0	CDS	-	1620/1626	540/541	synonymous_variant c.1620A>G p.Thr540Thr	MKAN_RS13910	MKAN_14590	type VII secretion protein EccE
NC_022663	3189126	snp	G	A	A:89 G:0	CDS	-	846/1626	282/541	synonymous_variant c.846C>T p.Asp282Asp	MKAN_RS13910	MKAN_14590	type VII secretion protein EccE
NC_022663	3189152	snp	G	T	T:86 G:0	CDS	-	820/1626	274/541	missense_variant c.820C>A p.Pro274Thr	MKAN_RS13910	MKAN_14590	type VII secretion protein EccE
NC_022663	3189162	snp	C	T	T:100 C:0	CDS	-	810/1626	270/541	synonymous_variant c.810G>A p.Ser270Ser	MKAN_RS13910	MKAN_14590	type VII secretion protein EccE
NC_022663	3189943	snp	T	G	G:30 T:0	CDS	-	29/1626	10/541	missense_variant c.29A>C p.Gln10Pro	MKAN_RS13910	MKAN_14590	type VII secretion protein EccE
NC_022663	3189960	snp	T	C	C:44 T:2	CDS	-	12/1626	4/541	synonymous_variant c.12A>G p.Thr4Thr	MKAN_RS13910	MKAN_14590	type VII secretion protein EccE
NC_022663	3189998	snp	C	T	T:37 C:2	CDS	-	1635/1665	545/554	synonymous_variant c.1635G>A p.Ala545Ala	MKAN_RS13915	MKAN_14595	type VII secretion-associated serine protease mycosin
NC_022663	3190085	snp	C	T	T:12 C:0	CDS	-	1548/1665	516/554	synonymous_variant c.1548G>A p.Ala516Ala	MKAN_RS13915	MKAN_14595	type VII secretion-associated serine protease mycosin
NC_022663	3190391	snp	T	C	C:106 T:0	CDS	-	1242/1665	414/554	synonymous_variant c.1242A>G p.Pro414Pro	MKAN_RS13915	MKAN_14595	type VII secretion-associated serine protease mycosin
NC_022663	3191588	snp	C	T	T:128 C:1	CDS	-	45/1665	15/554	synonymous_variant c.45G>A p.Ala15Ala	MKAN_RS13915	MKAN_14595	type VII secretion-associated serine protease mycosin
NC_022663	3192532	snp	C	T	T:87 C:0	CDS	-	615/1530	205/509	synonymous_variant c.615G>A p.Val205Val	MKAN_RS13920	MKAN_14600	type VII secretion integral membrane protein EccD
NC_022663	3192694	snp	G	C	C:23 G:0	CDS	-	453/1530	151/509	synonymous_variant c.453C>G p.Val151Val	MKAN_RS13920	MKAN_14600	type VII secretion integral membrane protein EccD
NC_022663	3192733	snp	A	G	G:32 A:0	CDS	-	414/1530	138/509	synonymous_variant c.414T>C p.Ala138Ala	MKAN_RS13920	MKAN_14600	type VII secretion integral membrane protein EccD
NC_022663	3194751	snp	G	A	A:66 G:0	CDS	-	340/831	114/276	synonymous_variant c.340C>T p.Leu114Leu	MKAN_RS13930	MKAN_14610	ESX secretion-associated protein EspG
NC_022663	3194953	snp	G	A	A:81 G:0	CDS	-	138/831	46/276	synonymous_variant c.138C>T p.Ala46Ala	MKAN_RS13930	MKAN_14610	ESX secretion-associated protein EspG
NC_022663	3195793	snp	A	G	G:251 A:0	CDS	-	93/327	31/108	synonymous_variant c.93T>C p.Ala31Ala	MKAN_RS13940	MKAN_14620	type VII secretion protein EsxD
NC_022663	3195805	snp	C	G	G:254 C:0	CDS	-	81/327	27/108	synonymous_variant c.81G>C p.Ala27Ala	MKAN_RS13940	MKAN_14620	type VII secretion protein EsxD
NC_022663	3196066	snp	G	C	C:205 G:0	CDS	-	1133/1224	378/407	missense_variant c.1133C>G p.Ala378Gly	MKAN_RS13945	MKAN_14625	PPE family protein
NC_022663	3196179	snp	A	T	T:211 A:0	CDS	-	1020/1224	340/407	synonymous_variant c.1020T>A p.Arg340Arg	MKAN_RS13945	MKAN_14625	PPE family protein
NC_022663	3196218	snp	A	G	G:164 A:0	CDS	-	981/1224	327/407	synonymous_variant c.981T>C p.Thr327Thr	MKAN_RS13945	MKAN_14625	PPE family protein
NC_022663	3196280	snp	G	C	C:143 G:0	CDS	-	919/1224	307/407	missense_variant c.919C>G p.Leu307Val	MKAN_RS13945	MKAN_14625	PPE family protein
NC_022663	3196350	snp	C	G	G:161 C:0	CDS	-	849/1224	283/407	synonymous_variant c.849G>C p.Gly283Gly	MKAN_RS13945	MKAN_14625	PPE family protein
NC_022663	3196551	snp	C	T	T:40 C:0	CDS	-	648/1224	216/407	synonymous_variant c.648G>A p.Gly216Gly	MKAN_RS13945	MKAN_14625	PPE family protein
NC_022663	3196575	snp	C	G	G:84 C:0	CDS	-	624/1224	208/407	synonymous_variant c.624G>C p.Ser208Ser	MKAN_RS13945	MKAN_14625	PPE family protein
NC_022663	3197429	snp	T	C	C:110 T:0	CDS	-	79/303	27/100	missense_variant c.79A>G p.Thr27Ala	MKAN_RS13950	MKAN_14630	PE domain-containing protein
NC_022663	3202493	snp	T	C	C:66 T:1	CDS	-	151/4218	51/1405	missense_variant c.151A>G p.Ile51Val	MKAN_RS13960	MKAN_14640	type VII secretion protein EccC
NC_022663	3202605	snp	G	A	A:58 G:2	CDS	-	39/4218	13/1405	synonymous_variant c.39C>T p.Ile13Ile	MKAN_RS13960	MKAN_14640	type VII secretion protein EccC
NC_022663	3383728	snp	C	G	G:67 C:0	CDS	-	720/1629	240/542	missense_variant c.720G>C p.Gln240His	MKAN_RS14790	MKAN_15515	AMP-dependent synthetase
NC_022663	3384332	snp	T	C	C:94 T:1	CDS	-	116/1629	39/542	missense_variant c.116A>G p.Gln39Arg	MKAN_RS14790	MKAN_15515	AMP-dependent synthetase
NC_022663	3462284	snp	T	C	C:73 T:0	CDS	+	129/1797	43/598	synonymous_variant c.129T>C p.Ala43Ala	MKAN_RS15110	MKAN_15865	maltose alpha-D-glucosyltransferase
NC_022663	3466880	snp	G	A	A:89 G:0	CDS	-	354/996	118/331	synonymous_variant c.354C>T p.Ser118Ser	MKAN_RS15125	MKAN_15880	esterase family protein
NC_022663	3488799	snp	G	C	C:88 G:0	CDS	-	2619/3186	873/1061	synonymous_variant c.2619C>G p.Gly873Gly	MKAN_RS15245	MKAN_16000	MMPL family RND transporter
NC_022663	3489204	snp	T	C	C:81 T:0	CDS	-	2214/3186	738/1061	synonymous_variant c.2214A>G p.Pro738Pro	MKAN_RS15245	MKAN_16000	MMPL family RND transporter
NC_022663	3489561	snp	G	A	A:49 G:0	CDS	-	1857/3186	619/1061	synonymous_variant c.1857C>T p.Ala619Ala	MKAN_RS15245	MKAN_16000	MMPL family RND transporter
NC_022663	3489681	snp	G	A	A:88 G:0	CDS	-	1737/3186	579/1061	synonymous_variant c.1737C>T p.Thr579Thr	MKAN_RS15245	MKAN_16000	MMPL family RND transporter
NC_022663	3490407	snp	G	C	C:79 G:0	CDS	-	1011/3186	337/1061	missense_variant c.1011C>G p.Ile337Met	MKAN_RS15245	MKAN_16000	MMPL family RND transporter
NC_022663	3543430	snp	A	G	G:39 A:0	CDS	-	624/720	208/239	synonymous_variant c.624T>C p.Thr208Thr	MKAN_RS15470	MKAN_16230	GntR family transcriptional regulator
NC_022663	3543820	snp	A	T	T:63 A:1	CDS	-	234/720	78/239	synonymous_variant c.234T>A p.Arg78Arg	MKAN_RS15470	MKAN_16230	GntR family transcriptional regulator
NC_022663	3543948	snp	T	C	C:52 T:0	CDS	-	106/720	36/239	missense_variant c.106A>G p.Thr36Ala	MKAN_RS15470	MKAN_16230	GntR family transcriptional regulator
NC_022663	3546138	snp	T	C	C:66 T:0	CDS	+	42/777	14/258	synonymous_variant c.42T>C p.Leu14Leu	MKAN_RS15480	MKAN_16240	ABC transporter permease
NC_022663	3546597	snp	C	T	T:91 C:1	CDS	+	501/777	167/258	synonymous_variant c.501C>T p.Leu167Leu	MKAN_RS15480	MKAN_16240	ABC transporter permease
NC_022663	3546606	snp	G	T	T:90 G:0	CDS	+	510/777	170/258	synonymous_variant c.510G>T p.Val170Val	MKAN_RS15480	MKAN_16240	ABC transporter permease
NC_022663	3546676	snp	G	A	A:66 G:1	CDS	+	580/777	194/258	missense_variant c.580G>A p.Val194Ile	MKAN_RS15480	MKAN_16240	ABC transporter permease
NC_022663	3546684	snp	A	G	G:61 A:0	CDS	+	588/777	196/258	synonymous_variant c.588A>G p.Ala196Ala	MKAN_RS15480	MKAN_16240	ABC transporter permease
NC_022663	3546696	snp	G	C	C:57 G:0	CDS	+	600/777	200/258	synonymous_variant c.600G>C p.Ala200Ala	MKAN_RS15480	MKAN_16240	ABC transporter permease
NC_022663	3546708	snp	G	A	A:46 G:0	CDS	+	612/777	204/258	synonymous_variant c.612G>A p.Gly204Gly	MKAN_RS15480	MKAN_16240	ABC transporter permease
NC_022663	3546721	snp	C	T	T:48 C:0	CDS	+	625/777	209/258	synonymous_variant c.625C>T p.Leu209Leu	MKAN_RS15480	MKAN_16240	ABC transporter permease
NC_022663	3546735	snp	T	C	C:44 T:0	CDS	+	639/777	213/258	synonymous_variant c.639T>C p.Tyr213Tyr	MKAN_RS15480	MKAN_16240	ABC transporter permease
NC_022663	3546750	complex	TCGGGGT	CCGCGGC	CCGCGGC:41 TCGGGGT:1	CDS	+	654/777	218/258	synonymous_variant c.654_660delTCGGGGTinsCCGCGGC p.ValArgGly218ValArgGly	MKAN_RS15480	MKAN_16240	ABC transporter permease
NC_022663	3546769	snp	T	C	C:57 T:1	CDS	+	673/777	225/258	synonymous_variant c.673T>C p.Leu225Leu	MKAN_RS15480	MKAN_16240	ABC transporter permease
NC_022663	3546801	snp	G	C	C:94 G:1	CDS	+	705/777	235/258	synonymous_variant c.705G>C p.Leu235Leu	MKAN_RS15480	MKAN_16240	ABC transporter permease
NC_022663	3546813	complex	CCTT	GCTG	GCTG:83 CCTT:1	CDS	+	717/777	239/258	synonymous_variant c.717_720delCCTTinsGCTG p.AlaLeu239AlaLeu	MKAN_RS15480	MKAN_16240	ABC transporter permease
NC_022663	3546895	snp	A	G	G:39 A:0	CDS	+	21/870	7/289	synonymous_variant c.21A>G p.Leu7Leu	MKAN_RS15485	MKAN_16245	ABC transporter permease
NC_022663	3546917	snp	G	A	A:26 G:0	CDS	+	43/870	15/289	missense_variant c.43G>A p.Ala15Thr	MKAN_RS15485	MKAN_16245	ABC transporter permease
NC_022663	3546926	snp	G	C	C:49 G:0	CDS	+	52/870	18/289	missense_variant c.52G>C p.Val18Leu	MKAN_RS15485	MKAN_16245	ABC transporter permease
NC_022663	3546943	snp	G	C	C:47 G:0	CDS	+	69/870	23/289	synonymous_variant c.69G>C p.Gly23Gly	MKAN_RS15485	MKAN_16245	ABC transporter permease
NC_022663	3546997	snp	G	C	C:50 G:0	CDS	+	123/870	41/289	synonymous_variant c.123G>C p.Val41Val	MKAN_RS15485	MKAN_16245	ABC transporter permease
NC_022663	3547084	snp	G	A	A:48 G:0	CDS	+	210/870	70/289	synonymous_variant c.210G>A p.Ala70Ala	MKAN_RS15485	MKAN_16245	ABC transporter permease
NC_022663	3547096	snp	C	G	G:49 C:0	CDS	+	222/870	74/289	synonymous_variant c.222C>G p.Val74Val	MKAN_RS15485	MKAN_16245	ABC transporter permease
NC_022663	3547279	snp	T	C	C:26 T:0	CDS	+	405/870	135/289	synonymous_variant c.405T>C p.Gly135Gly	MKAN_RS15485	MKAN_16245	ABC transporter permease
NC_022663	3547358	snp	G	A	A:98 G:0	CDS	+	484/870	162/289	missense_variant c.484G>A p.Val162Ile	MKAN_RS15485	MKAN_16245	ABC transporter permease
NC_022663	3547378	snp	G	C	C:97 G:0	CDS	+	504/870	168/289	synonymous_variant c.504G>C p.Thr168Thr	MKAN_RS15485	MKAN_16245	ABC transporter permease
NC_022663	3547390	snp	C	A	A:86 C:0	CDS	+	516/870	172/289	synonymous_variant c.516C>A p.Ala172Ala	MKAN_RS15485	MKAN_16245	ABC transporter permease
NC_022663	3548057	snp	G	A	A:79 G:1	CDS	+	309/1320	103/439	synonymous_variant c.309G>A p.Pro103Pro	MKAN_RS15490	MKAN_16250	MCE-family protein MCE1A
NC_022663	3548336	snp	G	C	C:55 G:0	CDS	+	588/1320	196/439	synonymous_variant c.588G>C p.Val196Val	MKAN_RS15490	MKAN_16250	MCE-family protein MCE1A
NC_022663	3550995	snp	A	C	C:195 A:2	CDS	+	894/1590	298/529	synonymous_variant c.894A>C p.Ile298Ile	MKAN_RS15500	MKAN_16260	mammalian cell entry protein
NC_022663	3551532	snp	G	A	A:64 G:0	CDS	+	1431/1590	477/529	synonymous_variant c.1431G>A p.Gln477Gln	MKAN_RS15500	MKAN_16260	mammalian cell entry protein
NC_022663	3551789	snp	A	G	G:143 A:3	CDS	+	102/1608	34/535	synonymous_variant c.102A>G p.Ala34Ala	MKAN_RS15505	MKAN_16265	virulence factor Mce family protein
NC_022663	3552113	snp	G	T	T:223 G:0	CDS	+	426/1608	142/535	synonymous_variant c.426G>T p.Pro142Pro	MKAN_RS15505	MKAN_16265	virulence factor Mce family protein
NC_022663	3552657	snp	G	T	T:70 G:2	CDS	+	970/1608	324/535	missense_variant c.970G>T p.Val324Leu	MKAN_RS15505	MKAN_16265	virulence factor Mce family protein
NC_022663	3553022	snp	T	G	G:130 T:0	CDS	+	1335/1608	445/535	synonymous_variant c.1335T>G p.Ala445Ala	MKAN_RS15505	MKAN_16265	virulence factor Mce family protein
NC_022663	3553999	snp	C	T	T:109 C:0	CDS	+	588/1224	196/407	synonymous_variant c.588C>T p.Asn196Asn	MKAN_RS15510	MKAN_16270	virulence factor Mce family protein
NC_022663	3554113	snp	T	C	C:108 T:0	CDS	+	702/1224	234/407	synonymous_variant c.702T>C p.Asn234Asn	MKAN_RS15510	MKAN_16270	virulence factor Mce family protein
NC_022663	3591985	snp	T	C	C:54 T:0	CDS	-	785/2004	262/667	missense_variant c.785A>G p.Gln262Arg	MKAN_RS15680	MKAN_16455	peptidase M13
NC_022663	3595088	snp	T	C	C:64 T:0	CDS	-	2614/3030	872/1009	missense_variant c.2614A>G p.Thr872Ala	MKAN_RS15700	MKAN_16475	MMPL family transporter
NC_022663	3595116	snp	G	A	A:64 G:0	CDS	-	2586/3030	862/1009	synonymous_variant c.2586C>T p.Ala862Ala	MKAN_RS15700	MKAN_16475	MMPL family transporter
NC_022663	3595368	snp	C	T	T:79 C:0	CDS	-	2334/3030	778/1009	synonymous_variant c.2334G>A p.Arg778Arg	MKAN_RS15700	MKAN_16475	MMPL family transporter
NC_022663	3596528	snp	A	G	G:63 A:0	CDS	-	1174/3030	392/1009	synonymous_variant c.1174T>C p.Leu392Leu	MKAN_RS15700	MKAN_16475	MMPL family transporter
NC_022663	3598144	snp	A	T	T:140 A:0	CDS	+	200/600	67/199	missense_variant c.200A>T p.Glu67Val	MKAN_RS15710	MKAN_16485	hemophore
NC_022663	3601711	snp	T	G	G:55 T:0	CDS	-	2280/2847	760/948	synonymous_variant c.2280A>C p.Arg760Arg	MKAN_RS15725	MKAN_16500	membrane protein
NC_022663	3601897	snp	C	T	T:112 C:3	CDS	-	2094/2847	698/948	synonymous_variant c.2094G>A p.Leu698Leu	MKAN_RS15725	MKAN_16500	membrane protein
NC_022663	3603220	snp	A	G	G:137 A:1	CDS	-	771/2847	257/948	synonymous_variant c.771T>C p.Tyr257Tyr	MKAN_RS15725	MKAN_16500	membrane protein
NC_022663	3673887	snp	C	G	G:26 C:0	CDS	-	1701/1836	567/611	missense_variant c.1701G>C p.Glu567Asp	MKAN_RS16000	MKAN_16790	butyryl-CoA dehydrogenase
NC_022663	3674112	snp	G	C	C:63 G:3	CDS	-	1476/1836	492/611	synonymous_variant c.1476C>G p.Thr492Thr	MKAN_RS16000	MKAN_16790	butyryl-CoA dehydrogenase
NC_022663	3712346	snp	A	G	G:135 A:0	CDS	+	12/315	4/104	synonymous_variant c.12A>G p.Gln4Gln	MKAN_RS16160	MKAN_16960	PE family protein
NC_022663	3712367	snp	A	G	G:145 A:0	CDS	+	33/315	11/104	synonymous_variant c.33A>G p.Ala11Ala	MKAN_RS16160	MKAN_16960	PE family protein
NC_022663	3712397	snp	C	G	G:136 C:0	CDS	+	63/315	21/104	synonymous_variant c.63C>G p.Thr21Thr	MKAN_RS16160	MKAN_16960	PE family protein
NC_022663	3712435	mnp	CA	TT	TT:74 CA:0	CDS	+	101/315	34/104	missense_variant c.101_102delCAinsTT p.Ala34Val	MKAN_RS16160	MKAN_16960	PE family protein
NC_022663	3712457	complex	GGCC	CGCG	CGCG:83 GGCC:0	CDS	+	123/315	41/104	synonymous_variant c.123_126delGGCCinsCGCG p.ProAla41ProAla	MKAN_RS16160	MKAN_16960	PE family protein
NC_022663	3712476	snp	A	G	G:96 A:0	CDS	+	142/315	48/104	missense_variant c.142A>G p.Ile48Val	MKAN_RS16160	MKAN_16960	PE family protein
NC_022663	3712496	complex	TAGCACC	CAGCGCG	CAGCGCG:84 TAGCACC:0	CDS	+	162/315	54/104	missense_variant c.162_168delTAGCACCinsCAGCGCG p.PheSerThr54PheSerAla	MKAN_RS16160	MKAN_16960	PE family protein
NC_022663	3712511	complex	CGCC	TGCA	TGCA:98 CGCC:0	CDS	+	177/315	59/104	synonymous_variant c.177_180delCGCCinsTGCA p.SerAla59SerAla	MKAN_RS16160	MKAN_16960	PE family protein
NC_022663	3712528	snp	T	C	C:103 T:0	CDS	+	194/315	65/104	missense_variant c.194T>C p.Val65Ala	MKAN_RS16160	MKAN_16960	PE family protein
NC_022663	3712571	complex	TGCT	CGCC	CGCC:93 TGCT:0	CDS	+	237/315	79/104	synonymous_variant c.237_240delTGCTinsCGCC p.ValAla79ValAla	MKAN_RS16160	MKAN_16960	PE family protein
NC_022663	3712592	snp	C	T	T:82 C:0	CDS	+	258/315	86/104	synonymous_variant c.258C>T p.Tyr86Tyr	MKAN_RS16160	MKAN_16960	PE family protein
NC_022663	3712598	snp	G	C	C:76 G:0	CDS	+	264/315	88/104	synonymous_variant c.264G>C p.Ala88Ala	MKAN_RS16160	MKAN_16960	PE family protein
NC_022663	3712608	complex	GCA	ACG	ACG:48 GCA:0	CDS	+	274/315	92/104	missense_variant c.274_276delGCAinsACG p.Ala92Thr	MKAN_RS16160	MKAN_16960	PE family protein
NC_022663	3712616	snp	A	G	G:52 A:0	CDS	+	282/315	94/104	synonymous_variant c.282A>G p.Ala94Ala	MKAN_RS16160	MKAN_16960	PE family protein
NC_022663	3712626	snp	T	G	G:29 T:0	CDS	+	292/315	98/104	missense_variant c.292T>G p.Ser98Ala	MKAN_RS16160	MKAN_16960	PE family protein
NC_022663	3712633	mnp	CA	TG	TG:29 CA:0	CDS	+	299/315	100/104	missense_variant c.299_300delCAinsTG p.Ser100Leu	MKAN_RS16160	MKAN_16960	PE family protein
NC_022663	3716755	snp	C	A	A:88 C:2	CDS	+	1416/1854	472/617	synonymous_variant c.1416C>A p.Ala472Ala	MKAN_RS16180	MKAN_16980	type VII secretion AAA-ATPase EccA
NC_022663	3717052	snp	A	G	G:131 A:0	CDS	+	1713/1854	571/617	synonymous_variant c.1713A>G p.Glu571Glu	MKAN_RS16180	MKAN_16980	type VII secretion AAA-ATPase EccA
NC_022663	3718030	snp	C	G	G:161 C:0	CDS	+	841/1581	281/526	missense_variant c.841C>G p.Pro281Ala	MKAN_RS16185	MKAN_16985	type VII secretion protein EccB
NC_022663	3718835	snp	C	A	A:76 C:0	CDS	+	69/4005	23/1334	synonymous_variant c.69C>A p.Thr23Thr	MKAN_RS16190	MKAN_16990	type VII secretion protein EccC
NC_022663	3718886	snp	A	G	G:71 A:0	CDS	+	120/4005	40/1334	synonymous_variant c.120A>G p.Arg40Arg	MKAN_RS16190	MKAN_16990	type VII secretion protein EccC
NC_022663	3719018	snp	G	A	A:136 G:0	CDS	+	252/4005	84/1334	synonymous_variant c.252G>A p.Leu84Leu	MKAN_RS16190	MKAN_16990	type VII secretion protein EccC
NC_022663	3719167	snp	A	G	G:76 A:0	CDS	+	401/4005	134/1334	missense_variant c.401A>G p.Glu134Gly	MKAN_RS16190	MKAN_16990	type VII secretion protein EccC
NC_022663	3719183	snp	G	T	T:94 G:1	CDS	+	417/4005	139/1334	synonymous_variant c.417G>T p.Val139Val	MKAN_RS16190	MKAN_16990	type VII secretion protein EccC
NC_022663	3719641	snp	T	A	A:48 T:0	CDS	+	875/4005	292/1334	missense_variant c.875T>A p.Met292Lys	MKAN_RS16190	MKAN_16990	type VII secretion protein EccC
NC_022663	3719847	snp	G	C	C:141 G:0	CDS	+	1081/4005	361/1334	missense_variant c.1081G>C p.Glu361Gln	MKAN_RS16190	MKAN_16990	type VII secretion protein EccC
NC_022663	3719991	snp	C	T	T:69 C:0	CDS	+	1225/4005	409/1334	synonymous_variant c.1225C>T p.Leu409Leu	MKAN_RS16190	MKAN_16990	type VII secretion protein EccC
NC_022663	3720395	snp	G	A	A:32 G:0	CDS	+	1629/4005	543/1334	synonymous_variant c.1629G>A p.Arg543Arg	MKAN_RS16190	MKAN_16990	type VII secretion protein EccC
NC_022663	3721280	snp	C	T	T:95 C:0	CDS	+	2514/4005	838/1334	synonymous_variant c.2514C>T p.Gly838Gly	MKAN_RS16190	MKAN_16990	type VII secretion protein EccC
NC_022663	3721310	snp	T	C	C:102 T:0	CDS	+	2544/4005	848/1334	synonymous_variant c.2544T>C p.Leu848Leu	MKAN_RS16190	MKAN_16990	type VII secretion protein EccC
NC_022663	3722046	snp	C	T	T:82 C:3	CDS	+	3280/4005	1094/1334	synonymous_variant c.3280C>T p.Leu1094Leu	MKAN_RS16190	MKAN_16990	type VII secretion protein EccC
NC_022663	3722477	snp	A	G	G:94 A:3	CDS	+	3711/4005	1237/1334	synonymous_variant c.3711A>G p.Ala1237Ala	MKAN_RS16190	MKAN_16990	type VII secretion protein EccC
NC_022663	3723564	snp	G	C	C:157 G:0	CDS	+	486/1566	162/521	synonymous_variant c.486G>C p.Ala162Ala	MKAN_RS16200	MKAN_17000	PPE family protein
NC_022663	3723756	snp	C	T	T:215 C:0	CDS	+	678/1566	226/521	synonymous_variant c.678C>T p.Tyr226Tyr	MKAN_RS16200	MKAN_17000	PPE family protein
NC_022663	3724077	snp	C	G	G:120 C:0	CDS	+	999/1566	333/521	synonymous_variant c.999C>G p.Ala333Ala	MKAN_RS16200	MKAN_17000	PPE family protein
NC_022663	3724156	snp	G	T	T:154 G:0	CDS	+	1078/1566	360/521	missense_variant c.1078G>T p.Ala360Ser	MKAN_RS16200	MKAN_17000	PPE family protein
NC_022663	3724212	snp	T	C	C:142 T:0	CDS	+	1134/1566	378/521	synonymous_variant c.1134T>C p.Tyr378Tyr	MKAN_RS16200	MKAN_17000	PPE family protein
NC_022663	3724458	snp	A	G	G:164 A:0	CDS	+	1380/1566	460/521	synonymous_variant c.1380A>G p.Ala460Ala	MKAN_RS16200	MKAN_17000	PPE family protein
NC_022663	3725384	snp	C	G	G:73 C:1	CDS	+	87/906	29/301	synonymous_variant c.87C>G p.Gly29Gly	MKAN_RS16215	MKAN_17015	ESX secretion-associated protein EspG
NC_022663	3725936	snp	A	G	G:84 A:0	CDS	+	639/906	213/301	synonymous_variant c.639A>G p.Pro213Pro	MKAN_RS16215	MKAN_17015	ESX secretion-associated protein EspG
NC_022663	3726096	snp	G	C	C:113 G:0	CDS	+	799/906	267/301	missense_variant c.799G>C p.Ala267Pro	MKAN_RS16215	MKAN_17015	ESX secretion-associated protein EspG
NC_022663	3726195	snp	C	T	T:105 C:0	CDS	+	898/906	300/301	missense_variant c.898C>T p.Pro300Ser	MKAN_RS16215	MKAN_17015	ESX secretion-associated protein EspG
NC_022663	3726750	snp	C	G	G:50 C:0	CDS	+	486/1422	162/473	synonymous_variant c.486C>G p.Val162Val	MKAN_RS16220	MKAN_17020	type VII secretion integral membrane protein EccD
NC_022663	3727769	snp	G	A	A:77 G:0	CDS	+	87/1389	29/462	synonymous_variant c.87G>A p.Pro29Pro	MKAN_RS16225	MKAN_17025	type VII secretion-associated serine protease mycosin
NC_022663	3727919	snp	T	C	C:35 T:1	CDS	+	237/1389	79/462	synonymous_variant c.237T>C p.Pro79Pro	MKAN_RS16225	MKAN_17025	type VII secretion-associated serine protease mycosin
NC_022663	3728181	snp	A	T	T:76 A:0	CDS	+	499/1389	167/462	missense_variant c.499A>T p.Thr167Ser	MKAN_RS16225	MKAN_17025	type VII secretion-associated serine protease mycosin
NC_022663	3728255	snp	G	A	A:70 G:0	CDS	+	573/1389	191/462	synonymous_variant c.573G>A p.Ala191Ala	MKAN_RS16225	MKAN_17025	type VII secretion-associated serine protease mycosin
NC_022663	3728316	snp	G	A	A:91 G:0	CDS	+	634/1389	212/462	missense_variant c.634G>A p.Ala212Thr	MKAN_RS16225	MKAN_17025	type VII secretion-associated serine protease mycosin
NC_022663	3728321	snp	C	T	T:79 C:0	CDS	+	639/1389	213/462	synonymous_variant c.639C>T p.Val213Val	MKAN_RS16225	MKAN_17025	type VII secretion-associated serine protease mycosin
NC_022663	3728349	complex	AGG	CGC	CGC:59 AGG:0	CDS	+	667/1389	223/462	synonymous_variant c.667_669delAGGinsCGC p.Arg223Arg	MKAN_RS16225	MKAN_17025	type VII secretion-associated serine protease mycosin
NC_022663	3728480	complex	ACGC	GCGG	GCGG:45 ACGC:0	CDS	+	798/1389	266/462	synonymous_variant c.798_801delACGCinsGCGG p.ProArg266ProArg	MKAN_RS16225	MKAN_17025	type VII secretion-associated serine protease mycosin
NC_022663	3728492	snp	C	G	G:47 C:0	CDS	+	810/1389	270/462	synonymous_variant c.810C>G p.Ala270Ala	MKAN_RS16225	MKAN_17025	type VII secretion-associated serine protease mycosin
NC_022663	3728501	complex	CTCGATC	GTCGGTG	GTCGGTG:41 CTCGATC:0	CDS	+	819/1389	273/462	missense_variant c.819_825delCTCGATCinsGTCGGTG p.ThrSerIle273ThrSerVal	MKAN_RS16225	MKAN_17025	type VII secretion-associated serine protease mycosin
NC_022663	3728798	snp	C	T	T:66 C:0	CDS	+	1116/1389	372/462	synonymous_variant c.1116C>T p.Arg372Arg	MKAN_RS16225	MKAN_17025	type VII secretion-associated serine protease mycosin
NC_022663	3729035	mnp	CA	GG	GG:89 CA:0	CDS	+	1353/1389	451/462	missense_variant c.1353_1354delCAinsGG p.ValThr451ValAla	MKAN_RS16225	MKAN_17025	type VII secretion-associated serine protease mycosin
NC_022663	3729852	snp	G	A	A:59 G:0	CDS	+	785/999	262/332	missense_variant c.785G>A p.Ser262Asn	MKAN_RS16230	MKAN_17030	type VII secretion protein EccE
NC_022663	3729859	snp	G	A	A:54 G:0	CDS	+	792/999	264/332	synonymous_variant c.792G>A p.Ala264Ala	MKAN_RS16230	MKAN_17030	type VII secretion protein EccE
NC_022663	3783577	snp	G	A	A:87 G:0	CDS	+	267/867	89/288	synonymous_variant c.267G>A p.Ala89Ala	MKAN_RS16500	MKAN_17305	glucose-1-phosphate thymidylyltransferase
NC_022663	3783958	snp	G	A	A:77 G:0	CDS	+	648/867	216/288	synonymous_variant c.648G>A p.Arg216Arg	MKAN_RS16500	MKAN_17305	glucose-1-phosphate thymidylyltransferase
NC_022663	3784078	snp	A	T	T:40 A:0	CDS	+	768/867	256/288	synonymous_variant c.768A>T p.Arg256Arg	MKAN_RS16500	MKAN_17305	glucose-1-phosphate thymidylyltransferase
NC_022663	3914604	snp	T	G	G:95 T:0	CDS	-	1287/2385	429/794	synonymous_variant c.1287A>C p.Thr429Thr	MKAN_RS17015	MKAN_17845	serine/threonine protein kinase
NC_022663	3914711	snp	C	T	T:148 C:0	CDS	-	1180/2385	394/794	missense_variant c.1180G>A p.Ala394Thr	MKAN_RS17015	MKAN_17845	serine/threonine protein kinase
NC_022663	3914784	snp	T	G	G:111 T:0	CDS	-	1107/2385	369/794	synonymous_variant c.1107A>C p.Ala369Ala	MKAN_RS17015	MKAN_17845	serine/threonine protein kinase
NC_022663	3949412	snp	C	T	T:105 C:0	CDS	+	35/717	12/238	missense_variant c.35C>T p.Ala12Val	MKAN_RS17170	MKAN_18000	superoxide dismutase
NC_022663	3953330	snp	T	G	G:125 T:0	CDS	-	245/261	82/86	missense_variant c.245A>C p.Lys82Thr	MKAN_RS17200	MKAN_18030	antitoxin
NC_022663	3953347	snp	T	C	C:158 T:0	CDS	-	228/261	76/86	synonymous_variant c.228A>G p.Gln76Gln	MKAN_RS17200	MKAN_18030	antitoxin
NC_022663	3953358	snp	T	G	G:162 T:1	CDS	-	217/261	73/86	missense_variant c.217A>C p.Met73Leu	MKAN_RS17200	MKAN_18030	antitoxin
NC_022663	3977778	snp	A	G	G:86 A:0	CDS	-	618/2907	206/968	synonymous_variant c.618T>C p.Thr206Thr	MKAN_RS17310	MKAN_18145	MMPL family RND transporter
NC_022663	3998731	snp	C	G	G:72 C:0	CDS	+	222/1287	74/428	synonymous_variant c.222C>G p.Gly74Gly	MKAN_RS17410	MKAN_18250	isocitrate lyase
NC_022663	3998875	snp	T	C	C:65 T:0	CDS	+	366/1287	122/428	synonymous_variant c.366T>C p.Arg122Arg	MKAN_RS17410	MKAN_18250	isocitrate lyase
NC_022663	3998899	snp	C	G	G:66 C:0	CDS	+	390/1287	130/428	synonymous_variant c.390C>G p.Arg130Arg	MKAN_RS17410	MKAN_18250	isocitrate lyase
NC_022663	3998908	snp	G	A	A:62 G:0	CDS	+	399/1287	133/428	synonymous_variant c.399G>A p.Glu133Glu	MKAN_RS17410	MKAN_18250	isocitrate lyase
NC_022663	4000994	snp	T	C	C:53 T:0	CDS	-	778/864	260/287	missense_variant c.778A>G p.Asn260Asp	MKAN_RS17420	MKAN_18260	class I SAM-dependent methyltransferase
NC_022663	4018844	snp	A	G	G:98 A:0	CDS	+	21/684	7/227	synonymous_variant c.21A>G p.Val7Val	MKAN_RS17515	MKAN_18355	DNA-binding response regulator
NC_022663	4019291	snp	C	T	T:135 C:0	CDS	+	468/684	156/227	synonymous_variant c.468C>T p.Leu156Leu	MKAN_RS17515	MKAN_18355	DNA-binding response regulator
NC_022663	4034725	snp	A	G	G:73 A:0	CDS	-	831/909	277/302	synonymous_variant c.831T>C p.Tyr277Tyr	MKAN_RS17595	MKAN_18440	class I SAM-dependent methyltransferase
NC_022663	4204196	snp	G	C	C:45 G:0	CDS	-	80/381	27/126	missense_variant c.80C>G p.Ala27Gly	MKAN_RS18305	MKAN_19180	PIN domain-containing protein
NC_022663	4204226	snp	C	T	T:41 C:0	CDS	-	50/381	17/126	missense_variant c.50G>A p.Gly17Glu	MKAN_RS18305	MKAN_19180	PIN domain-containing protein
NC_022663	4215237	snp	G	C	C:41 G:0	CDS	+	1026/1221	342/406	synonymous_variant c.1026G>C p.Val342Val	MKAN_RS18360	MKAN_19235	NarK/NasA family nitrate transporter
NC_022663	4221017	snp	C	G	G:91 C:0	CDS	+	228/729	76/242	missense_variant c.228C>G p.Asp76Glu	MKAN_RS18375	MKAN_19250	respiratory nitrate reductase subunit gamma
NC_022663	4221213	snp	A	G	G:12 A:0	CDS	+	424/729	142/242	missense_variant c.424A>G p.Thr142Ala	MKAN_RS18375	MKAN_19250	respiratory nitrate reductase subunit gamma
NC_022663	4340450	snp	T	C	C:112 T:0	CDS	+	42/546	14/181	synonymous_variant c.42T>C p.Thr14Thr	MKAN_RS18975	MKAN_19865	RNA polymerase sigma factor SigL
NC_022663	4376154	snp	T	G	G:89 T:1	CDS	+	189/1392	63/463	synonymous_variant c.189T>G p.Pro63Pro	MKAN_RS19165	MKAN_20055	type VII secretion protein EccB
NC_022663	4376301	snp	C	T	T:88 C:2	CDS	+	336/1392	112/463	synonymous_variant c.336C>T p.Arg112Arg	MKAN_RS19165	MKAN_20055	type VII secretion protein EccB
NC_022663	4376352	snp	C	T	T:64 C:0	CDS	+	387/1392	129/463	synonymous_variant c.387C>T p.Gly129Gly	MKAN_RS19165	MKAN_20055	type VII secretion protein EccB
NC_022663	4376518	snp	A	G	G:103 A:1	CDS	+	553/1392	185/463	missense_variant c.553A>G p.Thr185Ala	MKAN_RS19165	MKAN_20055	type VII secretion protein EccB
NC_022663	4378390	snp	C	T	T:50 C:0	CDS	-	300/1371	100/456	synonymous_variant c.300G>A p.Val100Val	MKAN_RS19170	MKAN_20060	type VII secretion-associated serine protease mycosin
NC_022663	4380249	snp	G	A	A:94 G:0	CDS	+	78/3618	26/1205	synonymous_variant c.78G>A p.Ala26Ala	MKAN_RS19180	MKAN_20070	type VII secretion protein EccCb
NC_022663	4380618	snp	G	A	A:57 G:1	CDS	+	447/3618	149/1205	synonymous_variant c.447G>A p.Arg149Arg	MKAN_RS19180	MKAN_20070	type VII secretion protein EccCb
NC_022663	4381287	snp	T	C	C:87 T:1	CDS	+	1116/3618	372/1205	synonymous_variant c.1116T>C p.Phe372Phe	MKAN_RS19180	MKAN_20070	type VII secretion protein EccCb
NC_022663	4382277	snp	G	A	A:71 G:0	CDS	+	2106/3618	702/1205	synonymous_variant c.2106G>A p.Ala702Ala	MKAN_RS19180	MKAN_20070	type VII secretion protein EccCb
NC_022663	4384592	snp	G	A	A:36 G:0	CDS	+	807/1230	269/409	synonymous_variant c.807G>A p.Thr269Thr	MKAN_RS19185	MKAN_20075	type VII secretion-associated protein
NC_022663	4385566	snp	T	C	C:107 T:0	CDS	+	138/303	46/100	synonymous_variant c.138T>C p.Leu46Leu	MKAN_RS19195	MKAN_20085	WXG100 family type VII secretion target
NC_022663	4385590	snp	A	G	G:100 A:0	CDS	+	162/303	54/100	synonymous_variant c.162A>G p.Ala54Ala	MKAN_RS19195	MKAN_20085	WXG100 family type VII secretion target
NC_022663	4421009	snp	C	T	T:85 C:0	CDS	-	249/309	83/102	synonymous_variant c.249G>A p.Glu83Glu	MKAN_RS19355	MKAN_20265	WhiB family transcriptional regulator
NC_022663	4431242	snp	T	C	C:124 T:0	CDS	+	1431/1737	477/578	synonymous_variant c.1431T>C p.Ile477Ile	MKAN_RS19395	MKAN_20310	GMC family oxidoreductase
NC_022663	4464665	snp	A	C	C:71 A:0	CDS	-	844/1422	282/473	missense_variant c.844T>G p.Phe282Val	MKAN_RS19525	MKAN_20440	transporter
NC_022663	4561845	snp	T	C	C:42 T:0	CDS	-	576/813	192/270	synonymous_variant c.576A>G p.Ser192Ser	MKAN_RS19890	MKAN_20820	acid phosphatase
NC_022663	4568881	snp	C	T	T:48 C:0	CDS	-	2340/2385	780/794	synonymous_variant c.2340G>A p.Leu780Leu	MKAN_RS19920	MKAN_20850	copper-translocating P-type ATPase
NC_022663	4569130	snp	C	T	T:44 C:2	CDS	-	2091/2385	697/794	synonymous_variant c.2091G>A p.Val697Val	MKAN_RS19920	MKAN_20850	copper-translocating P-type ATPase
NC_022663	4569217	snp	C	A	A:67 C:0	CDS	-	2004/2385	668/794	synonymous_variant c.2004G>T p.Val668Val	MKAN_RS19920	MKAN_20850	copper-translocating P-type ATPase
NC_022663	4570471	snp	C	T	T:107 C:0	CDS	-	750/2385	250/794	synonymous_variant c.750G>A p.Val250Val	MKAN_RS19920	MKAN_20850	copper-translocating P-type ATPase
NC_022663	4570531	snp	C	T	T:100 C:0	CDS	-	690/2385	230/794	synonymous_variant c.690G>A p.Glu230Glu	MKAN_RS19920	MKAN_20850	copper-translocating P-type ATPase
NC_022663	4571140	snp	A	C	C:21 A:0	CDS	-	81/2385	27/794	synonymous_variant c.81T>G p.Val27Val	MKAN_RS19920	MKAN_20850	copper-translocating P-type ATPase
NC_022663	4571179	snp	G	C	C:53 G:0	CDS	-	42/2385	14/794	missense_variant c.42C>G p.Asp14Glu	MKAN_RS19920	MKAN_20850	copper-translocating P-type ATPase
NC_022663	4571190	complex	TGTCG	CGTCC	CGTCC:63 TGTCG:0	CDS	-	31/2385	9/794	missense_variant c.27_31delCGACAinsGGACG p.ProAspThr9ProAspAla	MKAN_RS19920	MKAN_20850	copper-translocating P-type ATPase
NC_022663	4636022	snp	T	G	G:53 T:0	CDS	-	1605/2157	535/718	synonymous_variant c.1605A>C p.Val535Val	MKAN_RS20200	MKAN_21145	copper-translocating P-type ATPase
NC_022663	4636423	snp	G	T	T:109 G:1	CDS	-	1204/2157	402/718	synonymous_variant c.1204C>A p.Arg402Arg	MKAN_RS20200	MKAN_21145	copper-translocating P-type ATPase
NC_022663	4636478	snp	G	A	A:87 G:0	CDS	-	1149/2157	383/718	synonymous_variant c.1149C>T p.Asn383Asn	MKAN_RS20200	MKAN_21145	copper-translocating P-type ATPase
NC_022663	4637372	snp	G	C	C:61 G:0	CDS	-	255/2157	85/718	synonymous_variant c.255C>G p.Ala85Ala	MKAN_RS20200	MKAN_21145	copper-translocating P-type ATPase
NC_022663	4637419	snp	T	C	C:86 T:0	CDS	-	208/2157	70/718	missense_variant c.208A>G p.Asn70Asp	MKAN_RS20200	MKAN_21145	copper-translocating P-type ATPase
NC_022663	4697940	snp	G	A	A:88 G:0	CDS	+	114/1146	38/381	synonymous_variant c.114G>A p.Leu38Leu	MKAN_RS20490	MKAN_21465	cation:proton antiporter
NC_022663	4698372	snp	A	G	G:93 A:0	CDS	+	546/1146	182/381	synonymous_variant c.546A>G p.Leu182Leu	MKAN_RS20490	MKAN_21465	cation:proton antiporter
NC_022663	4928458	snp	G	A	A:69 G:2	CDS	+	612/1734	204/577	synonymous_variant c.612G>A p.Ala204Ala	MKAN_RS21415	MKAN_22410	histidine kinase
NC_022663	4928487	snp	C	T	T:54 C:0	CDS	+	641/1734	214/577	missense_variant c.641C>T p.Thr214Met	MKAN_RS21415	MKAN_22410	histidine kinase
NC_022663	4928503	snp	A	C	C:57 A:0	CDS	+	657/1734	219/577	synonymous_variant c.657A>C p.Ile219Ile	MKAN_RS21415	MKAN_22410	histidine kinase
NC_022663	4928587	snp	G	C	C:31 G:0	CDS	+	741/1734	247/577	synonymous_variant c.741G>C p.Leu247Leu	MKAN_RS21415	MKAN_22410	histidine kinase
NC_022663	4928599	snp	C	G	G:22 C:0	CDS	+	753/1734	251/577	synonymous_variant c.753C>G p.Ala251Ala	MKAN_RS21415	MKAN_22410	histidine kinase
NC_022663	4928605	snp	T	C	C:17 T:0	CDS	+	759/1734	253/577	synonymous_variant c.759T>C p.Asp253Asp	MKAN_RS21415	MKAN_22410	histidine kinase
NC_022663	4928611	mnp	CT	TC	TC:10 CT:0	CDS	+	765/1734	255/577	synonymous_variant c.765_766delCTinsTC p.AlaLeu255AlaLeu	MKAN_RS21415	MKAN_22410	histidine kinase
NC_022663	4928649	complex	CCGAG	TCGAC	TCGAC:41 CCGAG:0	CDS	+	803/1734	268/577	missense_variant c.803_807delCCGAGinsTCGAC p.AlaGlu268ValAsp	MKAN_RS21415	MKAN_22410	histidine kinase
NC_022663	4928659	complex	CGAGG	GGAGC	GGAGC:39 CGAGG:0	CDS	+	813/1734	271/577	missense_variant c.813_817delCGAGGinsGGAGC p.ThrGluVal271ThrGluLeu	MKAN_RS21415	MKAN_22410	histidine kinase
NC_022663	4928683	snp	C	G	G:36 C:0	CDS	+	837/1734	279/577	synonymous_variant c.837C>G p.Val279Val	MKAN_RS21415	MKAN_22410	histidine kinase
NC_022663	4928694	snp	T	C	C:29 T:0	CDS	+	848/1734	283/577	missense_variant c.848T>C p.Val283Ala	MKAN_RS21415	MKAN_22410	histidine kinase
NC_022663	4928699	complex	CCCG	TCCA	TCCA:23 CCCG:0	CDS	+	853/1734	285/577	missense_variant c.853_856delCCCGinsTCCA p.ProVal285SerIle	MKAN_RS21415	MKAN_22410	histidine kinase
NC_022663	4928726	snp	A	G	G:66 A:0	CDS	+	880/1734	294/577	missense_variant c.880A>G p.Thr294Ala	MKAN_RS21415	MKAN_22410	histidine kinase
NC_022663	4928734	complex	TGTGCTC	CGCGCTT	CGCGCTT:60 TGTGCTC:0	CDS	+	888/1734	296/577	missense_variant c.888_894delTGTGCTCinsCGCGCTT p.ThrValLeu296ThrAlaLeu	MKAN_RS21415	MKAN_22410	histidine kinase
NC_022663	4928754	snp	C	T	T:83 C:0	CDS	+	908/1734	303/577	missense_variant c.908C>T p.Ala303Val	MKAN_RS21415	MKAN_22410	histidine kinase
NC_022663	4929052	snp	C	A	A:64 C:0	CDS	+	1206/1734	402/577	synonymous_variant c.1206C>A p.Leu402Leu	MKAN_RS21415	MKAN_22410	histidine kinase
NC_022663	4929478	snp	C	T	T:65 C:1	CDS	+	1632/1734	544/577	synonymous_variant c.1632C>T p.Thr544Thr	MKAN_RS21415	MKAN_22410	histidine kinase
NC_022663	5003603	snp	T	G	G:26 T:0	CDS	-	172/429	58/142	missense_variant c.172A>C p.Asn58His	MKAN_RS21770	MKAN_22810	PIN domain nuclease
NC_022663	5038543	snp	A	G	G:75 A:0	CDS	+	10/855	4/284	missense_variant c.10A>G p.Asn4Asp	MKAN_RS21945	MKAN_23000	ABC transporter permease
NC_022663	5038611	snp	C	G	G:54 C:1	CDS	+	78/855	26/284	synonymous_variant c.78C>G p.Arg26Arg	MKAN_RS21945	MKAN_23000	ABC transporter permease
NC_022663	5040854	snp	C	T	T:158 C:1	CDS	+	1441/1452	481/483	missense_variant c.1441C>T p.Pro481Ser	MKAN_RS21950	MKAN_23005	MCE-family protein MCE3A
NC_022663	5045732	snp	A	G	G:154 A:0	CDS	+	60/1500	20/499	synonymous_variant c.60A>G p.Leu20Leu	MKAN_RS21985	MKAN_23045	MCE family protein
NC_022663	5047005	snp	A	G	G:24 A:0	CDS	+	1333/1500	445/499	missense_variant c.1333A>G p.Ser445Gly	MKAN_RS21985	MKAN_23045	MCE family protein
NC_022663	5193264	snp	C	T	T:86 C:2	CDS	+	303/597	101/198	synonymous_variant c.303C>T p.Phe101Phe	MKAN_RS22550	MKAN_23625	3-isopropylmalate dehydratase small subunit
NC_022663	5233583	snp	G	C	C:76 G:0	CDS	+	168/1284	56/427	synonymous_variant c.168G>C p.Thr56Thr	MKAN_RS22750	MKAN_23835	glycosyl transferase family 1
NC_022663	5246877	snp	G	A	A:57 G:0	CDS	-	333/735	111/244	synonymous_variant c.333C>T p.Gly111Gly	MKAN_RS22815	MKAN_23900	glycosyltransferase
NC_022663	5247450	snp	C	A	A:85 C:0	CDS	-	546/732	182/243	missense_variant c.546G>T p.Gln182His	MKAN_RS22820	MKAN_23905	FkbM family methyltransferase
NC_022663	5249714	snp	G	C	C:52 G:0	CDS	-	1236/1257	412/418	synonymous_variant c.1236C>G p.Thr412Thr	MKAN_RS22830	MKAN_23915	enoyl reductase
NC_022663	5249764	snp	T	C	C:65 T:0	CDS	-	1186/1257	396/418	missense_variant c.1186A>G p.Thr396Ala	MKAN_RS22830	MKAN_23915	enoyl reductase
NC_022663	5249793	snp	G	T	T:80 G:0	CDS	-	1157/1257	386/418	missense_variant c.1157C>A p.Ala386Glu	MKAN_RS22830	MKAN_23915	enoyl reductase
NC_022663	5251441	snp	A	G	G:83 A:0	CDS	-	375/813	125/270	synonymous_variant c.375T>C p.His125His	MKAN_RS22835	MKAN_23920	class I SAM-dependent methyltransferase
NC_022663	5251489	snp	C	T	T:39 C:0	CDS	-	327/813	109/270	synonymous_variant c.327G>A p.Ala109Ala	MKAN_RS22835	MKAN_23920	class I SAM-dependent methyltransferase
NC_022663	5252390	snp	C	G	G:83 C:0	CDS	+	396/1185	132/394	synonymous_variant c.396C>G p.Val132Val	MKAN_RS22840	MKAN_23925	LLM class flavin-dependent oxidoreductase
NC_022663	5253616	snp	G	A	A:89 G:0	CDS	+	258/1860	86/619	synonymous_variant c.258G>A p.Thr86Thr	MKAN_RS22845	MKAN_23930	acyl-CoA synthetase
NC_022663	5253763	snp	T	C	C:48 T:0	CDS	+	405/1860	135/619	synonymous_variant c.405T>C p.Gly135Gly	MKAN_RS22845	MKAN_23930	acyl-CoA synthetase
NC_022663	5256275	snp	G	C	C:26 G:0	CDS	+	408/2115	136/704	synonymous_variant c.408G>C p.Pro136Pro	MKAN_RS22855	MKAN_23940	p-hydroxybenzoic acid--AMP ligase FadD22
NC_022663	5256378	snp	C	T	T:82 C:0	CDS	+	511/2115	171/704	synonymous_variant c.511C>T p.Leu171Leu	MKAN_RS22855	MKAN_23940	p-hydroxybenzoic acid--AMP ligase FadD22
NC_022663	5257738	snp	G	A	A:59 G:0	CDS	+	1871/2115	624/704	missense_variant c.1871G>A p.Arg624Gln	MKAN_RS22855	MKAN_23940	p-hydroxybenzoic acid--AMP ligase FadD22
NC_022663	5258598	snp	A	G	G:38 A:0	CDS	+	600/6357	200/2118	synonymous_variant c.600A>G p.Leu200Leu	MKAN_RS22860	MKAN_23955	polyketide synthase
NC_022663	5258868	snp	C	G	G:39 C:0	CDS	+	870/6357	290/2118	synonymous_variant c.870C>G p.Leu290Leu	MKAN_RS22860	MKAN_23955	polyketide synthase
NC_022663	5261535	snp	C	T	T:67 C:0	CDS	+	3537/6357	1179/2118	synonymous_variant c.3537C>T p.Asp1179Asp	MKAN_RS22860	MKAN_23955	polyketide synthase
NC_022663	5263845	snp	G	C	C:44 G:0	CDS	+	5847/6357	1949/2118	synonymous_variant c.5847G>C p.Thr1949Thr	MKAN_RS22860	MKAN_23955	polyketide synthase
NC_022663	5264739	snp	G	C	C:30 G:0	CDS	+	51/696	17/231	synonymous_variant c.51G>C p.Ala17Ala	MKAN_RS22865	MKAN_23960	LppX_LprAFG lipoprotein
NC_022663	5268040	snp	C	G	G:60 C:0	CDS	-	2139/2763	713/920	synonymous_variant c.2139G>C p.Gly713Gly	MKAN_RS22875	MKAN_23970	MMPL family transporter
NC_022663	5268266	snp	A	G	G:125 A:0	CDS	-	1913/2763	638/920	missense_variant c.1913T>C p.Leu638Ser	MKAN_RS22875	MKAN_23970	MMPL family transporter
NC_022663	5269223	snp	C	T	T:49 C:0	CDS	-	956/2763	319/920	missense_variant c.956G>A p.Arg319Gln	MKAN_RS22875	MKAN_23970	MMPL family transporter
NC_022663	5269236	snp	G	A	A:49 G:0	CDS	-	943/2763	315/920	synonymous_variant c.943C>T p.Leu315Leu	MKAN_RS22875	MKAN_23970	MMPL family transporter
NC_022663	5269522	snp	C	T	T:55 C:0	CDS	-	657/2763	219/920	synonymous_variant c.657G>A p.Ser219Ser	MKAN_RS22875	MKAN_23970	MMPL family transporter
NC_022663	5271856	snp	G	C	C:71 G:1	CDS	-	103/1743	35/580	missense_variant c.103C>G p.Leu35Val	MKAN_RS22880	MKAN_23975	acyl-CoA synthetase
NC_022663	5274516	snp	G	T	T:66 G:0	CDS	+	2004/6306	668/2101	synonymous_variant c.2004G>T p.Leu668Leu	MKAN_RS22885	MKAN_23980	polyketide synthase
NC_022663	5283558	snp	A	G	G:100 A:0	CDS	-	696/831	232/276	synonymous_variant c.696T>C p.Ile232Ile	MKAN_RS22910	MKAN_24005	peptide ABC transporter permease
NC_022663	5284319	snp	T	C	C:31 T:0	CDS	-	798/867	266/288	synonymous_variant c.798A>G p.Leu266Leu	MKAN_RS22915	MKAN_24010	antibiotic transporter
NC_022663	5287286	snp	T	C	C:54 T:0	CDS	-	3255/4428	1085/1475	synonymous_variant c.3255A>G p.Glu1085Glu	MKAN_RS22925	MKAN_24020	polyketide synthase
NC_022663	5288807	snp	G	T	T:71 G:0	CDS	-	1734/4428	578/1475	synonymous_variant c.1734C>A p.Thr578Thr	MKAN_RS22925	MKAN_24020	polyketide synthase
NC_022663	5289158	snp	T	G	G:59 T:1	CDS	-	1383/4428	461/1475	synonymous_variant c.1383A>C p.Ser461Ser	MKAN_RS22925	MKAN_24020	polyketide synthase
NC_022663	5290232	snp	A	G	G:78 A:1	CDS	-	309/4428	103/1475	synonymous_variant c.309T>C p.Leu103Leu	MKAN_RS22925	MKAN_24020	polyketide synthase
NC_022663	5290394	snp	G	C	C:82 G:0	CDS	-	147/4428	49/1475	synonymous_variant c.147C>G p.Gly49Gly	MKAN_RS22925	MKAN_24020	polyketide synthase
NC_022663	5291361	snp	C	T	T:98 C:1	CDS	-	4660/5484	1554/1827	missense_variant c.4660G>A p.Ala1554Thr	MKAN_RS22930	MKAN_24025	polyketide synthase
NC_022663	5291373	snp	G	T	T:85 G:0	CDS	-	4648/5484	1550/1827	missense_variant c.4648C>A p.Leu1550Met	MKAN_RS22930	MKAN_24025	polyketide synthase
NC_022663	5291487	snp	G	C	C:111 G:0	CDS	-	4534/5484	1512/1827	missense_variant c.4534C>G p.Gln1512Glu	MKAN_RS22930	MKAN_24025	polyketide synthase
NC_022663	5291869	snp	A	G	G:63 A:0	CDS	-	4152/5484	1384/1827	synonymous_variant c.4152T>C p.Thr1384Thr	MKAN_RS22930	MKAN_24025	polyketide synthase
NC_022663	5291995	snp	T	G	G:92 T:0	CDS	-	4026/5484	1342/1827	synonymous_variant c.4026A>C p.Gly1342Gly	MKAN_RS22930	MKAN_24025	polyketide synthase
NC_022663	5292289	snp	A	G	G:48 A:0	CDS	-	3732/5484	1244/1827	synonymous_variant c.3732T>C p.Asp1244Asp	MKAN_RS22930	MKAN_24025	polyketide synthase
NC_022663	5293139	snp	C	G	G:99 C:1	CDS	-	2882/5484	961/1827	missense_variant c.2882G>C p.Gly961Ala	MKAN_RS22930	MKAN_24025	polyketide synthase
NC_022663	5294671	snp	C	G	G:126 C:0	CDS	-	1350/5484	450/1827	synonymous_variant c.1350G>C p.Leu450Leu	MKAN_RS22930	MKAN_24025	polyketide synthase
NC_022663	5294726	snp	C	G	G:117 C:0	CDS	-	1295/5484	432/1827	missense_variant c.1295G>C p.Ser432Thr	MKAN_RS22930	MKAN_24025	polyketide synthase
NC_022663	5295010	snp	A	C	C:84 A:0	CDS	-	1011/5484	337/1827	missense_variant c.1011T>G p.His337Gln	MKAN_RS22930	MKAN_24025	polyketide synthase
NC_022663	5296290	complex	GAG	CAA	CAA:71 GAG:0	CDS	-	6273/6546	2091/2181	synonymous_variant c.6271_6273delCTCinsTTG p.Leu2091Leu	MKAN_RS22935	MKAN_24030	polyketide synthase
NC_022663	5296702	snp	G	C	C:76 G:0	CDS	-	5861/6546	1954/2181	missense_variant c.5861C>G p.Ala1954Gly	MKAN_RS22935	MKAN_24030	polyketide synthase
NC_022663	5297571	snp	C	A	A:53 C:0	CDS	-	4992/6546	1664/2181	synonymous_variant c.4992G>T p.Val1664Val	MKAN_RS22935	MKAN_24030	polyketide synthase
NC_022663	5297588	snp	A	G	G:62 A:0	CDS	-	4975/6546	1659/2181	missense_variant c.4975T>C p.Tyr1659His	MKAN_RS22935	MKAN_24030	polyketide synthase
NC_022663	5297781	snp	C	G	G:51 C:0	CDS	-	4782/6546	1594/2181	synonymous_variant c.4782G>C p.Arg1594Arg	MKAN_RS22935	MKAN_24030	polyketide synthase
NC_022663	5298713	snp	C	G	G:73 C:0	CDS	-	3850/6546	1284/2181	missense_variant c.3850G>C p.Glu1284Gln	MKAN_RS22935	MKAN_24030	polyketide synthase
NC_022663	5299233	snp	C	T	T:53 C:0	CDS	-	3330/6546	1110/2181	synonymous_variant c.3330G>A p.Leu1110Leu	MKAN_RS22935	MKAN_24030	polyketide synthase
NC_022663	5299293	snp	A	G	G:54 A:0	CDS	-	3270/6546	1090/2181	synonymous_variant c.3270T>C p.Phe1090Phe	MKAN_RS22935	MKAN_24030	polyketide synthase
NC_022663	5299485	snp	C	T	T:61 C:0	CDS	-	3078/6546	1026/2181	synonymous_variant c.3078G>A p.Arg1026Arg	MKAN_RS22935	MKAN_24030	polyketide synthase
NC_022663	5299959	snp	C	T	T:66 C:0	CDS	-	2604/6546	868/2181	synonymous_variant c.2604G>A p.Leu868Leu	MKAN_RS22935	MKAN_24030	polyketide synthase
NC_022663	5300066	snp	T	C	C:141 T:0	CDS	-	2497/6546	833/2181	missense_variant c.2497A>G p.Ile833Val	MKAN_RS22935	MKAN_24030	polyketide synthase
NC_022663	5300239	snp	T	C	C:132 T:0	CDS	-	2324/6546	775/2181	missense_variant c.2324A>G p.Asp775Gly	MKAN_RS22935	MKAN_24030	polyketide synthase
NC_022663	5300418	snp	A	G	G:78 A:1	CDS	-	2145/6546	715/2181	synonymous_variant c.2145T>C p.Ser715Ser	MKAN_RS22935	MKAN_24030	polyketide synthase
NC_022663	5300547	snp	C	T	T:66 C:1	CDS	-	2016/6546	672/2181	synonymous_variant c.2016G>A p.Ala672Ala	MKAN_RS22935	MKAN_24030	polyketide synthase
NC_022663	5300583	snp	C	T	T:119 C:0	CDS	-	1980/6546	660/2181	synonymous_variant c.1980G>A p.Val660Val	MKAN_RS22935	MKAN_24030	polyketide synthase
NC_022663	5300612	snp	G	A	A:153 G:1	CDS	-	1951/6546	651/2181	synonymous_variant c.1951C>T p.Leu651Leu	MKAN_RS22935	MKAN_24030	polyketide synthase
NC_022663	5300635	snp	C	T	T:118 C:1	CDS	-	1928/6546	643/2181	missense_variant c.1928G>A p.Arg643His	MKAN_RS22935	MKAN_24030	polyketide synthase
NC_022663	5300799	snp	G	A	A:140 G:0	CDS	-	1764/6546	588/2181	synonymous_variant c.1764C>T p.Asp588Asp	MKAN_RS22935	MKAN_24030	polyketide synthase
NC_022663	5300838	snp	T	C	C:115 T:0	CDS	-	1725/6546	575/2181	synonymous_variant c.1725A>G p.Gly575Gly	MKAN_RS22935	MKAN_24030	polyketide synthase
NC_022663	5300900	snp	C	A	A:96 C:0	CDS	-	1663/6546	555/2181	missense_variant c.1663G>T p.Val555Leu	MKAN_RS22935	MKAN_24030	polyketide synthase
NC_022663	5300957	snp	G	T	T:132 G:0	CDS	-	1606/6546	536/2181	synonymous_variant c.1606C>A p.Arg536Arg	MKAN_RS22935	MKAN_24030	polyketide synthase
NC_022663	5301081	snp	G	C	C:107 G:1	CDS	-	1482/6546	494/2181	synonymous_variant c.1482C>G p.Thr494Thr	MKAN_RS22935	MKAN_24030	polyketide synthase
NC_022663	5301228	snp	T	C	C:103 T:1	CDS	-	1335/6546	445/2181	synonymous_variant c.1335A>G p.Gly445Gly	MKAN_RS22935	MKAN_24030	polyketide synthase
NC_022663	5301246	snp	A	G	G:115 A:0	CDS	-	1317/6546	439/2181	synonymous_variant c.1317T>C p.Gly439Gly	MKAN_RS22935	MKAN_24030	polyketide synthase
NC_022663	5301327	snp	A	G	G:132 A:0	CDS	-	1236/6546	412/2181	synonymous_variant c.1236T>C p.Phe412Phe	MKAN_RS22935	MKAN_24030	polyketide synthase
NC_022663	5301584	snp	T	C	C:104 T:1	CDS	-	979/6546	327/2181	missense_variant c.979A>G p.Thr327Ala	MKAN_RS22935	MKAN_24030	polyketide synthase
NC_022663	5301603	snp	A	T	T:87 A:1	CDS	-	960/6546	320/2181	synonymous_variant c.960T>A p.Ala320Ala	MKAN_RS22935	MKAN_24030	polyketide synthase
NC_022663	5301681	snp	A	G	G:154 A:0	CDS	-	882/6546	294/2181	synonymous_variant c.882T>C p.Arg294Arg	MKAN_RS22935	MKAN_24030	polyketide synthase
NC_022663	5302476	snp	C	A	A:96 C:0	CDS	-	87/6546	29/2181	synonymous_variant c.87G>T p.Ala29Ala	MKAN_RS22935	MKAN_24030	polyketide synthase
NC_022663	5302482	snp	T	C	C:102 T:0	CDS	-	81/6546	27/2181	synonymous_variant c.81A>G p.Glu27Glu	MKAN_RS22935	MKAN_24030	polyketide synthase
NC_022663	5302631	snp	A	G	G:87 A:0	CDS	-	4533/4605	1511/1534	synonymous_variant c.4533T>C p.Ala1511Ala	MKAN_RS22940	MKAN_24035	polyketide synthase
NC_022663	5302663	snp	C	T	T:110 C:0	CDS	-	4501/4605	1501/1534	missense_variant c.4501G>A p.Ala1501Thr	MKAN_RS22940	MKAN_24035	polyketide synthase
NC_022663	5303176	snp	C	T	T:64 C:0	CDS	-	3988/4605	1330/1534	missense_variant c.3988G>A p.Gly1330Ser	MKAN_RS22940	MKAN_24035	polyketide synthase
NC_022663	5303446	snp	G	C	C:82 G:0	CDS	-	3718/4605	1240/1534	missense_variant c.3718C>G p.Gln1240Glu	MKAN_RS22940	MKAN_24035	polyketide synthase
NC_022663	5303456	snp	C	G	G:95 C:0	CDS	-	3708/4605	1236/1534	synonymous_variant c.3708G>C p.Val1236Val	MKAN_RS22940	MKAN_24035	polyketide synthase
NC_022663	5303848	snp	C	T	T:59 C:0	CDS	-	3316/4605	1106/1534	missense_variant c.3316G>A p.Ala1106Thr	MKAN_RS22940	MKAN_24035	polyketide synthase
NC_022663	5305300	snp	G	A	A:115 G:1	CDS	-	1864/4605	622/1534	synonymous_variant c.1864C>T p.Leu622Leu	MKAN_RS22940	MKAN_24035	polyketide synthase
NC_022663	5305376	snp	G	C	C:121 G:0	CDS	-	1788/4605	596/1534	synonymous_variant c.1788C>G p.Ala596Ala	MKAN_RS22940	MKAN_24035	polyketide synthase
NC_022663	5305408	snp	G	A	A:148 G:1	CDS	-	1756/4605	586/1534	synonymous_variant c.1756C>T p.Leu586Leu	MKAN_RS22940	MKAN_24035	polyketide synthase
NC_022663	5305414	snp	G	A	A:144 G:1	CDS	-	1750/4605	584/1534	missense_variant c.1750C>T p.Arg584Cys	MKAN_RS22940	MKAN_24035	polyketide synthase
NC_022663	5305485	snp	A	G	G:94 A:0	CDS	-	1679/4605	560/1534	missense_variant c.1679T>C p.Leu560Pro	MKAN_RS22940	MKAN_24035	polyketide synthase
NC_022663	5305973	snp	C	A	A:61 C:0	CDS	-	1191/4605	397/1534	synonymous_variant c.1191G>T p.Thr397Thr	MKAN_RS22940	MKAN_24035	polyketide synthase
NC_022663	5306234	complex	CGGC	GGGG	GGGG:55 CGGC:0	CDS	-	930/4605	309/1534	synonymous_variant c.927_930delGCCGinsCCCC p.AlaPro309AlaPro	MKAN_RS22940	MKAN_24035	polyketide synthase
NC_022663	5306435	snp	A	T	T:82 A:0	CDS	-	729/4605	243/1534	synonymous_variant c.729T>A p.Ile243Ile	MKAN_RS22940	MKAN_24035	polyketide synthase
NC_022663	5306789	snp	A	C	C:71 A:0	CDS	-	375/4605	125/1534	synonymous_variant c.375T>G p.Leu125Leu	MKAN_RS22940	MKAN_24035	polyketide synthase
NC_022663	5307024	snp	T	G	G:77 T:0	CDS	-	140/4605	47/1534	missense_variant c.140A>C p.Asp47Ala	MKAN_RS22940	MKAN_24035	polyketide synthase
NC_022663	5307277	snp	A	G	G:127 A:1	CDS	-	5439/5553	1813/1850	synonymous_variant c.5439T>C p.Ala1813Ala	MKAN_RS22945	MKAN_24040	polyketide synthase
NC_022663	5308234	snp	G	T	T:59 G:0	CDS	-	4482/5553	1494/1850	synonymous_variant c.4482C>A p.Val1494Val	MKAN_RS22945	MKAN_24040	polyketide synthase
NC_022663	5308685	snp	C	G	G:49 C:0	CDS	-	4031/5553	1344/1850	missense_variant c.4031G>C p.Cys1344Ser	MKAN_RS22945	MKAN_24040	polyketide synthase
NC_022663	5308720	snp	C	G	G:40 C:0	CDS	-	3996/5553	1332/1850	missense_variant c.3996G>C p.Gln1332His	MKAN_RS22945	MKAN_24040	polyketide synthase
NC_022663	5309062	snp	G	C	C:76 G:0	CDS	-	3654/5553	1218/1850	synonymous_variant c.3654C>G p.Arg1218Arg	MKAN_RS22945	MKAN_24040	polyketide synthase
NC_022663	5309184	snp	C	T	T:45 C:0	CDS	-	3532/5553	1178/1850	missense_variant c.3532G>A p.Val1178Ile	MKAN_RS22945	MKAN_24040	polyketide synthase
NC_022663	5309191	complex	TGCC	CGCG	CGCG:44 TGCC:0	CDS	-	3525/5553	1174/1850	synonymous_variant c.3522_3525delGGCAinsCGCG p.AlaAla1174AlaAla	MKAN_RS22945	MKAN_24040	polyketide synthase
NC_022663	5309200	snp	C	G	G:64 C:0	CDS	-	3516/5553	1172/1850	synonymous_variant c.3516G>C p.Leu1172Leu	MKAN_RS22945	MKAN_24040	polyketide synthase
NC_022663	5309270	snp	C	T	T:80 C:0	CDS	-	3446/5553	1149/1850	missense_variant c.3446G>A p.Arg1149Gln	MKAN_RS22945	MKAN_24040	polyketide synthase
NC_022663	5309290	snp	C	G	G:62 C:0	CDS	-	3426/5553	1142/1850	synonymous_variant c.3426G>C p.Ser1142Ser	MKAN_RS22945	MKAN_24040	polyketide synthase
NC_022663	5311415	snp	T	C	C:67 T:0	CDS	-	1301/5553	434/1850	missense_variant c.1301A>G p.Asp434Gly	MKAN_RS22945	MKAN_24040	polyketide synthase
NC_022663	5311435	complex	CAGC	AAGT	AAGT:49 CAGC:0	CDS	-	1281/5553	426/1850	synonymous_variant c.1278_1281delGCTGinsACTT p.ValLeu426ValLeu	MKAN_RS22945	MKAN_24040	polyketide synthase
NC_022663	5311873	snp	A	G	G:63 A:0	CDS	-	843/5553	281/1850	synonymous_variant c.843T>C p.His281His	MKAN_RS22945	MKAN_24040	polyketide synthase
NC_022663	5314101	snp	C	T	T:89 C:0	CDS	-	363/1752	121/583	synonymous_variant c.363G>A p.Thr121Thr	MKAN_RS22950	MKAN_24045	acyl-CoA synthetase
NC_022663	5417307	snp	T	C	C:96 T:0	CDS	+	9/1215	3/404	synonymous_variant c.9T>C p.Phe3Phe	MKAN_RS23405	MKAN_24520	zinc metalloprotease
NC_022663	5418069	snp	C	T	T:84 C:0	CDS	+	771/1215	257/404	synonymous_variant c.771C>T p.Phe257Phe	MKAN_RS23405	MKAN_24520	zinc metalloprotease
NC_022663	5418282	snp	G	T	T:71 G:0	CDS	+	984/1215	328/404	synonymous_variant c.984G>T p.Leu328Leu	MKAN_RS23405	MKAN_24520	zinc metalloprotease
NC_022663	5584745	snp	G	C	C:91 G:1	CDS	-	246/693	82/230	synonymous_variant c.246C>G p.Ala82Ala	MKAN_RS24180	MKAN_25320	metal-dependent transcriptional regulator
NC_022663	5584778	snp	C	G	G:74 C:2	CDS	-	213/693	71/230	synonymous_variant c.213G>C p.Leu71Leu	MKAN_RS24180	MKAN_25320	metal-dependent transcriptional regulator
NC_022663	5584880	snp	G	A	A:83 G:0	CDS	-	111/693	37/230	synonymous_variant c.111C>T p.Ser37Ser	MKAN_RS24180	MKAN_25320	metal-dependent transcriptional regulator
NC_022663	5750505	snp	C	T	T:78 C:1	CDS	+	334/2361	112/786	synonymous_variant c.334C>T p.Leu112Leu	MKAN_RS25025	MKAN_26190	RelA/SpoT family protein
NC_022663	5750951	snp	G	A	A:90 G:1	CDS	+	780/2361	260/786	synonymous_variant c.780G>A p.Ala260Ala	MKAN_RS25025	MKAN_26190	RelA/SpoT family protein
NC_022663	5750960	snp	G	A	A:77 G:0	CDS	+	789/2361	263/786	synonymous_variant c.789G>A p.Arg263Arg	MKAN_RS25025	MKAN_26190	RelA/SpoT family protein
NC_022663	5751257	complex	TACC	CACG	CACG:53 TACC:0	CDS	+	1086/2361	362/786	synonymous_variant c.1086_1089delTACCinsCACG p.ThrThr362ThrThr	MKAN_RS25025	MKAN_26190	RelA/SpoT family protein
NC_022663	5751269	snp	G	C	C:64 G:0	CDS	+	1098/2361	366/786	synonymous_variant c.1098G>C p.Gly366Gly	MKAN_RS25025	MKAN_26190	RelA/SpoT family protein
NC_022663	5751317	snp	C	T	T:80 C:3	CDS	+	1146/2361	382/786	synonymous_variant c.1146C>T p.His382His	MKAN_RS25025	MKAN_26190	RelA/SpoT family protein
NC_022663	5751797	snp	G	A	A:59 G:0	CDS	+	1626/2361	542/786	synonymous_variant c.1626G>A p.Glu542Glu	MKAN_RS25025	MKAN_26190	RelA/SpoT family protein
NC_022663	5751845	snp	C	G	G:82 C:2	CDS	+	1674/2361	558/786	synonymous_variant c.1674C>G p.Arg558Arg	MKAN_RS25025	MKAN_26190	RelA/SpoT family protein
NC_022663	5751875	complex	CGGCGAA	TGGTGAG	TGGTGAG:27 CGGCGAA:0	CDS	+	1704/2361	568/786	synonymous_variant c.1704_1710delCGGCGAAinsTGGTGAG p.AsnGlyGlu568AsnGlyGlu	MKAN_RS25025	MKAN_26190	RelA/SpoT family protein
NC_022663	5751889	complex	CTGCCGTT	GGGCGGTG	GGGCGGTG:17 CTGCCGTT:0	CDS	+	1718/2361	573/786	missense_variant c.1718_1725delCTGCCGTTinsGGGCGGTG p.AlaAlaVal573GlyAlaVal	MKAN_RS25025	MKAN_26190	RelA/SpoT family protein
NC_022663	5751902	snp	C	T	T:59 C:1	CDS	+	1731/2361	577/786	synonymous_variant c.1731C>T p.Arg577Arg	MKAN_RS25025	MKAN_26190	RelA/SpoT family protein
NC_022663	5863044	snp	A	G	G:83 A:0	CDS	-	438/1554	146/517	synonymous_variant c.438T>C p.Ala146Ala	MKAN_RS25520	MKAN_26735	MFS transporter
NC_022663	5909205	snp	A	T	T:91 A:0	CDS	+	329/1542	110/513	missense_variant c.329A>T p.Tyr110Phe	MKAN_RS25675	MKAN_26900	2-succinylbenzoyl-CoA synthetase
NC_022663	5909320	snp	G	A	A:64 G:0	CDS	+	444/1542	148/513	synonymous_variant c.444G>A p.Ala148Ala	MKAN_RS25675	MKAN_26900	2-succinylbenzoyl-CoA synthetase
NC_022663	5909383	snp	C	T	T:78 C:0	CDS	+	507/1542	169/513	synonymous_variant c.507C>T p.Phe169Phe	MKAN_RS25675	MKAN_26900	2-succinylbenzoyl-CoA synthetase
NC_022663	6041133	snp	C	G	G:56 C:0	CDS	-	3918/6264	1306/2087	synonymous_variant c.3918G>C p.Thr1306Thr	MKAN_RS26235	MKAN_27485	polyketide synthase
NC_022663	6041689	snp	C	G	G:51 C:0	CDS	-	3362/6264	1121/2087	missense_variant c.3362G>C p.Gly1121Ala	MKAN_RS26235	MKAN_27485	polyketide synthase
NC_022663	6042861	snp	A	G	G:53 A:0	CDS	-	2190/6264	730/2087	synonymous_variant c.2190T>C p.Asp730Asp	MKAN_RS26235	MKAN_27485	polyketide synthase
NC_022663	6043467	snp	A	C	C:51 A:0	CDS	-	1584/6264	528/2087	synonymous_variant c.1584T>G p.Val528Val	MKAN_RS26235	MKAN_27485	polyketide synthase
NC_022663	6044343	snp	G	C	C:29 G:0	CDS	-	708/6264	236/2087	synonymous_variant c.708C>G p.Ser236Ser	MKAN_RS26235	MKAN_27485	polyketide synthase
NC_022663	6059521	snp	C	A	A:60 C:0	CDS	-	1014/1350	338/449	synonymous_variant c.1014G>T p.Ser338Ser	MKAN_RS26275	MKAN_27535	acyltransferase
NC_022663	6059541	mnp	GG	TT	TT:67 GG:1	CDS	-	994/1350	331/449	synonymous_variant c.993_994delCCinsAA p.ProArg331ProArg	MKAN_RS26275	MKAN_27535	acyltransferase
NC_022663	6059864	snp	T	C	C:26 T:0	CDS	-	671/1350	224/449	missense_variant c.671A>G p.Gln224Arg	MKAN_RS26275	MKAN_27535	acyltransferase
NC_022663	6060175	snp	A	G	G:88 A:1	CDS	-	360/1350	120/449	synonymous_variant c.360T>C p.Asp120Asp	MKAN_RS26275	MKAN_27535	acyltransferase
NC_022663	6079472	snp	A	G	G:47 A:0	CDS	-	141/1509	47/502	synonymous_variant c.141T>C p.Tyr47Tyr	MKAN_RS26345	MKAN_27610	acyltransferase
NC_022663	6079499	snp	T	C	C:53 T:0	CDS	-	114/1509	38/502	synonymous_variant c.114A>G p.Ala38Ala	MKAN_RS26345	MKAN_27610	acyltransferase
NC_022663	6227607	snp	G	A	A:22 G:0	CDS	+	465/1062	155/353	synonymous_variant c.465G>A p.Ala155Ala	MKAN_RS26965	MKAN_28235	type III polyketide synthase
NC_022663	6227845	snp	G	A	A:77 G:0	CDS	+	703/1062	235/353	missense_variant c.703G>A p.Ala235Thr	MKAN_RS26965	MKAN_28235	type III polyketide synthase
NC_022663	6229139	snp	C	T	T:17 C:0	CDS	+	846/6366	282/2121	synonymous_variant c.846C>T p.Ala282Ala	MKAN_RS26970	MKAN_28240	polyketide synthase
NC_022663	6229803	mnp	GGT	TTG	TTG:10 GGT:0	CDS	+	1510/6366	504/2121	missense_variant c.1510_1512delGGTinsTTG p.Gly504Leu	MKAN_RS26970	MKAN_28240	polyketide synthase
NC_022663	6230285	snp	T	C	C:76 T:1	CDS	+	1992/6366	664/2121	synonymous_variant c.1992T>C p.Gly664Gly	MKAN_RS26970	MKAN_28240	polyketide synthase
NC_022663	6233845	snp	C	T	T:61 C:0	CDS	+	5552/6366	1851/2121	missense_variant c.5552C>T p.Ala1851Val	MKAN_RS26970	MKAN_28240	polyketide synthase
NC_022663	6326628	snp	C	A	A:44 C:0	CDS	-	150/441	50/146	synonymous_variant c.150G>T p.Ser50Ser	MKAN_RS27335	MKAN_28640	PIN domain-containing protein
NC_022663	6367017	snp	G	T	T:92 G:0	CDS	+	1008/1824	336/607	synonymous_variant c.1008G>T p.Pro336Pro	MKAN_RS27485	MKAN_28800	serine/threonine protein kinase

## Sheet: BR4404
CHROM	POS	TYPE	REF	ALT	EVIDENCE	FTYPE	STRAND	NT_POS	AA_POS	EFFECT	LOCUS_TAG	OLD_LOCUS_TAG	PRODUCT
NC_022663	37724	snp	A	G	G:20 A:0	CDS	+	414/1521	138/506	synonymous_variant c.414A>G p.Pro138Pro	MKAN_RS00155	MKAN_00155	type VII secretion protein EccB
NC_022663	38078	snp	A	G	G:29 A:0	CDS	+	768/1521	256/506	synonymous_variant c.768A>G p.Pro256Pro	MKAN_RS00155	MKAN_00155	type VII secretion protein EccB
NC_022663	38432	snp	G	A	A:14 G:0	CDS	+	1122/1521	374/506	synonymous_variant c.1122G>A p.Arg374Arg	MKAN_RS00155	MKAN_00155	type VII secretion protein EccB
NC_022663	40111	snp	C	T	T:15 C:0	CDS	+	1284/4170	428/1389	synonymous_variant c.1284C>T p.Ala428Ala	MKAN_RS00160	MKAN_00160	type VII secretion system ESX-5 FtsK/SpoIIIE family ATPase EccC5
NC_022663	43293	snp	T	C	C:21 T:0	CDS	-	928/1182	310/393	missense_variant c.928A>G p.Ile310Val	MKAN_RS00165	MKAN_00165	cytochrome P450
NC_022663	43799	snp	A	T	T:27 A:0	CDS	-	422/1182	141/393	missense_variant c.422T>A p.Phe141Tyr	MKAN_RS00165	MKAN_00165	cytochrome P450
NC_022663	45495	snp	C	T	T:18 C:0	CDS	+	326/1179	109/392	missense_variant c.326C>T p.Ala109Val	MKAN_RS00175	MKAN_00175	PPE family protein
NC_022663	47510	snp	A	G	G:53 A:0	CDS	+	712/1230	238/409	missense_variant c.712A>G p.Thr238Ala	MKAN_RS00185	MKAN_00185	PPE family protein
NC_022663	47938	snp	G	A	A:17 G:0	CDS	+	1140/1230	380/409	synonymous_variant c.1140G>A p.Leu380Leu	MKAN_RS00185	MKAN_00185	PPE family protein
NC_022663	51411	snp	G	C	C:30 G:0	CDS	+	459/1512	153/503	synonymous_variant c.459G>C p.Leu153Leu	MKAN_RS00210	MKAN_00210	type VII secretion integral membrane protein EccD
NC_022663	52822	snp	C	T	T:28 C:0	CDS	+	381/1761	127/586	synonymous_variant c.381C>T p.Tyr127Tyr	MKAN_RS00215	MKAN_00215	type VII secretion-associated serine protease mycosin
NC_022663	53371	snp	C	T	T:53 C:0	CDS	+	930/1761	310/586	synonymous_variant c.930C>T p.Val310Val	MKAN_RS00215	MKAN_00215	type VII secretion-associated serine protease mycosin
NC_022663	55074	snp	A	G	G:18 A:0	CDS	+	876/1212	292/403	synonymous_variant c.876A>G p.Ser292Ser	MKAN_RS00220	MKAN_00220	type VII secretion protein EccE
NC_022663	56321	snp	C	T	T:19 C:0	CDS	+	915/1836	305/611	synonymous_variant c.915C>T p.Tyr305Tyr	MKAN_RS00225	MKAN_00225	type VII secretion system ESX-5 AAA family ATPase EccA5
NC_022663	56723	snp	G	T	T:11 G:0	CDS	+	1317/1836	439/611	synonymous_variant c.1317G>T p.Ala439Ala	MKAN_RS00225	MKAN_00225	type VII secretion system ESX-5 AAA family ATPase EccA5
NC_022663	57029	snp	C	T	T:36 C:0	CDS	+	1623/1836	541/611	synonymous_variant c.1623C>T p.Asp541Asp	MKAN_RS00225	MKAN_00225	type VII secretion system ESX-5 AAA family ATPase EccA5
NC_022663	75052	snp	C	T	T:44 C:0	CDS	-	351/1059	117/352	synonymous_variant c.351G>A p.Leu117Leu	MKAN_RS00305	MKAN_00305	PE family protein
NC_022663	80760	snp	C	T	T:21 C:0	CDS	+	1003/2337	335/778	synonymous_variant c.1003C>T p.Leu335Leu	MKAN_RS00320	MKAN_00320	accessory Sec system translocase SecA2
NC_022663	172520	snp	T	C	C:15 T:0	CDS	-	678/978	226/325	synonymous_variant c.678A>G p.Pro226Pro	MKAN_RS00740	MKAN_00750	diacylglycerol acyltransferase
NC_022663	172571	snp	A	G	G:18 A:0	CDS	-	627/978	209/325	synonymous_variant c.627T>C p.Gly209Gly	MKAN_RS00740	MKAN_00750	diacylglycerol acyltransferase
NC_022663	172582	snp	A	G	G:12 A:0	CDS	-	616/978	206/325	synonymous_variant c.616T>C p.Leu206Leu	MKAN_RS00740	MKAN_00750	diacylglycerol acyltransferase
NC_022663	270869	snp	C	A	A:17 C:0	CDS	-	1932/2241	644/746	synonymous_variant c.1932G>T p.Gly644Gly	MKAN_RS01240	MKAN_01265	catalase/peroxidase HPI
NC_022663	271142	snp	T	C	C:11 T:0	CDS	-	1659/2241	553/746	synonymous_variant c.1659A>G p.Gly553Gly	MKAN_RS01240	MKAN_01265	catalase/peroxidase HPI
NC_022663	271459	snp	C	A	A:14 C:0	CDS	-	1342/2241	448/746	missense_variant c.1342G>T p.Val448Phe	MKAN_RS01240	MKAN_01265	catalase/peroxidase HPI
NC_022663	309990	snp	C	T	T:13 C:0	CDS	+	66/423	22/140	synonymous_variant c.66C>T p.Val22Val	MKAN_RS01390	MKAN_01415	PIN domain-containing protein
NC_022663	310247	snp	C	A	A:13 C:0	CDS	+	323/423	108/140	missense_variant c.323C>A p.Ala108Asp	MKAN_RS01390	MKAN_01415	PIN domain-containing protein
NC_022663	673383	snp	T	C	C:37 T:0	CDS	-	881/1110	294/369	missense_variant c.881A>G p.Lys294Arg	MKAN_RS02825	MKAN_02910	cytochrome c oxidase subunit II
NC_022663	704980	snp	C	T	T:42 C:0	CDS	+	51/1437	17/478	synonymous_variant c.51C>T p.Gly17Gly	MKAN_RS02975	MKAN_03060	type I glutamate--ammonia ligase
NC_022663	705244	snp	G	A	A:18 G:1	CDS	+	315/1437	105/478	synonymous_variant c.315G>A p.Ser105Ser	MKAN_RS02975	MKAN_03060	type I glutamate--ammonia ligase
NC_022663	877719	snp	T	C	C:28 T:0	CDS	-	258/408	86/135	synonymous_variant c.258A>G p.Glu86Glu	MKAN_RS03695	MKAN_03810	PIN domain-containing protein
NC_022663	877734	snp	G	C	C:31 G:0	CDS	-	243/408	81/135	synonymous_variant c.243C>G p.Leu81Leu	MKAN_RS03695	MKAN_03810	PIN domain-containing protein
NC_022663	877793	snp	T	C	C:28 T:0	CDS	-	184/408	62/135	missense_variant c.184A>G p.Ser62Gly	MKAN_RS03695	MKAN_03810	PIN domain-containing protein
NC_022663	1008077	snp	T	C	C:26 T:0	CDS	-	163/390	55/129	missense_variant c.163A>G p.Ser55Gly	MKAN_RS04325	MKAN_04495	PIN domain-containing protein
NC_022663	1057230	snp	G	C	C:13 G:0	CDS	-	1303/1527	435/508	missense_variant c.1303C>G p.Leu435Val	MKAN_RS04525	MKAN_04700	phospholipase C
NC_022663	1063566	snp	C	A	A:38 C:0	CDS	+	759/789	253/262	missense_variant c.759C>A p.Phe253Leu	MKAN_RS04540	MKAN_04715	GAP family protein
NC_022663	1091400	snp	T	C	C:69 T:0	CDS	-	3202/3489	1068/1162	missense_variant c.3202A>G p.Thr1068Ala	MKAN_RS04685	MKAN_04860	non-ribosomal peptide synthetase
NC_022663	1092009	snp	T	C	C:31 T:0	CDS	-	2593/3489	865/1162	missense_variant c.2593A>G p.Thr865Ala	MKAN_RS04685	MKAN_04860	non-ribosomal peptide synthetase
NC_022663	1092139	snp	C	T	T:14 C:0	CDS	-	2463/3489	821/1162	synonymous_variant c.2463G>A p.Val821Val	MKAN_RS04685	MKAN_04860	non-ribosomal peptide synthetase
NC_022663	1093501	snp	A	C	C:33 A:0	CDS	-	1101/3489	367/1162	synonymous_variant c.1101T>G p.Leu367Leu	MKAN_RS04685	MKAN_04860	non-ribosomal peptide synthetase
NC_022663	1093641	snp	G	A	A:45 G:0	CDS	-	961/3489	321/1162	synonymous_variant c.961C>T p.Leu321Leu	MKAN_RS04685	MKAN_04860	non-ribosomal peptide synthetase
NC_022663	1093668	snp	G	A	A:30 G:0	CDS	-	934/3489	312/1162	missense_variant c.934C>T p.His312Tyr	MKAN_RS04685	MKAN_04860	non-ribosomal peptide synthetase
NC_022663	1093829	snp	G	A	A:11 G:0	CDS	-	773/3489	258/1162	missense_variant c.773C>T p.Ala258Val	MKAN_RS04685	MKAN_04860	non-ribosomal peptide synthetase
NC_022663	1093925	snp	T	C	C:42 T:0	CDS	-	677/3489	226/1162	missense_variant c.677A>G p.His226Arg	MKAN_RS04685	MKAN_04860	non-ribosomal peptide synthetase
NC_022663	1093930	snp	G	C	C:41 G:0	CDS	-	672/3489	224/1162	missense_variant c.672C>G p.Asp224Glu	MKAN_RS04685	MKAN_04860	non-ribosomal peptide synthetase
NC_022663	1093978	complex	GTG	TTC	TTC:40 GTG:0	CDS	-	624/3489	208/1162	missense_variant c.622_624delCACinsGAA p.His208Glu	MKAN_RS04685	MKAN_04860	non-ribosomal peptide synthetase
NC_022663	1093993	snp	T	C	C:38 T:0	CDS	-	609/3489	203/1162	synonymous_variant c.609A>G p.Thr203Thr	MKAN_RS04685	MKAN_04860	non-ribosomal peptide synthetase
NC_022663	1094011	snp	T	C	C:32 T:0	CDS	-	591/3489	197/1162	synonymous_variant c.591A>G p.Glu197Glu	MKAN_RS04685	MKAN_04860	non-ribosomal peptide synthetase
NC_022663	1094361	mnp	TA	CG	CG:18 TA:0	CDS	-	241/3489	80/1162	missense_variant c.240_241delTAinsCG p.AspThr80AspAla	MKAN_RS04685	MKAN_04860	non-ribosomal peptide synthetase
NC_022663	1094407	complex	CGCA	GGCG	GGCG:37 CGCA:0	CDS	-	195/3489	64/1162	synonymous_variant c.192_195delTGCGinsCGCC p.LeuAla64LeuAla	MKAN_RS04685	MKAN_04860	non-ribosomal peptide synthetase
NC_022663	1094419	snp	G	A	A:40 G:0	CDS	-	183/3489	61/1162	synonymous_variant c.183C>T p.Phe61Phe	MKAN_RS04685	MKAN_04860	non-ribosomal peptide synthetase
NC_022663	1094433	snp	C	T	T:35 C:0	CDS	-	169/3489	57/1162	missense_variant c.169G>A p.Ala57Thr	MKAN_RS04685	MKAN_04860	non-ribosomal peptide synthetase
NC_022663	1112483	snp	G	A	A:61 G:0	CDS	+	174/1695	58/564	synonymous_variant c.174G>A p.Arg58Arg	MKAN_RS04725	MKAN_04900	2;3-dihydroxybenzoate-AMP ligase
NC_022663	1112532	snp	C	A	A:67 C:0	CDS	+	223/1695	75/564	missense_variant c.223C>A p.Arg75Ser	MKAN_RS04725	MKAN_04900	2;3-dihydroxybenzoate-AMP ligase
NC_022663	1113477	snp	G	A	A:34 G:0	CDS	+	1168/1695	390/564	missense_variant c.1168G>A p.Val390Ile	MKAN_RS04725	MKAN_04900	2;3-dihydroxybenzoate-AMP ligase
NC_022663	1114578	snp	C	T	T:15 C:0	CDS	+	516/1002	172/333	synonymous_variant c.516C>T p.Ala172Ala	MKAN_RS04730	MKAN_04905	alpha/beta hydrolase
NC_022663	1118014	snp	A	G	G:17 A:0	CDS	-	1319/1350	440/449	missense_variant c.1319T>C p.Val440Ala	MKAN_RS04750	MKAN_04925	salicylate synthase
NC_022663	1118145	snp	A	G	G:21 A:0	CDS	-	1188/1350	396/449	synonymous_variant c.1188T>C p.Gly396Gly	MKAN_RS04750	MKAN_04925	salicylate synthase
NC_022663	1155156	snp	C	A	A:13 C:0	CDS	-	753/1272	251/423	synonymous_variant c.753G>T p.Arg251Arg	MKAN_RS04925	MKAN_05125	GNAT family N-acetyltransferase
NC_022663	1177363	snp	A	G	G:46 A:0	CDS	+	558/681	186/226	synonymous_variant c.558A>G p.Gln186Gln	MKAN_RS05010	MKAN_05215	DUF3298 domain-containing protein
NC_022663	1228908	snp	C	G	G:19 C:0	CDS	+	88/423	30/140	missense_variant c.88C>G p.Arg30Gly	MKAN_RS05245	MKAN_05470	PIN domain nuclease
NC_022663	1228978	snp	T	C	C:17 T:0	CDS	+	158/423	53/140	missense_variant c.158T>C p.Ile53Thr	MKAN_RS05245	MKAN_05470	PIN domain nuclease
NC_022663	1229104	snp	G	C	C:14 G:0	CDS	+	284/423	95/140	missense_variant c.284G>C p.Gly95Ala	MKAN_RS05245	MKAN_05470	PIN domain nuclease
NC_022663	1229203	snp	C	T	T:23 C:0	CDS	+	383/423	128/140	missense_variant c.383C>T p.Ser128Phe	MKAN_RS05245	MKAN_05470	PIN domain nuclease
NC_022663	1437806	snp	G	A	A:10 G:0	CDS	-	1263/1407	421/468	synonymous_variant c.1263C>T p.Ala421Ala	MKAN_RS06145	MKAN_06420	diaminopimelate decarboxylase
NC_022663	1437838	snp	C	T	T:15 C:0	CDS	-	1231/1407	411/468	missense_variant c.1231G>A p.Asp411Asn	MKAN_RS06145	MKAN_06420	diaminopimelate decarboxylase
NC_022663	1438271	snp	C	T	T:14 C:0	CDS	-	798/1407	266/468	synonymous_variant c.798G>A p.Glu266Glu	MKAN_RS06145	MKAN_06420	diaminopimelate decarboxylase
NC_022663	1545944	snp	T	A	A:49 T:0	CDS	-	1167/1173	389/390	synonymous_variant c.1167A>T p.Val389Val	MKAN_RS06585	MKAN_06875	sn-glycerol-3-phosphate ABC transporter ATP-binding protein UgpC
NC_022663	1546279	snp	T	C	C:39 T:0	CDS	-	832/1173	278/390	missense_variant c.832A>G p.Ile278Val	MKAN_RS06585	MKAN_06875	sn-glycerol-3-phosphate ABC transporter ATP-binding protein UgpC
NC_022663	1546627	mnp	AC	GT	GT:23 AC:0	CDS	-	484/1173	161/390	synonymous_variant c.483_484delGTinsAC p.ProLeu161ProLeu	MKAN_RS06585	MKAN_06875	sn-glycerol-3-phosphate ABC transporter ATP-binding protein UgpC
NC_022663	1549389	snp	G	A	A:22 G:0	CDS	-	807/1356	269/451	synonymous_variant c.807C>T p.Asn269Asn	MKAN_RS06600	MKAN_06890	ABC transporter substrate-binding protein
NC_022663	1549651	snp	G	A	A:18 G:0	CDS	-	545/1356	182/451	missense_variant c.545C>T p.Ala182Val	MKAN_RS06600	MKAN_06890	ABC transporter substrate-binding protein
NC_022663	1550136	snp	G	A	A:41 G:0	CDS	-	60/1356	20/451	synonymous_variant c.60C>T p.Phe20Phe	MKAN_RS06600	MKAN_06890	ABC transporter substrate-binding protein
NC_022663	1558869	snp	T	C	C:24 T:0	CDS	-	666/765	222/254	synonymous_variant c.666A>G p.Arg222Arg	MKAN_RS06650	MKAN_06940	RNA polymerase sigma factor SigE
NC_022663	1592626	snp	T	C	C:35 T:0	CDS	+	237/1341	79/446	synonymous_variant c.237T>C p.Gly79Gly	MKAN_RS06800	MKAN_07100	polyketide synthase
NC_022663	1593034	snp	C	T	T:58 C:0	CDS	+	645/1341	215/446	synonymous_variant c.645C>T p.Thr215Thr	MKAN_RS06800	MKAN_07100	polyketide synthase
NC_022663	1593097	snp	A	C	C:45 A:0	CDS	+	708/1341	236/446	synonymous_variant c.708A>C p.Gly236Gly	MKAN_RS06800	MKAN_07100	polyketide synthase
NC_022663	1593636	snp	A	C	C:58 A:0	CDS	+	1247/1341	416/446	missense_variant c.1247A>C p.Asp416Ala	MKAN_RS06800	MKAN_07100	polyketide synthase
NC_022663	1593984	snp	A	T	T:60 A:0	CDS	+	258/3117	86/1038	synonymous_variant c.258A>T p.Gly86Gly	MKAN_RS06805	MKAN_07105	polyketide synthase
NC_022663	1595262	snp	G	C	C:50 G:0	CDS	+	1536/3117	512/1038	synonymous_variant c.1536G>C p.Thr512Thr	MKAN_RS06805	MKAN_07105	polyketide synthase
NC_022663	1595578	snp	G	A	A:32 G:0	CDS	+	1852/3117	618/1038	missense_variant c.1852G>A p.Gly618Ser	MKAN_RS06805	MKAN_07105	polyketide synthase
NC_022663	1595657	snp	C	T	T:56 C:0	CDS	+	1931/3117	644/1038	missense_variant c.1931C>T p.Ala644Val	MKAN_RS06805	MKAN_07105	polyketide synthase
NC_022663	1595697	snp	A	G	G:68 A:0	CDS	+	1971/3117	657/1038	synonymous_variant c.1971A>G p.Thr657Thr	MKAN_RS06805	MKAN_07105	polyketide synthase
NC_022663	1595967	snp	G	C	C:28 G:0	CDS	+	2241/3117	747/1038	synonymous_variant c.2241G>C p.Ala747Ala	MKAN_RS06805	MKAN_07105	polyketide synthase
NC_022663	1595973	snp	C	A	A:27 C:0	CDS	+	2247/3117	749/1038	missense_variant c.2247C>A p.Asp749Glu	MKAN_RS06805	MKAN_07105	polyketide synthase
NC_022663	1596225	snp	C	A	A:46 C:0	CDS	+	2499/3117	833/1038	synonymous_variant c.2499C>A p.Arg833Arg	MKAN_RS06805	MKAN_07105	polyketide synthase
NC_022663	1596881	snp	C	G	G:35 C:0	CDS	+	46/6522	16/2173	missense_variant c.46C>G p.Pro16Ala	MKAN_RS06810	MKAN_07110	non-ribosomal peptide synthetase
NC_022663	1596892	snp	C	T	T:33 C:0	CDS	+	57/6522	19/2173	synonymous_variant c.57C>T p.Asp19Asp	MKAN_RS06810	MKAN_07110	non-ribosomal peptide synthetase
NC_022663	1596949	snp	G	A	A:30 G:0	CDS	+	114/6522	38/2173	synonymous_variant c.114G>A p.Leu38Leu	MKAN_RS06810	MKAN_07110	non-ribosomal peptide synthetase
NC_022663	1598392	snp	G	A	A:39 G:0	CDS	+	1557/6522	519/2173	synonymous_variant c.1557G>A p.Ala519Ala	MKAN_RS06810	MKAN_07110	non-ribosomal peptide synthetase
NC_022663	1599649	snp	C	G	G:18 C:0	CDS	+	2814/6522	938/2173	synonymous_variant c.2814C>G p.Pro938Pro	MKAN_RS06810	MKAN_07110	non-ribosomal peptide synthetase
NC_022663	1600008	snp	A	G	G:12 A:0	CDS	+	3173/6522	1058/2173	missense_variant c.3173A>G p.Lys1058Arg	MKAN_RS06810	MKAN_07110	non-ribosomal peptide synthetase
NC_022663	1600126	snp	A	G	G:28 A:0	CDS	+	3291/6522	1097/2173	synonymous_variant c.3291A>G p.Arg1097Arg	MKAN_RS06810	MKAN_07110	non-ribosomal peptide synthetase
NC_022663	1601185	snp	T	C	C:38 T:0	CDS	+	4350/6522	1450/2173	synonymous_variant c.4350T>C p.Asp1450Asp	MKAN_RS06810	MKAN_07110	non-ribosomal peptide synthetase
NC_022663	1601480	snp	A	G	G:31 A:0	CDS	+	4645/6522	1549/2173	missense_variant c.4645A>G p.Asn1549Asp	MKAN_RS06810	MKAN_07110	non-ribosomal peptide synthetase
NC_022663	1601506	snp	C	T	T:32 C:0	CDS	+	4671/6522	1557/2173	synonymous_variant c.4671C>T p.Asp1557Asp	MKAN_RS06810	MKAN_07110	non-ribosomal peptide synthetase
NC_022663	1601657	snp	A	G	G:28 A:0	CDS	+	4822/6522	1608/2173	missense_variant c.4822A>G p.Ser1608Gly	MKAN_RS06810	MKAN_07110	non-ribosomal peptide synthetase
NC_022663	1602337	snp	T	C	C:26 T:0	CDS	+	5502/6522	1834/2173	synonymous_variant c.5502T>C p.Asn1834Asn	MKAN_RS06810	MKAN_07110	non-ribosomal peptide synthetase
NC_022663	1602631	snp	C	T	T:42 C:0	CDS	+	5796/6522	1932/2173	synonymous_variant c.5796C>T p.Gly1932Gly	MKAN_RS06810	MKAN_07110	non-ribosomal peptide synthetase
NC_022663	1602685	snp	C	T	T:42 C:0	CDS	+	5850/6522	1950/2173	synonymous_variant c.5850C>T p.Arg1950Arg	MKAN_RS06810	MKAN_07110	non-ribosomal peptide synthetase
NC_022663	1603377	snp	C	G	G:31 C:0	CDS	+	24/4428	8/1475	synonymous_variant c.24C>G p.Ala8Ala	MKAN_RS06815	MKAN_07115	non-ribosomal peptide synthetase
NC_022663	1603506	snp	C	A	A:35 C:0	CDS	+	153/4428	51/1475	synonymous_variant c.153C>A p.Ile51Ile	MKAN_RS06815	MKAN_07115	non-ribosomal peptide synthetase
NC_022663	1603561	snp	G	A	A:52 G:0	CDS	+	208/4428	70/1475	missense_variant c.208G>A p.Glu70Lys	MKAN_RS06815	MKAN_07115	non-ribosomal peptide synthetase
NC_022663	1603746	snp	G	C	C:38 G:0	CDS	+	393/4428	131/1475	synonymous_variant c.393G>C p.Ala131Ala	MKAN_RS06815	MKAN_07115	non-ribosomal peptide synthetase
NC_022663	1603875	complex	GGGT	TGGC	TGGC:20 GGGT:0	CDS	+	522/4428	174/1475	synonymous_variant c.522_525delGGGTinsTGGC p.GlyGly174GlyGly	MKAN_RS06815	MKAN_07115	non-ribosomal peptide synthetase
NC_022663	1604307	snp	A	G	G:42 A:0	CDS	+	954/4428	318/1475	synonymous_variant c.954A>G p.Glu318Glu	MKAN_RS06815	MKAN_07115	non-ribosomal peptide synthetase
NC_022663	1604664	snp	A	G	G:50 A:0	CDS	+	1311/4428	437/1475	synonymous_variant c.1311A>G p.Ser437Ser	MKAN_RS06815	MKAN_07115	non-ribosomal peptide synthetase
NC_022663	1604735	mnp	GC	TT	TT:28 GC:0	CDS	+	1382/4428	461/1475	missense_variant c.1382_1383delGCinsTT p.Gly461Val	MKAN_RS06815	MKAN_07115	non-ribosomal peptide synthetase
NC_022663	1604754	snp	G	A	A:40 G:0	CDS	+	1401/4428	467/1475	synonymous_variant c.1401G>A p.Pro467Pro	MKAN_RS06815	MKAN_07115	non-ribosomal peptide synthetase
NC_022663	1604934	snp	C	T	T:42 C:0	CDS	+	1581/4428	527/1475	synonymous_variant c.1581C>T p.Ser527Ser	MKAN_RS06815	MKAN_07115	non-ribosomal peptide synthetase
NC_022663	1605076	snp	A	G	G:37 A:0	CDS	+	1723/4428	575/1475	missense_variant c.1723A>G p.Met575Val	MKAN_RS06815	MKAN_07115	non-ribosomal peptide synthetase
NC_022663	1605101	snp	C	G	G:45 C:0	CDS	+	1748/4428	583/1475	missense_variant c.1748C>G p.Ala583Gly	MKAN_RS06815	MKAN_07115	non-ribosomal peptide synthetase
NC_022663	1605612	snp	T	C	C:45 T:0	CDS	+	2259/4428	753/1475	synonymous_variant c.2259T>C p.Gly753Gly	MKAN_RS06815	MKAN_07115	non-ribosomal peptide synthetase
NC_022663	1605762	snp	G	T	T:47 G:0	CDS	+	2409/4428	803/1475	synonymous_variant c.2409G>T p.Val803Val	MKAN_RS06815	MKAN_07115	non-ribosomal peptide synthetase
NC_022663	1606076	snp	C	A	A:20 C:0	CDS	+	2723/4428	908/1475	missense_variant c.2723C>A p.Ala908Glu	MKAN_RS06815	MKAN_07115	non-ribosomal peptide synthetase
NC_022663	1606545	snp	A	G	G:37 A:0	CDS	+	3192/4428	1064/1475	synonymous_variant c.3192A>G p.Pro1064Pro	MKAN_RS06815	MKAN_07115	non-ribosomal peptide synthetase
NC_022663	1606612	snp	G	A	A:38 G:0	CDS	+	3259/4428	1087/1475	missense_variant c.3259G>A p.Ala1087Thr	MKAN_RS06815	MKAN_07115	non-ribosomal peptide synthetase
NC_022663	1606987	snp	C	G	G:10 C:0	CDS	+	3634/4428	1212/1475	missense_variant c.3634C>G p.Gln1212Glu	MKAN_RS06815	MKAN_07115	non-ribosomal peptide synthetase
NC_022663	1607364	snp	G	T	T:54 G:0	CDS	+	4011/4428	1337/1475	synonymous_variant c.4011G>T p.Ala1337Ala	MKAN_RS06815	MKAN_07115	non-ribosomal peptide synthetase
NC_022663	1607949	snp	C	T	T:23 C:0	CDS	+	172/1287	58/428	synonymous_variant c.172C>T p.Leu58Leu	MKAN_RS06820	MKAN_07120	lysine 6-monooxygenase
NC_022663	1608005	snp	A	G	G:24 A:0	CDS	+	228/1287	76/428	synonymous_variant c.228A>G p.Pro76Pro	MKAN_RS06820	MKAN_07120	lysine 6-monooxygenase
NC_022663	1655357	snp	T	C	C:44 T:0	CDS	-	392/630	131/209	missense_variant c.392A>G p.Gln131Arg	MKAN_RS07010	MKAN_07310	nitrate reductase molybdenum cofactor assembly chaperone
NC_022663	1655479	snp	T	C	C:71 T:0	CDS	-	270/630	90/209	synonymous_variant c.270A>G p.Glu90Glu	MKAN_RS07010	MKAN_07310	nitrate reductase molybdenum cofactor assembly chaperone
NC_022663	1655650	snp	C	T	T:47 C:0	CDS	-	99/630	33/209	synonymous_variant c.99G>A p.Ala33Ala	MKAN_RS07010	MKAN_07310	nitrate reductase molybdenum cofactor assembly chaperone
NC_022663	1655661	mnp	CC	TT	TT:35 CC:0	CDS	-	88/630	29/209	missense_variant c.87_88delGGinsAA p.GluGly29GluSer	MKAN_RS07010	MKAN_07310	nitrate reductase molybdenum cofactor assembly chaperone
NC_022663	1656300	snp	T	C	C:40 T:0	CDS	-	1068/1590	356/529	synonymous_variant c.1068A>G p.Pro356Pro	MKAN_RS07015	MKAN_07315	nitrate reductase subunit beta
NC_022663	1656336	snp	T	C	C:25 T:0	CDS	-	1032/1590	344/529	synonymous_variant c.1032A>G p.Glu344Glu	MKAN_RS07015	MKAN_07315	nitrate reductase subunit beta
NC_022663	1657465	snp	C	G	G:24 C:0	CDS	-	3648/3714	1216/1237	synonymous_variant c.3648G>C p.Pro1216Pro	MKAN_RS07020	MKAN_07320	nitrate reductase subunit alpha
NC_022663	1657918	snp	T	C	C:18 T:0	CDS	-	3195/3714	1065/1237	synonymous_variant c.3195A>G p.Pro1065Pro	MKAN_RS07020	MKAN_07320	nitrate reductase subunit alpha
NC_022663	1658406	snp	G	C	C:24 G:0	CDS	-	2707/3714	903/1237	missense_variant c.2707C>G p.Leu903Val	MKAN_RS07020	MKAN_07320	nitrate reductase subunit alpha
NC_022663	1659316	snp	G	A	A:22 G:0	CDS	-	1797/3714	599/1237	synonymous_variant c.1797C>T p.Asp599Asp	MKAN_RS07020	MKAN_07320	nitrate reductase subunit alpha
NC_022663	1659511	snp	G	A	A:23 G:0	CDS	-	1602/3714	534/1237	synonymous_variant c.1602C>T p.Ser534Ser	MKAN_RS07020	MKAN_07320	nitrate reductase subunit alpha
NC_022663	1659568	snp	C	A	A:12 C:0	CDS	-	1545/3714	515/1237	synonymous_variant c.1545G>T p.Val515Val	MKAN_RS07020	MKAN_07320	nitrate reductase subunit alpha
NC_022663	1659868	snp	A	G	G:22 A:0	CDS	-	1245/3714	415/1237	synonymous_variant c.1245T>C p.Asn415Asn	MKAN_RS07020	MKAN_07320	nitrate reductase subunit alpha
NC_022663	1660321	snp	G	A	A:28 G:0	CDS	-	792/3714	264/1237	synonymous_variant c.792C>T p.Gly264Gly	MKAN_RS07020	MKAN_07320	nitrate reductase subunit alpha
NC_022663	1660741	snp	C	G	G:32 C:0	CDS	-	372/3714	124/1237	synonymous_variant c.372G>C p.Ala124Ala	MKAN_RS07020	MKAN_07320	nitrate reductase subunit alpha
NC_022663	1717737	snp	A	C	C:55 A:0	CDS	+	152/828	51/275	missense_variant c.152A>C p.Lys51Thr	MKAN_RS07265	MKAN_07615	ESX secretion-associated protein EspG
NC_022663	1718191	snp	A	C	C:17 A:0	CDS	+	606/828	202/275	synonymous_variant c.606A>C p.Ile202Ile	MKAN_RS07265	MKAN_07615	ESX secretion-associated protein EspG
NC_022663	1718380	snp	T	C	C:31 T:0	CDS	+	795/828	265/275	synonymous_variant c.795T>C p.Pro265Pro	MKAN_RS07265	MKAN_07615	ESX secretion-associated protein EspG
NC_022663	1741072	snp	A	G	G:33 A:0	CDS	+	16/1314	6/437	missense_variant c.16A>G p.Thr6Ala	MKAN_RS07365	MKAN_07715	TetR family transcriptional regulator
NC_022663	1741342	snp	C	T	T:35 C:0	CDS	+	286/1314	96/437	synonymous_variant c.286C>T p.Leu96Leu	MKAN_RS07365	MKAN_07715	TetR family transcriptional regulator
NC_022663	1741361	snp	G	A	A:41 G:0	CDS	+	305/1314	102/437	missense_variant c.305G>A p.Arg102Gln	MKAN_RS07365	MKAN_07715	TetR family transcriptional regulator
NC_022663	1741376	snp	A	G	G:34 A:0	CDS	+	320/1314	107/437	missense_variant c.320A>G p.Lys107Arg	MKAN_RS07365	MKAN_07715	TetR family transcriptional regulator
NC_022663	1741399	snp	A	G	G:26 A:0	CDS	+	343/1314	115/437	missense_variant c.343A>G p.Ile115Val	MKAN_RS07365	MKAN_07715	TetR family transcriptional regulator
NC_022663	1741511	snp	A	G	G:29 A:0	CDS	+	455/1314	152/437	missense_variant c.455A>G p.His152Arg	MKAN_RS07365	MKAN_07715	TetR family transcriptional regulator
NC_022663	1891645	ins	GG	GTG	GTG:12 GG:0	CDS	-	1223/1284	408/427	frameshift_variant c.1223_1224insA p.Leu410fs	MKAN_RS08025	MKAN_08420	glycosyl transferase family 1
NC_022663	1891791	snp	C	A	A:17 C:0	CDS	-	1078/1284	360/427	missense_variant c.1078G>T p.Ala360Ser	MKAN_RS08025	MKAN_08420	glycosyl transferase family 1
NC_022663	1891800	snp	G	T	T:17 G:0	CDS	-	1069/1284	357/427	synonymous_variant c.1069C>A p.Arg357Arg	MKAN_RS08025	MKAN_08420	glycosyl transferase family 1
NC_022663	1891831	snp	G	A	A:14 G:0	CDS	-	1038/1284	346/427	synonymous_variant c.1038C>T p.Ala346Ala	MKAN_RS08025	MKAN_08420	glycosyl transferase family 1
NC_022663	1892000	complex	GGCGC	AGCGT	AGCGT:22 GGCGC:0	CDS	-	869/1284	289/427	missense_variant c.865_869delGCGCCinsACGCT p.AlaPro289ThrLeu	MKAN_RS08025	MKAN_08420	glycosyl transferase family 1
NC_022663	1892023	snp	A	G	G:16 A:0	CDS	-	846/1284	282/427	synonymous_variant c.846T>C p.Ala282Ala	MKAN_RS08025	MKAN_08420	glycosyl transferase family 1
NC_022663	1892056	snp	C	T	T:11 C:0	CDS	-	813/1284	271/427	synonymous_variant c.813G>A p.Glu271Glu	MKAN_RS08025	MKAN_08420	glycosyl transferase family 1
NC_022663	1892066	snp	C	G	G:10 C:0	CDS	-	803/1284	268/427	missense_variant c.803G>C p.Gly268Ala	MKAN_RS08025	MKAN_08420	glycosyl transferase family 1
NC_022663	1892110	snp	A	G	G:17 A:0	CDS	-	759/1284	253/427	synonymous_variant c.759T>C p.Ser253Ser	MKAN_RS08025	MKAN_08420	glycosyl transferase family 1
NC_022663	1892119	snp	C	T	T:18 C:0	CDS	-	750/1284	250/427	synonymous_variant c.750G>A p.Gly250Gly	MKAN_RS08025	MKAN_08420	glycosyl transferase family 1
NC_022663	1892202	snp	A	C	C:24 A:0	CDS	-	667/1284	223/427	missense_variant c.667T>G p.Ser223Ala	MKAN_RS08025	MKAN_08420	glycosyl transferase family 1
NC_022663	1892313	complex	AGGC	CGGA	CGGA:12 AGGC:0	CDS	-	556/1284	185/427	missense_variant c.553_556delGCCTinsTCCG p.AlaSer185SerAla	MKAN_RS08025	MKAN_08420	glycosyl transferase family 1
NC_022663	1892339	snp	C	G	G:14 C:0	CDS	-	530/1284	177/427	missense_variant c.530G>C p.Ser177Thr	MKAN_RS08025	MKAN_08420	glycosyl transferase family 1
NC_022663	1892452	snp	T	G	G:28 T:0	CDS	-	417/1284	139/427	synonymous_variant c.417A>C p.Val139Val	MKAN_RS08025	MKAN_08420	glycosyl transferase family 1
NC_022663	1892515	snp	G	A	A:25 G:0	CDS	-	354/1284	118/427	synonymous_variant c.354C>T p.Ala118Ala	MKAN_RS08025	MKAN_08420	glycosyl transferase family 1
NC_022663	1892520	snp	G	T	T:26 G:0	CDS	-	349/1284	117/427	missense_variant c.349C>A p.Leu117Ile	MKAN_RS08025	MKAN_08420	glycosyl transferase family 1
NC_022663	1892544	snp	G	A	A:19 G:0	CDS	-	325/1284	109/427	synonymous_variant c.325C>T p.Leu109Leu	MKAN_RS08025	MKAN_08420	glycosyl transferase family 1
NC_022663	1892629	snp	T	C	C:15 T:0	CDS	-	240/1284	80/427	synonymous_variant c.240A>G p.Leu80Leu	MKAN_RS08025	MKAN_08420	glycosyl transferase family 1
NC_022663	1892773	complex	GCA	CCG	CCG:28 GCA:0	CDS	-	96/1284	32/427	missense_variant c.94_96delTGCinsCGG p.Cys32Arg	MKAN_RS08025	MKAN_08420	glycosyl transferase family 1
NC_022663	1892833	complex	ACCCCGG	GCCTCGA	GCCTCGA:18 ACCCCGG:0	CDS	-	36/1284	10/427	synonymous_variant c.30_36delCCGGGGTinsTCGAGGC p.ThrArgGly10ThrArgGly	MKAN_RS08025	MKAN_08420	glycosyl transferase family 1
NC_022663	1997341	snp	G	A	A:21 G:0	CDS	-	1293/1548	431/515	synonymous_variant c.1293C>T p.Val431Val	MKAN_RS08460	MKAN_08860	sensor histidine kinase
NC_022663	1997506	snp	A	G	G:46 A:0	CDS	-	1128/1548	376/515	synonymous_variant c.1128T>C p.His376His	MKAN_RS08460	MKAN_08860	sensor histidine kinase
NC_022663	1997536	snp	A	G	G:29 A:0	CDS	-	1098/1548	366/515	synonymous_variant c.1098T>C p.Asn366Asn	MKAN_RS08460	MKAN_08860	sensor histidine kinase
NC_022663	2063864	snp	T	C	C:32 T:0	CDS	+	174/2127	58/708	synonymous_variant c.174T>C p.Phe58Phe	MKAN_RS08735	MKAN_09140	serine/threonine protein kinase
NC_022663	2064091	snp	C	G	G:29 C:0	CDS	+	401/2127	134/708	missense_variant c.401C>G p.Thr134Ser	MKAN_RS08735	MKAN_09140	serine/threonine protein kinase
NC_022663	2064203	snp	C	G	G:25 C:0	CDS	+	513/2127	171/708	synonymous_variant c.513C>G p.Thr171Thr	MKAN_RS08735	MKAN_09140	serine/threonine protein kinase
NC_022663	2065214	snp	C	T	T:22 C:0	CDS	+	1524/2127	508/708	synonymous_variant c.1524C>T p.Asn508Asn	MKAN_RS08735	MKAN_09140	serine/threonine protein kinase
NC_022663	2066633	snp	T	C	C:23 T:0	CDS	-	150/948	50/315	synonymous_variant c.150A>G p.Val50Val	MKAN_RS08740	MKAN_09145	phosphate ABC transporter; permease protein PstA
NC_022663	2114540	snp	C	G	G:33 C:0	CDS	-	1810/1821	604/606	missense_variant c.1810G>C p.Glu604Gln	MKAN_RS08940	MKAN_09355	ABC transporter ATP-binding protein
NC_022663	2115192	snp	G	C	C:20 G:0	CDS	-	1158/1821	386/606	missense_variant c.1158C>G p.Ser386Arg	MKAN_RS08940	MKAN_09355	ABC transporter ATP-binding protein
NC_022663	2117897	snp	C	T	T:35 C:0	CDS	+	342/1341	114/446	synonymous_variant c.342C>T p.Arg114Arg	MKAN_RS08950	MKAN_09365	sensor histidine kinase
NC_022663	2119672	snp	A	G	G:20 A:0	CDS	-	989/999	330/332	missense_variant c.989T>C p.Val330Ala	MKAN_RS08960	MKAN_09380	membrane protein
NC_022663	2119842	snp	C	T	T:23 C:0	CDS	-	819/999	273/332	synonymous_variant c.819G>A p.Glu273Glu	MKAN_RS08960	MKAN_09380	membrane protein
NC_022663	2120030	snp	C	G	G:24 C:0	CDS	-	631/999	211/332	missense_variant c.631G>C p.Ala211Pro	MKAN_RS08960	MKAN_09380	membrane protein
NC_022663	2120461	snp	A	G	G:20 A:0	CDS	-	200/999	67/332	missense_variant c.200T>C p.Ile67Thr	MKAN_RS08960	MKAN_09380	membrane protein
NC_022663	2120580	snp	G	A	A:16 G:0	CDS	-	81/999	27/332	synonymous_variant c.81C>T p.Val27Val	MKAN_RS08960	MKAN_09380	membrane protein
NC_022663	2120605	snp	C	A	A:17 C:1	CDS	-	56/999	19/332	missense_variant c.56G>T p.Arg19Ile	MKAN_RS08960	MKAN_09380	membrane protein
NC_022663	2332649	snp	A	G	G:39 A:0	CDS	+	962/6840	321/2279	missense_variant c.962A>G p.Asp321Gly	MKAN_RS29520	MKAN_10440	hypothetical protein
NC_022663	2332993	snp	G	A	A:33 G:0	CDS	+	1306/6840	436/2279	missense_variant c.1306G>A p.Val436Met	MKAN_RS29520	MKAN_10440	hypothetical protein
NC_022663	2334660	snp	C	T	T:32 C:0	CDS	+	2973/6840	991/2279	synonymous_variant c.2973C>T p.Asp991Asp	MKAN_RS29520	MKAN_10440	hypothetical protein
NC_022663	2334767	snp	C	T	T:37 C:0	CDS	+	3080/6840	1027/2279	missense_variant c.3080C>T p.Pro1027Leu	MKAN_RS29520	MKAN_10440	hypothetical protein
NC_022663	2335695	snp	A	G	G:37 A:0	CDS	+	4008/6840	1336/2279	synonymous_variant c.4008A>G p.Leu1336Leu	MKAN_RS29520	MKAN_10440	hypothetical protein
NC_022663	2337972	snp	T	C	C:43 T:0	CDS	+	6285/6840	2095/2279	synonymous_variant c.6285T>C p.His2095His	MKAN_RS29520	MKAN_10440	hypothetical protein
NC_022663	2338087	snp	C	T	T:41 C:0	CDS	+	6400/6840	2134/2279	missense_variant c.6400C>T p.His2134Tyr	MKAN_RS29520	MKAN_10440	hypothetical protein
NC_022663	2417624	snp	G	A	A:24 G:0	CDS	+	840/1203	280/400	synonymous_variant c.840G>A p.Gln280Gln	MKAN_RS10395	MKAN_10880	MCE-family protein MCE1A
NC_022663	2417702	snp	A	C	C:10 A:0	CDS	+	918/1203	306/400	synonymous_variant c.918A>C p.Ala306Ala	MKAN_RS10395	MKAN_10880	MCE-family protein MCE1A
NC_022663	2417957	snp	T	C	C:24 T:0	CDS	+	1173/1203	391/400	synonymous_variant c.1173T>C p.Arg391Arg	MKAN_RS10395	MKAN_10880	MCE-family protein MCE1A
NC_022663	2453748	snp	A	G	G:10 A:0	CDS	-	936/1092	312/363	synonymous_variant c.936T>C p.Ala312Ala	MKAN_RS10535	MKAN_11030	alpha/beta hydrolase
NC_022663	2453974	snp	T	C	C:17 T:0	CDS	-	710/1092	237/363	missense_variant c.710A>G p.Gln237Arg	MKAN_RS10535	MKAN_11030	alpha/beta hydrolase
NC_022663	2454000	snp	C	T	T:11 C:0	CDS	-	684/1092	228/363	synonymous_variant c.684G>A p.Leu228Leu	MKAN_RS10535	MKAN_11030	alpha/beta hydrolase
NC_022663	2454063	snp	C	T	T:13 C:0	CDS	-	621/1092	207/363	synonymous_variant c.621G>A p.Ala207Ala	MKAN_RS10535	MKAN_11030	alpha/beta hydrolase
NC_022663	2454375	snp	A	G	G:15 A:0	CDS	-	309/1092	103/363	synonymous_variant c.309T>C p.Pro103Pro	MKAN_RS10535	MKAN_11030	alpha/beta hydrolase
NC_022663	2454570	snp	C	G	G:10 C:0	CDS	-	114/1092	38/363	synonymous_variant c.114G>C p.Pro38Pro	MKAN_RS10535	MKAN_11030	alpha/beta hydrolase
NC_022663	2454628	snp	G	T	T:20 G:0	CDS	-	56/1092	19/363	missense_variant c.56C>A p.Pro19His	MKAN_RS10535	MKAN_11030	alpha/beta hydrolase
NC_022663	2454660	complex	GGA	TGG	TGG:13 GGA:0	CDS	-	24/1092	8/363	missense_variant c.22_24delTCCinsCCA p.Ser8Pro	MKAN_RS10535	MKAN_11030	alpha/beta hydrolase
NC_022663	2482785	snp	T	C	C:21 T:0	CDS	-	822/897	274/298	synonymous_variant c.822A>G p.Thr274Thr	MKAN_RS10625	MKAN_11130	phosphoribosylaminoimidazolesuccinocarboxamide synthase
NC_022663	2482869	snp	A	G	G:28 A:0	CDS	-	738/897	246/298	synonymous_variant c.738T>C p.Asn246Asn	MKAN_RS10625	MKAN_11130	phosphoribosylaminoimidazolesuccinocarboxamide synthase
NC_022663	2522127	snp	C	G	G:30 C:0	CDS	-	54/1434	18/477	synonymous_variant c.54G>C p.Ala18Ala	MKAN_RS10810	MKAN_11330	sensor histidine kinase
NC_022663	2522336	snp	A	G	G:19 A:0	CDS	-	609/723	203/240	synonymous_variant c.609T>C p.Asp203Asp	MKAN_RS10815	MKAN_11335	DNA-binding response regulator
NC_022663	2579227	snp	G	A	A:39 G:0	CDS	-	1056/1671	352/556	synonymous_variant c.1056C>T p.Tyr352Tyr	MKAN_RS11090	MKAN_11630	virulence factor Mce family protein
NC_022663	2580104	snp	A	T	T:19 A:0	CDS	-	179/1671	60/556	missense_variant c.179T>A p.Phe60Tyr	MKAN_RS11090	MKAN_11630	virulence factor Mce family protein
NC_022663	2580912	snp	T	C	C:28 T:0	CDS	-	582/1161	194/386	synonymous_variant c.582A>G p.Glu194Glu	MKAN_RS11095	MKAN_11635	MCE family protein
NC_022663	2586799	snp	G	A	A:20 G:0	CDS	-	282/843	94/280	synonymous_variant c.282C>T p.Ile94Ile	MKAN_RS11120	MKAN_11660	ABC transporter permease
NC_022663	2635737	snp	A	C	C:16 A:0	CDS	-	984/1161	328/386	synonymous_variant c.984T>G p.Arg328Arg	MKAN_RS11315	MKAN_11870	lipid-transfer protein
NC_022663	2638110	snp	T	C	C:20 T:0	CDS	-	1116/1164	372/387	synonymous_variant c.1116A>G p.Arg372Arg	MKAN_RS11330	MKAN_11885	acyl-CoA dehydrogenase
NC_022663	2638320	snp	G	A	A:18 G:0	CDS	-	906/1164	302/387	synonymous_variant c.906C>T p.Ala302Ala	MKAN_RS11330	MKAN_11885	acyl-CoA dehydrogenase
NC_022663	2686656	snp	C	G	G:18 C:0	CDS	-	729/903	243/300	synonymous_variant c.729G>C p.Thr243Thr	MKAN_RS11550	MKAN_12120	iron-dependent extradiol dioxygenase
NC_022663	2687016	snp	A	G	G:15 A:0	CDS	-	369/903	123/300	synonymous_variant c.369T>C p.Leu123Leu	MKAN_RS11550	MKAN_12120	iron-dependent extradiol dioxygenase
NC_022663	2687199	mnp	GT	CG	CG:12 GT:0	CDS	-	186/903	62/300	missense_variant c.185_186delACinsCG p.Asp62Ala	MKAN_RS11550	MKAN_12120	iron-dependent extradiol dioxygenase
NC_022663	2741955	snp	A	C	C:24 A:0	CDS	-	252/420	84/139	synonymous_variant c.252T>G p.Leu84Leu	MKAN_RS11815	MKAN_12400	aspartate 1-decarboxylase
NC_022663	2742539	snp	T	G	G:50 T:0	CDS	-	606/939	202/312	missense_variant c.606A>C p.Glu202Asp	MKAN_RS11820	MKAN_12405	pantoate--beta-alanine ligase
NC_022663	2742644	snp	G	A	A:42 G:0	CDS	-	501/939	167/312	synonymous_variant c.501C>T p.Ile167Ile	MKAN_RS11820	MKAN_12405	pantoate--beta-alanine ligase
NC_022663	2743004	snp	A	G	G:43 A:0	CDS	-	141/939	47/312	synonymous_variant c.141T>C p.Leu47Leu	MKAN_RS11820	MKAN_12405	pantoate--beta-alanine ligase
NC_022663	2800357	snp	G	A	A:18 G:0	CDS	-	222/312	74/103	synonymous_variant c.222C>T p.Ile74Ile	MKAN_RS12080	MKAN_12685	ESX-1 secretion-associated protein
NC_022663	2800806	snp	G	T	T:33 G:0	CDS	-	1018/1173	340/390	missense_variant c.1018C>A p.Leu340Met	MKAN_RS12085	MKAN_12690	hypothetical protein
NC_022663	2800865	snp	G	A	A:29 G:0	CDS	-	959/1173	320/390	missense_variant c.959C>T p.Pro320Leu	MKAN_RS12085	MKAN_12690	hypothetical protein
NC_022663	2801347	snp	G	A	A:34 G:0	CDS	-	477/1173	159/390	synonymous_variant c.477C>T p.His159His	MKAN_RS12085	MKAN_12690	hypothetical protein
NC_022663	2812743	snp	C	G	G:58 C:0	CDS	-	1371/1629	457/542	synonymous_variant c.1371G>C p.Ala457Ala	MKAN_RS12145	MKAN_12750	ABC transporter ATP-binding protein
NC_022663	2813082	snp	C	T	T:36 C:0	CDS	-	1032/1629	344/542	synonymous_variant c.1032G>A p.Thr344Thr	MKAN_RS12145	MKAN_12750	ABC transporter ATP-binding protein
NC_022663	2813734	snp	A	G	G:30 A:0	CDS	-	380/1629	127/542	missense_variant c.380T>C p.Val127Ala	MKAN_RS12145	MKAN_12750	ABC transporter ATP-binding protein
NC_022663	2814185	snp	G	C	C:40 G:0	CDS	-	789/864	263/287	synonymous_variant c.789C>G p.Thr263Thr	MKAN_RS12150	MKAN_12755	ABC transporter permease
NC_022663	2814190	snp	T	C	C:44 T:0	CDS	-	784/864	262/287	missense_variant c.784A>G p.Met262Val	MKAN_RS12150	MKAN_12755	ABC transporter permease
NC_022663	2814461	snp	C	T	T:38 C:0	CDS	-	513/864	171/287	synonymous_variant c.513G>A p.Val171Val	MKAN_RS12150	MKAN_12755	ABC transporter permease
NC_022663	2815954	snp	A	G	G:23 A:0	CDS	-	1560/1620	520/539	synonymous_variant c.1560T>C p.Val520Val	MKAN_RS12160	MKAN_12765	ABC transporter substrate-binding protein
NC_022663	2815975	snp	T	G	G:19 T:0	CDS	-	1539/1620	513/539	synonymous_variant c.1539A>C p.Val513Val	MKAN_RS12160	MKAN_12765	ABC transporter substrate-binding protein
NC_022663	2828841	snp	C	T	T:45 C:0	CDS	-	675/1212	225/403	synonymous_variant c.675G>A p.Glu225Glu	MKAN_RS12200	MKAN_12815	acid resistance periplasmic serine protease MarP
NC_022663	2838403	snp	C	T	T:25 C:2	CDS	+	639/2415	213/804	synonymous_variant c.639C>T p.Ile213Ile	MKAN_RS12255	MKAN_12875	penicillin-binding protein
NC_022663	2839369	snp	T	G	G:10 T:0	CDS	+	1605/2415	535/804	synonymous_variant c.1605T>G p.Ser535Ser	MKAN_RS12255	MKAN_12875	penicillin-binding protein
NC_022663	3013160	snp	C	T	T:26 C:0	CDS	-	488/1512	163/503	missense_variant c.488G>A p.Gly163Asp	MKAN_RS13125	MKAN_13775	NAD(P)/FAD-dependent oxidoreductase
NC_022663	3110529	snp	T	G	G:60 T:0	CDS	+	276/948	92/315	synonymous_variant c.276T>G p.Pro92Pro	MKAN_RS13555	MKAN_14220	exported repetitive protein
NC_022663	3110700	snp	G	A	A:45 G:1	CDS	+	447/948	149/315	synonymous_variant c.447G>A p.Thr149Thr	MKAN_RS13555	MKAN_14220	exported repetitive protein
NC_022663	3110847	snp	A	G	G:50 A:0	CDS	+	594/948	198/315	synonymous_variant c.594A>G p.Gly198Gly	MKAN_RS13555	MKAN_14220	exported repetitive protein
NC_022663	3110961	snp	T	C	C:55 T:0	CDS	+	708/948	236/315	synonymous_variant c.708T>C p.Gly236Gly	MKAN_RS13555	MKAN_14220	exported repetitive protein
NC_022663	3162534	snp	C	A	A:44 C:0	CDS	+	1284/1305	428/434	synonymous_variant c.1284C>A p.Pro428Pro	MKAN_RS13800	MKAN_14470	hypothetical protein
NC_022663	3164294	snp	A	G	G:19 A:0	CDS	+	459/543	153/180	synonymous_variant c.459A>G p.Thr153Thr	MKAN_RS13815	MKAN_14495	secretion protein EspH
NC_022663	3169744	snp	G	A	A:25 G:0	CDS	+	2196/2238	732/745	synonymous_variant c.2196G>A p.Pro732Pro	MKAN_RS13830	MKAN_14510	type VII secretion protein EccCa
NC_022663	3169947	snp	T	C	C:23 T:0	CDS	+	165/1773	55/590	synonymous_variant c.165T>C p.Gly55Gly	MKAN_RS13835	MKAN_14515	type VII secretion protein EccCb
NC_022663	3170056	snp	T	C	C:16 T:0	CDS	+	274/1773	92/590	synonymous_variant c.274T>C p.Leu92Leu	MKAN_RS13835	MKAN_14515	type VII secretion protein EccCb
NC_022663	3171854	snp	A	G	G:35 A:0	CDS	+	159/297	53/98	synonymous_variant c.159A>G p.Ala53Ala	MKAN_RS13840	MKAN_14520	PE domain-containing protein
NC_022663	3177686	snp	A	G	G:32 A:0	CDS	+	1266/1536	422/511	synonymous_variant c.1266A>G p.Ala422Ala	MKAN_RS13870	MKAN_14550	type VII secretion integral membrane protein EccD
NC_022663	3177791	snp	T	C	C:25 T:0	CDS	+	1371/1536	457/511	synonymous_variant c.1371T>C p.Ala457Ala	MKAN_RS13870	MKAN_14550	type VII secretion integral membrane protein EccD
NC_022663	3178536	snp	C	T	T:33 C:0	CDS	+	467/807	156/268	missense_variant c.467C>T p.Ala156Val	MKAN_RS13875	MKAN_14555	hypothetical protein
NC_022663	3182591	snp	C	G	G:25 C:0	CDS	-	870/1398	290/465	synonymous_variant c.870G>C p.Pro290Pro	MKAN_RS13890	MKAN_14570	hypothetical protein
NC_022663	3182921	snp	C	T	T:55 C:0	CDS	-	540/1398	180/465	synonymous_variant c.540G>A p.Glu180Glu	MKAN_RS13890	MKAN_14570	hypothetical protein
NC_022663	3184649	snp	T	C	C:55 T:0	CDS	-	309/1398	103/465	synonymous_variant c.309A>G p.Glu103Glu	MKAN_RS13895	MKAN_14575	type VII secretion protein EccE
NC_022663	3184993	snp	T	G	G:66 T:0	CDS	-	1302/1341	434/446	synonymous_variant c.1302A>C p.Ala434Ala	MKAN_RS13900	MKAN_14580	type VII secretion-associated serine protease mycosin
NC_022663	3185623	snp	G	A	A:48 G:0	CDS	-	672/1341	224/446	synonymous_variant c.672C>T p.Val224Val	MKAN_RS13900	MKAN_14580	type VII secretion-associated serine protease mycosin
NC_022663	3186184	snp	G	C	C:40 G:0	CDS	-	111/1341	37/446	synonymous_variant c.111C>G p.Thr37Thr	MKAN_RS13900	MKAN_14580	type VII secretion-associated serine protease mycosin
NC_022663	3187329	snp	A	C	C:20 A:0	CDS	-	930/1839	310/612	synonymous_variant c.930T>G p.Arg310Arg	MKAN_RS13905	MKAN_14585	type VII secretion AAA-ATPase EccA
NC_022663	3187620	snp	G	A	A:31 G:0	CDS	-	639/1839	213/612	synonymous_variant c.639C>T p.His213His	MKAN_RS13905	MKAN_14585	type VII secretion AAA-ATPase EccA
NC_022663	3187746	snp	T	C	C:16 T:0	CDS	-	513/1839	171/612	synonymous_variant c.513A>G p.Thr171Thr	MKAN_RS13905	MKAN_14585	type VII secretion AAA-ATPase EccA
NC_022663	3187776	snp	C	G	G:18 C:0	CDS	-	483/1839	161/612	synonymous_variant c.483G>C p.Pro161Pro	MKAN_RS13905	MKAN_14585	type VII secretion AAA-ATPase EccA
NC_022663	3187989	snp	A	G	G:22 A:0	CDS	-	270/1839	90/612	synonymous_variant c.270T>C p.Gly90Gly	MKAN_RS13905	MKAN_14585	type VII secretion AAA-ATPase EccA
NC_022663	3188352	snp	T	C	C:49 T:0	CDS	-	1620/1626	540/541	synonymous_variant c.1620A>G p.Thr540Thr	MKAN_RS13910	MKAN_14590	type VII secretion protein EccE
NC_022663	3189126	snp	G	A	A:43 G:0	CDS	-	846/1626	282/541	synonymous_variant c.846C>T p.Asp282Asp	MKAN_RS13910	MKAN_14590	type VII secretion protein EccE
NC_022663	3189152	snp	G	T	T:39 G:0	CDS	-	820/1626	274/541	missense_variant c.820C>A p.Pro274Thr	MKAN_RS13910	MKAN_14590	type VII secretion protein EccE
NC_022663	3189162	snp	C	T	T:30 C:0	CDS	-	810/1626	270/541	synonymous_variant c.810G>A p.Ser270Ser	MKAN_RS13910	MKAN_14590	type VII secretion protein EccE
NC_022663	3189943	snp	T	G	G:14 T:0	CDS	-	29/1626	10/541	missense_variant c.29A>C p.Gln10Pro	MKAN_RS13910	MKAN_14590	type VII secretion protein EccE
NC_022663	3189960	snp	T	C	C:17 T:0	CDS	-	12/1626	4/541	synonymous_variant c.12A>G p.Thr4Thr	MKAN_RS13910	MKAN_14590	type VII secretion protein EccE
NC_022663	3189998	snp	C	T	T:22 C:0	CDS	-	1635/1665	545/554	synonymous_variant c.1635G>A p.Ala545Ala	MKAN_RS13915	MKAN_14595	type VII secretion-associated serine protease mycosin
NC_022663	3190085	snp	C	T	T:10 C:0	CDS	-	1548/1665	516/554	synonymous_variant c.1548G>A p.Ala516Ala	MKAN_RS13915	MKAN_14595	type VII secretion-associated serine protease mycosin
NC_022663	3190391	snp	T	C	C:49 T:0	CDS	-	1242/1665	414/554	synonymous_variant c.1242A>G p.Pro414Pro	MKAN_RS13915	MKAN_14595	type VII secretion-associated serine protease mycosin
NC_022663	3191588	snp	C	T	T:44 C:0	CDS	-	45/1665	15/554	synonymous_variant c.45G>A p.Ala15Ala	MKAN_RS13915	MKAN_14595	type VII secretion-associated serine protease mycosin
NC_022663	3192532	snp	C	T	T:13 C:0	CDS	-	615/1530	205/509	synonymous_variant c.615G>A p.Val205Val	MKAN_RS13920	MKAN_14600	type VII secretion integral membrane protein EccD
NC_022663	3192694	snp	G	C	C:10 G:0	CDS	-	453/1530	151/509	synonymous_variant c.453C>G p.Val151Val	MKAN_RS13920	MKAN_14600	type VII secretion integral membrane protein EccD
NC_022663	3194751	snp	G	A	A:15 G:0	CDS	-	340/831	114/276	synonymous_variant c.340C>T p.Leu114Leu	MKAN_RS13930	MKAN_14610	ESX secretion-associated protein EspG
NC_022663	3194953	snp	G	A	A:21 G:0	CDS	-	138/831	46/276	synonymous_variant c.138C>T p.Ala46Ala	MKAN_RS13930	MKAN_14610	ESX secretion-associated protein EspG
NC_022663	3195793	snp	A	G	G:62 A:0	CDS	-	93/327	31/108	synonymous_variant c.93T>C p.Ala31Ala	MKAN_RS13940	MKAN_14620	type VII secretion protein EsxD
NC_022663	3195805	snp	C	G	G:63 C:0	CDS	-	81/327	27/108	synonymous_variant c.81G>C p.Ala27Ala	MKAN_RS13940	MKAN_14620	type VII secretion protein EsxD
NC_022663	3196066	snp	G	C	C:44 G:0	CDS	-	1133/1224	378/407	missense_variant c.1133C>G p.Ala378Gly	MKAN_RS13945	MKAN_14625	PPE family protein
NC_022663	3196179	snp	A	T	T:60 A:0	CDS	-	1020/1224	340/407	synonymous_variant c.1020T>A p.Arg340Arg	MKAN_RS13945	MKAN_14625	PPE family protein
NC_022663	3196218	snp	A	G	G:48 A:0	CDS	-	981/1224	327/407	synonymous_variant c.981T>C p.Thr327Thr	MKAN_RS13945	MKAN_14625	PPE family protein
NC_022663	3196280	snp	G	C	C:35 G:0	CDS	-	919/1224	307/407	missense_variant c.919C>G p.Leu307Val	MKAN_RS13945	MKAN_14625	PPE family protein
NC_022663	3196350	snp	C	G	G:42 C:0	CDS	-	849/1224	283/407	synonymous_variant c.849G>C p.Gly283Gly	MKAN_RS13945	MKAN_14625	PPE family protein
NC_022663	3196575	snp	C	G	G:35 C:0	CDS	-	624/1224	208/407	synonymous_variant c.624G>C p.Ser208Ser	MKAN_RS13945	MKAN_14625	PPE family protein
NC_022663	3197429	snp	T	C	C:31 T:0	CDS	-	79/303	27/100	missense_variant c.79A>G p.Thr27Ala	MKAN_RS13950	MKAN_14630	PE domain-containing protein
NC_022663	3202493	snp	T	C	C:28 T:0	CDS	-	151/4218	51/1405	missense_variant c.151A>G p.Ile51Val	MKAN_RS13960	MKAN_14640	type VII secretion protein EccC
NC_022663	3202605	snp	G	A	A:24 G:1	CDS	-	39/4218	13/1405	synonymous_variant c.39C>T p.Ile13Ile	MKAN_RS13960	MKAN_14640	type VII secretion protein EccC
NC_022663	3383728	snp	C	G	G:31 C:0	CDS	-	720/1629	240/542	missense_variant c.720G>C p.Gln240His	MKAN_RS14790	MKAN_15515	AMP-dependent synthetase
NC_022663	3384332	snp	T	C	C:67 T:0	CDS	-	116/1629	39/542	missense_variant c.116A>G p.Gln39Arg	MKAN_RS14790	MKAN_15515	AMP-dependent synthetase
NC_022663	3462284	snp	T	C	C:29 T:0	CDS	+	129/1797	43/598	synonymous_variant c.129T>C p.Ala43Ala	MKAN_RS15110	MKAN_15865	maltose alpha-D-glucosyltransferase
NC_022663	3488799	snp	G	C	C:28 G:0	CDS	-	2619/3186	873/1061	synonymous_variant c.2619C>G p.Gly873Gly	MKAN_RS15245	MKAN_16000	MMPL family RND transporter
NC_022663	3489204	snp	T	C	C:36 T:1	CDS	-	2214/3186	738/1061	synonymous_variant c.2214A>G p.Pro738Pro	MKAN_RS15245	MKAN_16000	MMPL family RND transporter
NC_022663	3489561	snp	G	A	A:35 G:0	CDS	-	1857/3186	619/1061	synonymous_variant c.1857C>T p.Ala619Ala	MKAN_RS15245	MKAN_16000	MMPL family RND transporter
NC_022663	3489681	snp	G	A	A:36 G:0	CDS	-	1737/3186	579/1061	synonymous_variant c.1737C>T p.Thr579Thr	MKAN_RS15245	MKAN_16000	MMPL family RND transporter
NC_022663	3490407	snp	G	C	C:35 G:0	CDS	-	1011/3186	337/1061	missense_variant c.1011C>G p.Ile337Met	MKAN_RS15245	MKAN_16000	MMPL family RND transporter
NC_022663	3543430	snp	A	G	G:25 A:0	CDS	-	624/720	208/239	synonymous_variant c.624T>C p.Thr208Thr	MKAN_RS15470	MKAN_16230	GntR family transcriptional regulator
NC_022663	3543820	snp	A	T	T:49 A:0	CDS	-	234/720	78/239	synonymous_variant c.234T>A p.Arg78Arg	MKAN_RS15470	MKAN_16230	GntR family transcriptional regulator
NC_022663	3543948	snp	T	C	C:37 T:0	CDS	-	106/720	36/239	missense_variant c.106A>G p.Thr36Ala	MKAN_RS15470	MKAN_16230	GntR family transcriptional regulator
NC_022663	3546138	snp	T	C	C:21 T:0	CDS	+	42/777	14/258	synonymous_variant c.42T>C p.Leu14Leu	MKAN_RS15480	MKAN_16240	ABC transporter permease
NC_022663	3546597	snp	C	T	T:30 C:0	CDS	+	501/777	167/258	synonymous_variant c.501C>T p.Leu167Leu	MKAN_RS15480	MKAN_16240	ABC transporter permease
NC_022663	3546606	snp	G	T	T:30 G:0	CDS	+	510/777	170/258	synonymous_variant c.510G>T p.Val170Val	MKAN_RS15480	MKAN_16240	ABC transporter permease
NC_022663	3546676	snp	G	A	A:27 G:0	CDS	+	580/777	194/258	missense_variant c.580G>A p.Val194Ile	MKAN_RS15480	MKAN_16240	ABC transporter permease
NC_022663	3546684	snp	A	G	G:29 A:0	CDS	+	588/777	196/258	synonymous_variant c.588A>G p.Ala196Ala	MKAN_RS15480	MKAN_16240	ABC transporter permease
NC_022663	3546696	snp	G	C	C:22 G:0	CDS	+	600/777	200/258	synonymous_variant c.600G>C p.Ala200Ala	MKAN_RS15480	MKAN_16240	ABC transporter permease
NC_022663	3546708	snp	G	A	A:22 G:0	CDS	+	612/777	204/258	synonymous_variant c.612G>A p.Gly204Gly	MKAN_RS15480	MKAN_16240	ABC transporter permease
NC_022663	3546721	snp	C	T	T:22 C:0	CDS	+	625/777	209/258	synonymous_variant c.625C>T p.Leu209Leu	MKAN_RS15480	MKAN_16240	ABC transporter permease
NC_022663	3546735	snp	T	C	C:17 T:0	CDS	+	639/777	213/258	synonymous_variant c.639T>C p.Tyr213Tyr	MKAN_RS15480	MKAN_16240	ABC transporter permease
NC_022663	3546750	complex	TCGGGGT	CCGCGGC	CCGCGGC:20 TCGGGGT:0	CDS	+	654/777	218/258	synonymous_variant c.654_660delTCGGGGTinsCCGCGGC p.ValArgGly218ValArgGly	MKAN_RS15480	MKAN_16240	ABC transporter permease
NC_022663	3546769	snp	T	C	C:29 T:0	CDS	+	673/777	225/258	synonymous_variant c.673T>C p.Leu225Leu	MKAN_RS15480	MKAN_16240	ABC transporter permease
NC_022663	3546801	snp	G	C	C:36 G:0	CDS	+	705/777	235/258	synonymous_variant c.705G>C p.Leu235Leu	MKAN_RS15480	MKAN_16240	ABC transporter permease
NC_022663	3546813	complex	CCTT	GCTG	GCTG:30 CCTT:0	CDS	+	717/777	239/258	synonymous_variant c.717_720delCCTTinsGCTG p.AlaLeu239AlaLeu	MKAN_RS15480	MKAN_16240	ABC transporter permease
NC_022663	3546943	snp	G	C	C:13 G:0	CDS	+	69/870	23/289	synonymous_variant c.69G>C p.Gly23Gly	MKAN_RS15485	MKAN_16245	ABC transporter permease
NC_022663	3546997	snp	G	C	C:17 G:0	CDS	+	123/870	41/289	synonymous_variant c.123G>C p.Val41Val	MKAN_RS15485	MKAN_16245	ABC transporter permease
NC_022663	3547084	snp	G	A	A:24 G:0	CDS	+	210/870	70/289	synonymous_variant c.210G>A p.Ala70Ala	MKAN_RS15485	MKAN_16245	ABC transporter permease
NC_022663	3547096	snp	C	G	G:25 C:0	CDS	+	222/870	74/289	synonymous_variant c.222C>G p.Val74Val	MKAN_RS15485	MKAN_16245	ABC transporter permease
NC_022663	3547358	snp	G	A	A:19 G:0	CDS	+	484/870	162/289	missense_variant c.484G>A p.Val162Ile	MKAN_RS15485	MKAN_16245	ABC transporter permease
NC_022663	3547378	snp	G	C	C:19 G:0	CDS	+	504/870	168/289	synonymous_variant c.504G>C p.Thr168Thr	MKAN_RS15485	MKAN_16245	ABC transporter permease
NC_022663	3547390	snp	C	A	A:14 C:0	CDS	+	516/870	172/289	synonymous_variant c.516C>A p.Ala172Ala	MKAN_RS15485	MKAN_16245	ABC transporter permease
NC_022663	3548057	snp	G	A	A:23 G:0	CDS	+	309/1320	103/439	synonymous_variant c.309G>A p.Pro103Pro	MKAN_RS15490	MKAN_16250	MCE-family protein MCE1A
NC_022663	3548336	snp	G	C	C:18 G:0	CDS	+	588/1320	196/439	synonymous_variant c.588G>C p.Val196Val	MKAN_RS15490	MKAN_16250	MCE-family protein MCE1A
NC_022663	3550995	snp	A	C	C:48 A:0	CDS	+	894/1590	298/529	synonymous_variant c.894A>C p.Ile298Ile	MKAN_RS15500	MKAN_16260	mammalian cell entry protein
NC_022663	3551532	snp	G	A	A:20 G:0	CDS	+	1431/1590	477/529	synonymous_variant c.1431G>A p.Gln477Gln	MKAN_RS15500	MKAN_16260	mammalian cell entry protein
NC_022663	3551789	snp	A	G	G:41 A:0	CDS	+	102/1608	34/535	synonymous_variant c.102A>G p.Ala34Ala	MKAN_RS15505	MKAN_16265	virulence factor Mce family protein
NC_022663	3552113	snp	G	T	T:49 G:0	CDS	+	426/1608	142/535	synonymous_variant c.426G>T p.Pro142Pro	MKAN_RS15505	MKAN_16265	virulence factor Mce family protein
NC_022663	3552657	snp	G	T	T:43 G:0	CDS	+	970/1608	324/535	missense_variant c.970G>T p.Val324Leu	MKAN_RS15505	MKAN_16265	virulence factor Mce family protein
NC_022663	3553022	snp	T	G	G:46 T:0	CDS	+	1335/1608	445/535	synonymous_variant c.1335T>G p.Ala445Ala	MKAN_RS15505	MKAN_16265	virulence factor Mce family protein
NC_022663	3553999	snp	C	T	T:36 C:0	CDS	+	588/1224	196/407	synonymous_variant c.588C>T p.Asn196Asn	MKAN_RS15510	MKAN_16270	virulence factor Mce family protein
NC_022663	3554113	snp	T	C	C:53 T:0	CDS	+	702/1224	234/407	synonymous_variant c.702T>C p.Asn234Asn	MKAN_RS15510	MKAN_16270	virulence factor Mce family protein
NC_022663	3591985	snp	T	C	C:19 T:0	CDS	-	785/2004	262/667	missense_variant c.785A>G p.Gln262Arg	MKAN_RS15680	MKAN_16455	peptidase M13
NC_022663	3595088	snp	T	C	C:20 T:0	CDS	-	2614/3030	872/1009	missense_variant c.2614A>G p.Thr872Ala	MKAN_RS15700	MKAN_16475	MMPL family transporter
NC_022663	3595116	snp	G	A	A:24 G:0	CDS	-	2586/3030	862/1009	synonymous_variant c.2586C>T p.Ala862Ala	MKAN_RS15700	MKAN_16475	MMPL family transporter
NC_022663	3595368	snp	C	T	T:30 C:0	CDS	-	2334/3030	778/1009	synonymous_variant c.2334G>A p.Arg778Arg	MKAN_RS15700	MKAN_16475	MMPL family transporter
NC_022663	3596528	snp	A	G	G:33 A:0	CDS	-	1174/3030	392/1009	synonymous_variant c.1174T>C p.Leu392Leu	MKAN_RS15700	MKAN_16475	MMPL family transporter
NC_022663	3598144	snp	A	T	T:42 A:0	CDS	+	200/600	67/199	missense_variant c.200A>T p.Glu67Val	MKAN_RS15710	MKAN_16485	hemophore
NC_022663	3601711	snp	T	G	G:14 T:0	CDS	-	2280/2847	760/948	synonymous_variant c.2280A>C p.Arg760Arg	MKAN_RS15725	MKAN_16500	membrane protein
NC_022663	3601897	snp	C	T	T:41 C:1	CDS	-	2094/2847	698/948	synonymous_variant c.2094G>A p.Leu698Leu	MKAN_RS15725	MKAN_16500	membrane protein
NC_022663	3603220	snp	A	G	G:32 A:0	CDS	-	771/2847	257/948	synonymous_variant c.771T>C p.Tyr257Tyr	MKAN_RS15725	MKAN_16500	membrane protein
NC_022663	3674112	snp	G	C	C:12 G:0	CDS	-	1476/1836	492/611	synonymous_variant c.1476C>G p.Thr492Thr	MKAN_RS16000	MKAN_16790	butyryl-CoA dehydrogenase
NC_022663	3712346	snp	A	G	G:53 A:0	CDS	+	12/315	4/104	synonymous_variant c.12A>G p.Gln4Gln	MKAN_RS16160	MKAN_16960	PE family protein
NC_022663	3712367	snp	A	G	G:59 A:0	CDS	+	33/315	11/104	synonymous_variant c.33A>G p.Ala11Ala	MKAN_RS16160	MKAN_16960	PE family protein
NC_022663	3712397	snp	C	G	G:61 C:0	CDS	+	63/315	21/104	synonymous_variant c.63C>G p.Thr21Thr	MKAN_RS16160	MKAN_16960	PE family protein
NC_022663	3712435	mnp	CA	TT	TT:28 CA:0	CDS	+	101/315	34/104	missense_variant c.101_102delCAinsTT p.Ala34Val	MKAN_RS16160	MKAN_16960	PE family protein
NC_022663	3712457	complex	GGCC	CGCG	CGCG:32 GGCC:0	CDS	+	123/315	41/104	synonymous_variant c.123_126delGGCCinsCGCG p.ProAla41ProAla	MKAN_RS16160	MKAN_16960	PE family protein
NC_022663	3712476	snp	A	G	G:25 A:0	CDS	+	142/315	48/104	missense_variant c.142A>G p.Ile48Val	MKAN_RS16160	MKAN_16960	PE family protein
NC_022663	3712496	complex	TAGCACC	CAGCGCG	CAGCGCG:24 TAGCACC:0	CDS	+	162/315	54/104	missense_variant c.162_168delTAGCACCinsCAGCGCG p.PheSerThr54PheSerAla	MKAN_RS16160	MKAN_16960	PE family protein
NC_022663	3712511	complex	CGCC	TGCA	TGCA:32 CGCC:0	CDS	+	177/315	59/104	synonymous_variant c.177_180delCGCCinsTGCA p.SerAla59SerAla	MKAN_RS16160	MKAN_16960	PE family protein
NC_022663	3712528	snp	T	C	C:41 T:0	CDS	+	194/315	65/104	missense_variant c.194T>C p.Val65Ala	MKAN_RS16160	MKAN_16960	PE family protein
NC_022663	3712571	complex	TGCT	CGCC	CGCC:46 TGCT:0	CDS	+	237/315	79/104	synonymous_variant c.237_240delTGCTinsCGCC p.ValAla79ValAla	MKAN_RS16160	MKAN_16960	PE family protein
NC_022663	3712592	snp	C	T	T:44 C:0	CDS	+	258/315	86/104	synonymous_variant c.258C>T p.Tyr86Tyr	MKAN_RS16160	MKAN_16960	PE family protein
NC_022663	3712598	snp	G	C	C:35 G:0	CDS	+	264/315	88/104	synonymous_variant c.264G>C p.Ala88Ala	MKAN_RS16160	MKAN_16960	PE family protein
NC_022663	3712608	complex	GCA	ACG	ACG:21 GCA:0	CDS	+	274/315	92/104	missense_variant c.274_276delGCAinsACG p.Ala92Thr	MKAN_RS16160	MKAN_16960	PE family protein
NC_022663	3712616	snp	A	G	G:25 A:0	CDS	+	282/315	94/104	synonymous_variant c.282A>G p.Ala94Ala	MKAN_RS16160	MKAN_16960	PE family protein
NC_022663	3712626	snp	T	G	G:18 T:0	CDS	+	292/315	98/104	missense_variant c.292T>G p.Ser98Ala	MKAN_RS16160	MKAN_16960	PE family protein
NC_022663	3712633	mnp	CA	TG	TG:23 CA:0	CDS	+	299/315	100/104	missense_variant c.299_300delCAinsTG p.Ser100Leu	MKAN_RS16160	MKAN_16960	PE family protein
NC_022663	3716755	snp	C	A	A:23 C:0	CDS	+	1416/1854	472/617	synonymous_variant c.1416C>A p.Ala472Ala	MKAN_RS16180	MKAN_16980	type VII secretion AAA-ATPase EccA
NC_022663	3717052	snp	A	G	G:39 A:0	CDS	+	1713/1854	571/617	synonymous_variant c.1713A>G p.Glu571Glu	MKAN_RS16180	MKAN_16980	type VII secretion AAA-ATPase EccA
NC_022663	3718030	snp	C	G	G:65 C:1	CDS	+	841/1581	281/526	missense_variant c.841C>G p.Pro281Ala	MKAN_RS16185	MKAN_16985	type VII secretion protein EccB
NC_022663	3718835	snp	C	A	A:31 C:0	CDS	+	69/4005	23/1334	synonymous_variant c.69C>A p.Thr23Thr	MKAN_RS16190	MKAN_16990	type VII secretion protein EccC
NC_022663	3718886	snp	A	G	G:44 A:0	CDS	+	120/4005	40/1334	synonymous_variant c.120A>G p.Arg40Arg	MKAN_RS16190	MKAN_16990	type VII secretion protein EccC
NC_022663	3719018	snp	G	A	A:56 G:0	CDS	+	252/4005	84/1334	synonymous_variant c.252G>A p.Leu84Leu	MKAN_RS16190	MKAN_16990	type VII secretion protein EccC
NC_022663	3719167	snp	A	G	G:40 A:0	CDS	+	401/4005	134/1334	missense_variant c.401A>G p.Glu134Gly	MKAN_RS16190	MKAN_16990	type VII secretion protein EccC
NC_022663	3719183	snp	G	T	T:49 G:0	CDS	+	417/4005	139/1334	synonymous_variant c.417G>T p.Val139Val	MKAN_RS16190	MKAN_16990	type VII secretion protein EccC
NC_022663	3719641	snp	T	A	A:21 T:0	CDS	+	875/4005	292/1334	missense_variant c.875T>A p.Met292Lys	MKAN_RS16190	MKAN_16990	type VII secretion protein EccC
NC_022663	3719847	snp	G	C	C:61 G:0	CDS	+	1081/4005	361/1334	missense_variant c.1081G>C p.Glu361Gln	MKAN_RS16190	MKAN_16990	type VII secretion protein EccC
NC_022663	3719991	snp	C	T	T:36 C:0	CDS	+	1225/4005	409/1334	synonymous_variant c.1225C>T p.Leu409Leu	MKAN_RS16190	MKAN_16990	type VII secretion protein EccC
NC_022663	3720395	snp	G	A	A:27 G:1	CDS	+	1629/4005	543/1334	synonymous_variant c.1629G>A p.Arg543Arg	MKAN_RS16190	MKAN_16990	type VII secretion protein EccC
NC_022663	3721280	snp	C	T	T:35 C:0	CDS	+	2514/4005	838/1334	synonymous_variant c.2514C>T p.Gly838Gly	MKAN_RS16190	MKAN_16990	type VII secretion protein EccC
NC_022663	3721310	snp	T	C	C:34 T:0	CDS	+	2544/4005	848/1334	synonymous_variant c.2544T>C p.Leu848Leu	MKAN_RS16190	MKAN_16990	type VII secretion protein EccC
NC_022663	3722046	snp	C	T	T:44 C:0	CDS	+	3280/4005	1094/1334	synonymous_variant c.3280C>T p.Leu1094Leu	MKAN_RS16190	MKAN_16990	type VII secretion protein EccC
NC_022663	3722477	snp	A	G	G:37 A:0	CDS	+	3711/4005	1237/1334	synonymous_variant c.3711A>G p.Ala1237Ala	MKAN_RS16190	MKAN_16990	type VII secretion protein EccC
NC_022663	3723564	snp	G	C	C:32 G:0	CDS	+	486/1566	162/521	synonymous_variant c.486G>C p.Ala162Ala	MKAN_RS16200	MKAN_17000	PPE family protein
NC_022663	3723756	snp	C	T	T:55 C:0	CDS	+	678/1566	226/521	synonymous_variant c.678C>T p.Tyr226Tyr	MKAN_RS16200	MKAN_17000	PPE family protein
NC_022663	3724077	snp	C	G	G:48 C:0	CDS	+	999/1566	333/521	synonymous_variant c.999C>G p.Ala333Ala	MKAN_RS16200	MKAN_17000	PPE family protein
NC_022663	3724156	snp	G	T	T:45 G:1	CDS	+	1078/1566	360/521	missense_variant c.1078G>T p.Ala360Ser	MKAN_RS16200	MKAN_17000	PPE family protein
NC_022663	3724212	snp	T	C	C:42 T:0	CDS	+	1134/1566	378/521	synonymous_variant c.1134T>C p.Tyr378Tyr	MKAN_RS16200	MKAN_17000	PPE family protein
NC_022663	3724458	snp	A	G	G:41 A:0	CDS	+	1380/1566	460/521	synonymous_variant c.1380A>G p.Ala460Ala	MKAN_RS16200	MKAN_17000	PPE family protein
NC_022663	3725384	snp	C	G	G:15 C:0	CDS	+	87/906	29/301	synonymous_variant c.87C>G p.Gly29Gly	MKAN_RS16215	MKAN_17015	ESX secretion-associated protein EspG
NC_022663	3725936	snp	A	G	G:38 A:0	CDS	+	639/906	213/301	synonymous_variant c.639A>G p.Pro213Pro	MKAN_RS16215	MKAN_17015	ESX secretion-associated protein EspG
NC_022663	3726096	snp	G	C	C:48 G:0	CDS	+	799/906	267/301	missense_variant c.799G>C p.Ala267Pro	MKAN_RS16215	MKAN_17015	ESX secretion-associated protein EspG
NC_022663	3726195	snp	C	T	T:35 C:0	CDS	+	898/906	300/301	missense_variant c.898C>T p.Pro300Ser	MKAN_RS16215	MKAN_17015	ESX secretion-associated protein EspG
NC_022663	3726750	snp	C	G	G:21 C:0	CDS	+	486/1422	162/473	synonymous_variant c.486C>G p.Val162Val	MKAN_RS16220	MKAN_17020	type VII secretion integral membrane protein EccD
NC_022663	3727769	snp	G	A	A:45 G:0	CDS	+	87/1389	29/462	synonymous_variant c.87G>A p.Pro29Pro	MKAN_RS16225	MKAN_17025	type VII secretion-associated serine protease mycosin
NC_022663	3727919	snp	T	C	C:28 T:0	CDS	+	237/1389	79/462	synonymous_variant c.237T>C p.Pro79Pro	MKAN_RS16225	MKAN_17025	type VII secretion-associated serine protease mycosin
NC_022663	3728181	snp	A	T	T:37 A:0	CDS	+	499/1389	167/462	missense_variant c.499A>T p.Thr167Ser	MKAN_RS16225	MKAN_17025	type VII secretion-associated serine protease mycosin
NC_022663	3728255	snp	G	A	A:43 G:0	CDS	+	573/1389	191/462	synonymous_variant c.573G>A p.Ala191Ala	MKAN_RS16225	MKAN_17025	type VII secretion-associated serine protease mycosin
NC_022663	3728316	snp	G	A	A:39 G:0	CDS	+	634/1389	212/462	missense_variant c.634G>A p.Ala212Thr	MKAN_RS16225	MKAN_17025	type VII secretion-associated serine protease mycosin
NC_022663	3728321	snp	C	T	T:30 C:0	CDS	+	639/1389	213/462	synonymous_variant c.639C>T p.Val213Val	MKAN_RS16225	MKAN_17025	type VII secretion-associated serine protease mycosin
NC_022663	3728349	complex	AGG	CGC	CGC:24 AGG:0	CDS	+	667/1389	223/462	synonymous_variant c.667_669delAGGinsCGC p.Arg223Arg	MKAN_RS16225	MKAN_17025	type VII secretion-associated serine protease mycosin
NC_022663	3728480	complex	ACGC	GCGG	GCGG:35 ACGC:0	CDS	+	798/1389	266/462	synonymous_variant c.798_801delACGCinsGCGG p.ProArg266ProArg	MKAN_RS16225	MKAN_17025	type VII secretion-associated serine protease mycosin
NC_022663	3728492	snp	C	G	G:37 C:0	CDS	+	810/1389	270/462	synonymous_variant c.810C>G p.Ala270Ala	MKAN_RS16225	MKAN_17025	type VII secretion-associated serine protease mycosin
NC_022663	3728501	complex	CTCGATC	GTCGGTG	GTCGGTG:25 CTCGATC:0	CDS	+	819/1389	273/462	missense_variant c.819_825delCTCGATCinsGTCGGTG p.ThrSerIle273ThrSerVal	MKAN_RS16225	MKAN_17025	type VII secretion-associated serine protease mycosin
NC_022663	3728798	snp	C	T	T:43 C:0	CDS	+	1116/1389	372/462	synonymous_variant c.1116C>T p.Arg372Arg	MKAN_RS16225	MKAN_17025	type VII secretion-associated serine protease mycosin
NC_022663	3729035	mnp	CA	GG	GG:36 CA:0	CDS	+	1353/1389	451/462	missense_variant c.1353_1354delCAinsGG p.ValThr451ValAla	MKAN_RS16225	MKAN_17025	type VII secretion-associated serine protease mycosin
NC_022663	3729852	snp	G	A	A:47 G:0	CDS	+	785/999	262/332	missense_variant c.785G>A p.Ser262Asn	MKAN_RS16230	MKAN_17030	type VII secretion protein EccE
NC_022663	3729859	snp	G	A	A:39 G:0	CDS	+	792/999	264/332	synonymous_variant c.792G>A p.Ala264Ala	MKAN_RS16230	MKAN_17030	type VII secretion protein EccE
NC_022663	3783577	snp	G	A	A:29 G:0	CDS	+	267/867	89/288	synonymous_variant c.267G>A p.Ala89Ala	MKAN_RS16500	MKAN_17305	glucose-1-phosphate thymidylyltransferase
NC_022663	3783958	snp	G	A	A:24 G:0	CDS	+	648/867	216/288	synonymous_variant c.648G>A p.Arg216Arg	MKAN_RS16500	MKAN_17305	glucose-1-phosphate thymidylyltransferase
NC_022663	3784078	snp	A	T	T:13 A:0	CDS	+	768/867	256/288	synonymous_variant c.768A>T p.Arg256Arg	MKAN_RS16500	MKAN_17305	glucose-1-phosphate thymidylyltransferase
NC_022663	3914604	snp	T	G	G:32 T:0	CDS	-	1287/2385	429/794	synonymous_variant c.1287A>C p.Thr429Thr	MKAN_RS17015	MKAN_17845	serine/threonine protein kinase
NC_022663	3914711	snp	C	T	T:41 C:0	CDS	-	1180/2385	394/794	missense_variant c.1180G>A p.Ala394Thr	MKAN_RS17015	MKAN_17845	serine/threonine protein kinase
NC_022663	3914784	snp	T	G	G:33 T:0	CDS	-	1107/2385	369/794	synonymous_variant c.1107A>C p.Ala369Ala	MKAN_RS17015	MKAN_17845	serine/threonine protein kinase
NC_022663	3949412	snp	C	T	T:32 C:2	CDS	+	35/717	12/238	missense_variant c.35C>T p.Ala12Val	MKAN_RS17170	MKAN_18000	superoxide dismutase
NC_022663	3953330	snp	T	G	G:43 T:0	CDS	-	245/261	82/86	missense_variant c.245A>C p.Lys82Thr	MKAN_RS17200	MKAN_18030	antitoxin
NC_022663	3953347	snp	T	C	C:44 T:0	CDS	-	228/261	76/86	synonymous_variant c.228A>G p.Gln76Gln	MKAN_RS17200	MKAN_18030	antitoxin
NC_022663	3953358	snp	T	G	G:45 T:0	CDS	-	217/261	73/86	missense_variant c.217A>C p.Met73Leu	MKAN_RS17200	MKAN_18030	antitoxin
NC_022663	3977778	snp	A	G	G:18 A:0	CDS	-	618/2907	206/968	synonymous_variant c.618T>C p.Thr206Thr	MKAN_RS17310	MKAN_18145	MMPL family RND transporter
NC_022663	3998731	snp	C	G	G:20 C:1	CDS	+	222/1287	74/428	synonymous_variant c.222C>G p.Gly74Gly	MKAN_RS17410	MKAN_18250	isocitrate lyase
NC_022663	3998875	snp	T	C	C:17 T:0	CDS	+	366/1287	122/428	synonymous_variant c.366T>C p.Arg122Arg	MKAN_RS17410	MKAN_18250	isocitrate lyase
NC_022663	3998899	snp	C	G	G:21 C:0	CDS	+	390/1287	130/428	synonymous_variant c.390C>G p.Arg130Arg	MKAN_RS17410	MKAN_18250	isocitrate lyase
NC_022663	3998908	snp	G	A	A:23 G:0	CDS	+	399/1287	133/428	synonymous_variant c.399G>A p.Glu133Glu	MKAN_RS17410	MKAN_18250	isocitrate lyase
NC_022663	4000994	snp	T	C	C:18 T:0	CDS	-	778/864	260/287	missense_variant c.778A>G p.Asn260Asp	MKAN_RS17420	MKAN_18260	class I SAM-dependent methyltransferase
NC_022663	4018844	snp	A	G	G:22 A:0	CDS	+	21/684	7/227	synonymous_variant c.21A>G p.Val7Val	MKAN_RS17515	MKAN_18355	DNA-binding response regulator
NC_022663	4019291	snp	C	T	T:48 C:5	CDS	+	468/684	156/227	synonymous_variant c.468C>T p.Leu156Leu	MKAN_RS17515	MKAN_18355	DNA-binding response regulator
NC_022663	4034725	snp	A	G	G:15 A:0	CDS	-	831/909	277/302	synonymous_variant c.831T>C p.Tyr277Tyr	MKAN_RS17595	MKAN_18440	class I SAM-dependent methyltransferase
NC_022663	4204196	snp	G	C	C:16 G:0	CDS	-	80/381	27/126	missense_variant c.80C>G p.Ala27Gly	MKAN_RS18305	MKAN_19180	PIN domain-containing protein
NC_022663	4204226	snp	C	T	T:24 C:0	CDS	-	50/381	17/126	missense_variant c.50G>A p.Gly17Glu	MKAN_RS18305	MKAN_19180	PIN domain-containing protein
NC_022663	4215237	snp	G	C	C:22 G:0	CDS	+	1026/1221	342/406	synonymous_variant c.1026G>C p.Val342Val	MKAN_RS18360	MKAN_19235	NarK/NasA family nitrate transporter
NC_022663	4340450	snp	T	C	C:51 T:0	CDS	+	42/546	14/181	synonymous_variant c.42T>C p.Thr14Thr	MKAN_RS18975	MKAN_19865	RNA polymerase sigma factor SigL
NC_022663	4376154	snp	T	G	G:30 T:0	CDS	+	189/1392	63/463	synonymous_variant c.189T>G p.Pro63Pro	MKAN_RS19165	MKAN_20055	type VII secretion protein EccB
NC_022663	4376301	snp	C	T	T:41 C:0	CDS	+	336/1392	112/463	synonymous_variant c.336C>T p.Arg112Arg	MKAN_RS19165	MKAN_20055	type VII secretion protein EccB
NC_022663	4376352	snp	C	T	T:49 C:0	CDS	+	387/1392	129/463	synonymous_variant c.387C>T p.Gly129Gly	MKAN_RS19165	MKAN_20055	type VII secretion protein EccB
NC_022663	4376518	snp	A	G	G:53 A:0	CDS	+	553/1392	185/463	missense_variant c.553A>G p.Thr185Ala	MKAN_RS19165	MKAN_20055	type VII secretion protein EccB
NC_022663	4378390	snp	C	T	T:33 C:0	CDS	-	300/1371	100/456	synonymous_variant c.300G>A p.Val100Val	MKAN_RS19170	MKAN_20060	type VII secretion-associated serine protease mycosin
NC_022663	4380249	snp	G	A	A:40 G:0	CDS	+	78/3618	26/1205	synonymous_variant c.78G>A p.Ala26Ala	MKAN_RS19180	MKAN_20070	type VII secretion protein EccCb
NC_022663	4380618	snp	G	A	A:31 G:0	CDS	+	447/3618	149/1205	synonymous_variant c.447G>A p.Arg149Arg	MKAN_RS19180	MKAN_20070	type VII secretion protein EccCb
NC_022663	4381287	snp	T	C	C:29 T:0	CDS	+	1116/3618	372/1205	synonymous_variant c.1116T>C p.Phe372Phe	MKAN_RS19180	MKAN_20070	type VII secretion protein EccCb
NC_022663	4382277	snp	G	A	A:48 G:0	CDS	+	2106/3618	702/1205	synonymous_variant c.2106G>A p.Ala702Ala	MKAN_RS19180	MKAN_20070	type VII secretion protein EccCb
NC_022663	4384592	snp	G	A	A:17 G:0	CDS	+	807/1230	269/409	synonymous_variant c.807G>A p.Thr269Thr	MKAN_RS19185	MKAN_20075	type VII secretion-associated protein
NC_022663	4385566	snp	T	C	C:29 T:0	CDS	+	138/303	46/100	synonymous_variant c.138T>C p.Leu46Leu	MKAN_RS19195	MKAN_20085	WXG100 family type VII secretion target
NC_022663	4385590	snp	A	G	G:36 A:0	CDS	+	162/303	54/100	synonymous_variant c.162A>G p.Ala54Ala	MKAN_RS19195	MKAN_20085	WXG100 family type VII secretion target
NC_022663	4421009	snp	C	T	T:26 C:0	CDS	-	249/309	83/102	synonymous_variant c.249G>A p.Glu83Glu	MKAN_RS19355	MKAN_20265	WhiB family transcriptional regulator
NC_022663	4431242	snp	T	C	C:65 T:1	CDS	+	1431/1737	477/578	synonymous_variant c.1431T>C p.Ile477Ile	MKAN_RS19395	MKAN_20310	GMC family oxidoreductase
NC_022663	4464665	snp	A	C	C:23 A:0	CDS	-	844/1422	282/473	missense_variant c.844T>G p.Phe282Val	MKAN_RS19525	MKAN_20440	transporter
NC_022663	4561845	snp	T	C	C:15 T:0	CDS	-	576/813	192/270	synonymous_variant c.576A>G p.Ser192Ser	MKAN_RS19890	MKAN_20820	acid phosphatase
NC_022663	4568881	snp	C	T	T:35 C:0	CDS	-	2340/2385	780/794	synonymous_variant c.2340G>A p.Leu780Leu	MKAN_RS19920	MKAN_20850	copper-translocating P-type ATPase
NC_022663	4569130	snp	C	T	T:32 C:3	CDS	-	2091/2385	697/794	synonymous_variant c.2091G>A p.Val697Val	MKAN_RS19920	MKAN_20850	copper-translocating P-type ATPase
NC_022663	4569217	snp	C	A	A:35 C:0	CDS	-	2004/2385	668/794	synonymous_variant c.2004G>T p.Val668Val	MKAN_RS19920	MKAN_20850	copper-translocating P-type ATPase
NC_022663	4570471	snp	C	T	T:43 C:0	CDS	-	750/2385	250/794	synonymous_variant c.750G>A p.Val250Val	MKAN_RS19920	MKAN_20850	copper-translocating P-type ATPase
NC_022663	4570531	snp	C	T	T:45 C:0	CDS	-	690/2385	230/794	synonymous_variant c.690G>A p.Glu230Glu	MKAN_RS19920	MKAN_20850	copper-translocating P-type ATPase
NC_022663	4571140	snp	A	C	C:26 A:0	CDS	-	81/2385	27/794	synonymous_variant c.81T>G p.Val27Val	MKAN_RS19920	MKAN_20850	copper-translocating P-type ATPase
NC_022663	4571179	snp	G	C	C:43 G:0	CDS	-	42/2385	14/794	missense_variant c.42C>G p.Asp14Glu	MKAN_RS19920	MKAN_20850	copper-translocating P-type ATPase
NC_022663	4571190	complex	TGTCG	CGTCC	CGTCC:32 TGTCG:0	CDS	-	31/2385	9/794	missense_variant c.27_31delCGACAinsGGACG p.ProAspThr9ProAspAla	MKAN_RS19920	MKAN_20850	copper-translocating P-type ATPase
NC_022663	4636022	snp	T	G	G:26 T:0	CDS	-	1605/2157	535/718	synonymous_variant c.1605A>C p.Val535Val	MKAN_RS20200	MKAN_21145	copper-translocating P-type ATPase
NC_022663	4636423	snp	G	T	T:42 G:1	CDS	-	1204/2157	402/718	synonymous_variant c.1204C>A p.Arg402Arg	MKAN_RS20200	MKAN_21145	copper-translocating P-type ATPase
NC_022663	4636478	snp	G	A	A:46 G:2	CDS	-	1149/2157	383/718	synonymous_variant c.1149C>T p.Asn383Asn	MKAN_RS20200	MKAN_21145	copper-translocating P-type ATPase
NC_022663	4637372	snp	G	C	C:33 G:0	CDS	-	255/2157	85/718	synonymous_variant c.255C>G p.Ala85Ala	MKAN_RS20200	MKAN_21145	copper-translocating P-type ATPase
NC_022663	4637419	snp	T	C	C:55 T:0	CDS	-	208/2157	70/718	missense_variant c.208A>G p.Asn70Asp	MKAN_RS20200	MKAN_21145	copper-translocating P-type ATPase
NC_022663	4697940	snp	G	A	A:25 G:0	CDS	+	114/1146	38/381	synonymous_variant c.114G>A p.Leu38Leu	MKAN_RS20490	MKAN_21465	cation:proton antiporter
NC_022663	4698372	snp	A	G	G:54 A:0	CDS	+	546/1146	182/381	synonymous_variant c.546A>G p.Leu182Leu	MKAN_RS20490	MKAN_21465	cation:proton antiporter
NC_022663	4928458	snp	G	A	A:17 G:0	CDS	+	612/1734	204/577	synonymous_variant c.612G>A p.Ala204Ala	MKAN_RS21415	MKAN_22410	histidine kinase
NC_022663	4928487	snp	C	T	T:15 C:0	CDS	+	641/1734	214/577	missense_variant c.641C>T p.Thr214Met	MKAN_RS21415	MKAN_22410	histidine kinase
NC_022663	4928503	snp	A	C	C:12 A:0	CDS	+	657/1734	219/577	synonymous_variant c.657A>C p.Ile219Ile	MKAN_RS21415	MKAN_22410	histidine kinase
NC_022663	4928587	snp	G	C	C:15 G:0	CDS	+	741/1734	247/577	synonymous_variant c.741G>C p.Leu247Leu	MKAN_RS21415	MKAN_22410	histidine kinase
NC_022663	4928599	snp	C	G	G:11 C:0	CDS	+	753/1734	251/577	synonymous_variant c.753C>G p.Ala251Ala	MKAN_RS21415	MKAN_22410	histidine kinase
NC_022663	4928605	snp	T	C	C:11 T:0	CDS	+	759/1734	253/577	synonymous_variant c.759T>C p.Asp253Asp	MKAN_RS21415	MKAN_22410	histidine kinase
NC_022663	4928659	complex	CGAGG	GGAGC	GGAGC:11 CGAGG:0	CDS	+	813/1734	271/577	missense_variant c.813_817delCGAGGinsGGAGC p.ThrGluVal271ThrGluLeu	MKAN_RS21415	MKAN_22410	histidine kinase
NC_022663	4928683	snp	C	G	G:14 C:0	CDS	+	837/1734	279/577	synonymous_variant c.837C>G p.Val279Val	MKAN_RS21415	MKAN_22410	histidine kinase
NC_022663	4928694	snp	T	C	C:11 T:0	CDS	+	848/1734	283/577	missense_variant c.848T>C p.Val283Ala	MKAN_RS21415	MKAN_22410	histidine kinase
NC_022663	4928699	complex	CCCG	TCCA	TCCA:10 CCCG:0	CDS	+	853/1734	285/577	missense_variant c.853_856delCCCGinsTCCA p.ProVal285SerIle	MKAN_RS21415	MKAN_22410	histidine kinase
NC_022663	4928726	snp	A	G	G:27 A:0	CDS	+	880/1734	294/577	missense_variant c.880A>G p.Thr294Ala	MKAN_RS21415	MKAN_22410	histidine kinase
NC_022663	4928734	complex	TGTGCTC	CGCGCTT	CGCGCTT:27 TGTGCTC:0	CDS	+	888/1734	296/577	missense_variant c.888_894delTGTGCTCinsCGCGCTT p.ThrValLeu296ThrAlaLeu	MKAN_RS21415	MKAN_22410	histidine kinase
NC_022663	4928754	snp	C	T	T:35 C:0	CDS	+	908/1734	303/577	missense_variant c.908C>T p.Ala303Val	MKAN_RS21415	MKAN_22410	histidine kinase
NC_022663	4929052	snp	C	A	A:24 C:1	CDS	+	1206/1734	402/577	synonymous_variant c.1206C>A p.Leu402Leu	MKAN_RS21415	MKAN_22410	histidine kinase
NC_022663	4929478	snp	C	T	T:28 C:0	CDS	+	1632/1734	544/577	synonymous_variant c.1632C>T p.Thr544Thr	MKAN_RS21415	MKAN_22410	histidine kinase
NC_022663	5038611	snp	C	G	G:10 C:0	CDS	+	78/855	26/284	synonymous_variant c.78C>G p.Arg26Arg	MKAN_RS21945	MKAN_23000	ABC transporter permease
NC_022663	5040854	snp	C	T	T:39 C:0	CDS	+	1441/1452	481/483	missense_variant c.1441C>T p.Pro481Ser	MKAN_RS21950	MKAN_23005	MCE-family protein MCE3A
NC_022663	5045732	snp	A	G	G:36 A:0	CDS	+	60/1500	20/499	synonymous_variant c.60A>G p.Leu20Leu	MKAN_RS21985	MKAN_23045	MCE family protein
NC_022663	5193264	snp	C	T	T:30 C:0	CDS	+	303/597	101/198	synonymous_variant c.303C>T p.Phe101Phe	MKAN_RS22550	MKAN_23625	3-isopropylmalate dehydratase small subunit
NC_022663	5233583	snp	G	C	C:17 G:0	CDS	+	168/1284	56/427	synonymous_variant c.168G>C p.Thr56Thr	MKAN_RS22750	MKAN_23835	glycosyl transferase family 1
NC_022663	5246877	snp	G	A	A:25 G:0	CDS	-	333/735	111/244	synonymous_variant c.333C>T p.Gly111Gly	MKAN_RS22815	MKAN_23900	glycosyltransferase
NC_022663	5247450	snp	C	A	A:12 C:0	CDS	-	546/732	182/243	missense_variant c.546G>T p.Gln182His	MKAN_RS22820	MKAN_23905	FkbM family methyltransferase
NC_022663	5249714	snp	G	C	C:42 G:0	CDS	-	1236/1257	412/418	synonymous_variant c.1236C>G p.Thr412Thr	MKAN_RS22830	MKAN_23915	enoyl reductase
NC_022663	5249764	snp	T	C	C:42 T:0	CDS	-	1186/1257	396/418	missense_variant c.1186A>G p.Thr396Ala	MKAN_RS22830	MKAN_23915	enoyl reductase
NC_022663	5249793	snp	G	T	T:44 G:0	CDS	-	1157/1257	386/418	missense_variant c.1157C>A p.Ala386Glu	MKAN_RS22830	MKAN_23915	enoyl reductase
NC_022663	5251441	snp	A	G	G:35 A:0	CDS	-	375/813	125/270	synonymous_variant c.375T>C p.His125His	MKAN_RS22835	MKAN_23920	class I SAM-dependent methyltransferase
NC_022663	5252390	snp	C	G	G:20 C:0	CDS	+	396/1185	132/394	synonymous_variant c.396C>G p.Val132Val	MKAN_RS22840	MKAN_23925	LLM class flavin-dependent oxidoreductase
NC_022663	5253616	snp	G	A	A:27 G:0	CDS	+	258/1860	86/619	synonymous_variant c.258G>A p.Thr86Thr	MKAN_RS22845	MKAN_23930	acyl-CoA synthetase
NC_022663	5253763	snp	T	C	C:19 T:0	CDS	+	405/1860	135/619	synonymous_variant c.405T>C p.Gly135Gly	MKAN_RS22845	MKAN_23930	acyl-CoA synthetase
NC_022663	5256275	snp	G	C	C:14 G:0	CDS	+	408/2115	136/704	synonymous_variant c.408G>C p.Pro136Pro	MKAN_RS22855	MKAN_23940	p-hydroxybenzoic acid--AMP ligase FadD22
NC_022663	5256378	snp	C	T	T:38 C:0	CDS	+	511/2115	171/704	synonymous_variant c.511C>T p.Leu171Leu	MKAN_RS22855	MKAN_23940	p-hydroxybenzoic acid--AMP ligase FadD22
NC_022663	5257738	snp	G	A	A:15 G:0	CDS	+	1871/2115	624/704	missense_variant c.1871G>A p.Arg624Gln	MKAN_RS22855	MKAN_23940	p-hydroxybenzoic acid--AMP ligase FadD22
NC_022663	5258598	snp	A	G	G:22 A:0	CDS	+	600/6357	200/2118	synonymous_variant c.600A>G p.Leu200Leu	MKAN_RS22860	MKAN_23955	polyketide synthase
NC_022663	5258868	snp	C	G	G:14 C:0	CDS	+	870/6357	290/2118	synonymous_variant c.870C>G p.Leu290Leu	MKAN_RS22860	MKAN_23955	polyketide synthase
NC_022663	5261535	snp	C	T	T:21 C:0	CDS	+	3537/6357	1179/2118	synonymous_variant c.3537C>T p.Asp1179Asp	MKAN_RS22860	MKAN_23955	polyketide synthase
NC_022663	5263845	snp	G	C	C:22 G:0	CDS	+	5847/6357	1949/2118	synonymous_variant c.5847G>C p.Thr1949Thr	MKAN_RS22860	MKAN_23955	polyketide synthase
NC_022663	5264739	snp	G	C	C:15 G:0	CDS	+	51/696	17/231	synonymous_variant c.51G>C p.Ala17Ala	MKAN_RS22865	MKAN_23960	LppX_LprAFG lipoprotein
NC_022663	5268040	snp	C	G	G:30 C:0	CDS	-	2139/2763	713/920	synonymous_variant c.2139G>C p.Gly713Gly	MKAN_RS22875	MKAN_23970	MMPL family transporter
NC_022663	5268266	snp	A	G	G:52 A:0	CDS	-	1913/2763	638/920	missense_variant c.1913T>C p.Leu638Ser	MKAN_RS22875	MKAN_23970	MMPL family transporter
NC_022663	5269223	snp	C	T	T:41 C:0	CDS	-	956/2763	319/920	missense_variant c.956G>A p.Arg319Gln	MKAN_RS22875	MKAN_23970	MMPL family transporter
NC_022663	5269236	snp	G	A	A:45 G:0	CDS	-	943/2763	315/920	synonymous_variant c.943C>T p.Leu315Leu	MKAN_RS22875	MKAN_23970	MMPL family transporter
NC_022663	5269522	snp	C	T	T:45 C:0	CDS	-	657/2763	219/920	synonymous_variant c.657G>A p.Ser219Ser	MKAN_RS22875	MKAN_23970	MMPL family transporter
NC_022663	5271856	snp	G	C	C:21 G:0	CDS	-	103/1743	35/580	missense_variant c.103C>G p.Leu35Val	MKAN_RS22880	MKAN_23975	acyl-CoA synthetase
NC_022663	5274516	snp	G	T	T:24 G:0	CDS	+	2004/6306	668/2101	synonymous_variant c.2004G>T p.Leu668Leu	MKAN_RS22885	MKAN_23980	polyketide synthase
NC_022663	5283558	snp	A	G	G:12 A:0	CDS	-	696/831	232/276	synonymous_variant c.696T>C p.Ile232Ile	MKAN_RS22910	MKAN_24005	peptide ABC transporter permease
NC_022663	5288807	snp	G	T	T:38 G:0	CDS	-	1734/4428	578/1475	synonymous_variant c.1734C>A p.Thr578Thr	MKAN_RS22925	MKAN_24020	polyketide synthase
NC_022663	5289158	snp	T	G	G:30 T:0	CDS	-	1383/4428	461/1475	synonymous_variant c.1383A>C p.Ser461Ser	MKAN_RS22925	MKAN_24020	polyketide synthase
NC_022663	5290232	snp	A	G	G:37 A:0	CDS	-	309/4428	103/1475	synonymous_variant c.309T>C p.Leu103Leu	MKAN_RS22925	MKAN_24020	polyketide synthase
NC_022663	5290394	snp	G	C	C:31 G:0	CDS	-	147/4428	49/1475	synonymous_variant c.147C>G p.Gly49Gly	MKAN_RS22925	MKAN_24020	polyketide synthase
NC_022663	5291361	snp	C	T	T:31 C:0	CDS	-	4660/5484	1554/1827	missense_variant c.4660G>A p.Ala1554Thr	MKAN_RS22930	MKAN_24025	polyketide synthase
NC_022663	5291373	snp	G	T	T:32 G:0	CDS	-	4648/5484	1550/1827	missense_variant c.4648C>A p.Leu1550Met	MKAN_RS22930	MKAN_24025	polyketide synthase
NC_022663	5291487	snp	G	C	C:34 G:0	CDS	-	4534/5484	1512/1827	missense_variant c.4534C>G p.Gln1512Glu	MKAN_RS22930	MKAN_24025	polyketide synthase
NC_022663	5291869	snp	A	G	G:39 A:0	CDS	-	4152/5484	1384/1827	synonymous_variant c.4152T>C p.Thr1384Thr	MKAN_RS22930	MKAN_24025	polyketide synthase
NC_022663	5291995	snp	T	G	G:30 T:0	CDS	-	4026/5484	1342/1827	synonymous_variant c.4026A>C p.Gly1342Gly	MKAN_RS22930	MKAN_24025	polyketide synthase
NC_022663	5292289	snp	A	G	G:29 A:0	CDS	-	3732/5484	1244/1827	synonymous_variant c.3732T>C p.Asp1244Asp	MKAN_RS22930	MKAN_24025	polyketide synthase
NC_022663	5293139	snp	C	G	G:31 C:0	CDS	-	2882/5484	961/1827	missense_variant c.2882G>C p.Gly961Ala	MKAN_RS22930	MKAN_24025	polyketide synthase
NC_022663	5294671	snp	C	G	G:43 C:0	CDS	-	1350/5484	450/1827	synonymous_variant c.1350G>C p.Leu450Leu	MKAN_RS22930	MKAN_24025	polyketide synthase
NC_022663	5294726	snp	C	G	G:49 C:0	CDS	-	1295/5484	432/1827	missense_variant c.1295G>C p.Ser432Thr	MKAN_RS22930	MKAN_24025	polyketide synthase
NC_022663	5295010	snp	A	C	C:36 A:0	CDS	-	1011/5484	337/1827	missense_variant c.1011T>G p.His337Gln	MKAN_RS22930	MKAN_24025	polyketide synthase
NC_022663	5296290	complex	GAG	CAA	CAA:19 GAG:0	CDS	-	6273/6546	2091/2181	synonymous_variant c.6271_6273delCTCinsTTG p.Leu2091Leu	MKAN_RS22935	MKAN_24030	polyketide synthase
NC_022663	5296702	snp	G	C	C:31 G:0	CDS	-	5861/6546	1954/2181	missense_variant c.5861C>G p.Ala1954Gly	MKAN_RS22935	MKAN_24030	polyketide synthase
NC_022663	5297571	snp	C	A	A:20 C:0	CDS	-	4992/6546	1664/2181	synonymous_variant c.4992G>T p.Val1664Val	MKAN_RS22935	MKAN_24030	polyketide synthase
NC_022663	5297588	snp	A	G	G:30 A:0	CDS	-	4975/6546	1659/2181	missense_variant c.4975T>C p.Tyr1659His	MKAN_RS22935	MKAN_24030	polyketide synthase
NC_022663	5297781	snp	C	G	G:18 C:0	CDS	-	4782/6546	1594/2181	synonymous_variant c.4782G>C p.Arg1594Arg	MKAN_RS22935	MKAN_24030	polyketide synthase
NC_022663	5298713	snp	C	G	G:26 C:0	CDS	-	3850/6546	1284/2181	missense_variant c.3850G>C p.Glu1284Gln	MKAN_RS22935	MKAN_24030	polyketide synthase
NC_022663	5299233	snp	C	T	T:24 C:0	CDS	-	3330/6546	1110/2181	synonymous_variant c.3330G>A p.Leu1110Leu	MKAN_RS22935	MKAN_24030	polyketide synthase
NC_022663	5299293	snp	A	G	G:20 A:0	CDS	-	3270/6546	1090/2181	synonymous_variant c.3270T>C p.Phe1090Phe	MKAN_RS22935	MKAN_24030	polyketide synthase
NC_022663	5299485	snp	C	T	T:22 C:0	CDS	-	3078/6546	1026/2181	synonymous_variant c.3078G>A p.Arg1026Arg	MKAN_RS22935	MKAN_24030	polyketide synthase
NC_022663	5299959	snp	C	T	T:26 C:0	CDS	-	2604/6546	868/2181	synonymous_variant c.2604G>A p.Leu868Leu	MKAN_RS22935	MKAN_24030	polyketide synthase
NC_022663	5300066	snp	T	C	C:38 T:0	CDS	-	2497/6546	833/2181	missense_variant c.2497A>G p.Ile833Val	MKAN_RS22935	MKAN_24030	polyketide synthase
NC_022663	5300239	snp	T	C	C:44 T:0	CDS	-	2324/6546	775/2181	missense_variant c.2324A>G p.Asp775Gly	MKAN_RS22935	MKAN_24030	polyketide synthase
NC_022663	5300418	snp	A	G	G:33 A:0	CDS	-	2145/6546	715/2181	synonymous_variant c.2145T>C p.Ser715Ser	MKAN_RS22935	MKAN_24030	polyketide synthase
NC_022663	5300547	snp	C	T	T:31 C:0	CDS	-	2016/6546	672/2181	synonymous_variant c.2016G>A p.Ala672Ala	MKAN_RS22935	MKAN_24030	polyketide synthase
NC_022663	5300583	snp	C	T	T:47 C:1	CDS	-	1980/6546	660/2181	synonymous_variant c.1980G>A p.Val660Val	MKAN_RS22935	MKAN_24030	polyketide synthase
NC_022663	5300612	snp	G	A	A:59 G:0	CDS	-	1951/6546	651/2181	synonymous_variant c.1951C>T p.Leu651Leu	MKAN_RS22935	MKAN_24030	polyketide synthase
NC_022663	5300635	snp	C	T	T:46 C:0	CDS	-	1928/6546	643/2181	missense_variant c.1928G>A p.Arg643His	MKAN_RS22935	MKAN_24030	polyketide synthase
NC_022663	5300799	snp	G	A	A:33 G:0	CDS	-	1764/6546	588/2181	synonymous_variant c.1764C>T p.Asp588Asp	MKAN_RS22935	MKAN_24030	polyketide synthase
NC_022663	5300838	snp	T	C	C:42 T:0	CDS	-	1725/6546	575/2181	synonymous_variant c.1725A>G p.Gly575Gly	MKAN_RS22935	MKAN_24030	polyketide synthase
NC_022663	5300900	snp	C	A	A:43 C:0	CDS	-	1663/6546	555/2181	missense_variant c.1663G>T p.Val555Leu	MKAN_RS22935	MKAN_24030	polyketide synthase
NC_022663	5300957	snp	G	T	T:41 G:0	CDS	-	1606/6546	536/2181	synonymous_variant c.1606C>A p.Arg536Arg	MKAN_RS22935	MKAN_24030	polyketide synthase
NC_022663	5301081	snp	G	C	C:48 G:0	CDS	-	1482/6546	494/2181	synonymous_variant c.1482C>G p.Thr494Thr	MKAN_RS22935	MKAN_24030	polyketide synthase
NC_022663	5301228	snp	T	C	C:37 T:0	CDS	-	1335/6546	445/2181	synonymous_variant c.1335A>G p.Gly445Gly	MKAN_RS22935	MKAN_24030	polyketide synthase
NC_022663	5301246	snp	A	G	G:41 A:0	CDS	-	1317/6546	439/2181	synonymous_variant c.1317T>C p.Gly439Gly	MKAN_RS22935	MKAN_24030	polyketide synthase
NC_022663	5301327	snp	A	G	G:46 A:0	CDS	-	1236/6546	412/2181	synonymous_variant c.1236T>C p.Phe412Phe	MKAN_RS22935	MKAN_24030	polyketide synthase
NC_022663	5301584	snp	T	C	C:54 T:0	CDS	-	979/6546	327/2181	missense_variant c.979A>G p.Thr327Ala	MKAN_RS22935	MKAN_24030	polyketide synthase
NC_022663	5301603	snp	A	T	T:42 A:0	CDS	-	960/6546	320/2181	synonymous_variant c.960T>A p.Ala320Ala	MKAN_RS22935	MKAN_24030	polyketide synthase
NC_022663	5301681	snp	A	G	G:45 A:0	CDS	-	882/6546	294/2181	synonymous_variant c.882T>C p.Arg294Arg	MKAN_RS22935	MKAN_24030	polyketide synthase
NC_022663	5302476	snp	C	A	A:34 C:0	CDS	-	87/6546	29/2181	synonymous_variant c.87G>T p.Ala29Ala	MKAN_RS22935	MKAN_24030	polyketide synthase
NC_022663	5302482	snp	T	C	C:34 T:0	CDS	-	81/6546	27/2181	synonymous_variant c.81A>G p.Glu27Glu	MKAN_RS22935	MKAN_24030	polyketide synthase
NC_022663	5302631	snp	A	G	G:30 A:0	CDS	-	4533/4605	1511/1534	synonymous_variant c.4533T>C p.Ala1511Ala	MKAN_RS22940	MKAN_24035	polyketide synthase
NC_022663	5302663	snp	C	T	T:41 C:0	CDS	-	4501/4605	1501/1534	missense_variant c.4501G>A p.Ala1501Thr	MKAN_RS22940	MKAN_24035	polyketide synthase
NC_022663	5303176	snp	C	T	T:33 C:0	CDS	-	3988/4605	1330/1534	missense_variant c.3988G>A p.Gly1330Ser	MKAN_RS22940	MKAN_24035	polyketide synthase
NC_022663	5303446	snp	G	C	C:36 G:0	CDS	-	3718/4605	1240/1534	missense_variant c.3718C>G p.Gln1240Glu	MKAN_RS22940	MKAN_24035	polyketide synthase
NC_022663	5303456	snp	C	G	G:46 C:0	CDS	-	3708/4605	1236/1534	synonymous_variant c.3708G>C p.Val1236Val	MKAN_RS22940	MKAN_24035	polyketide synthase
NC_022663	5303848	snp	C	T	T:38 C:0	CDS	-	3316/4605	1106/1534	missense_variant c.3316G>A p.Ala1106Thr	MKAN_RS22940	MKAN_24035	polyketide synthase
NC_022663	5305300	snp	G	A	A:67 G:0	CDS	-	1864/4605	622/1534	synonymous_variant c.1864C>T p.Leu622Leu	MKAN_RS22940	MKAN_24035	polyketide synthase
NC_022663	5305376	snp	G	C	C:44 G:0	CDS	-	1788/4605	596/1534	synonymous_variant c.1788C>G p.Ala596Ala	MKAN_RS22940	MKAN_24035	polyketide synthase
NC_022663	5305408	snp	G	A	A:47 G:0	CDS	-	1756/4605	586/1534	synonymous_variant c.1756C>T p.Leu586Leu	MKAN_RS22940	MKAN_24035	polyketide synthase
NC_022663	5305414	snp	G	A	A:48 G:0	CDS	-	1750/4605	584/1534	missense_variant c.1750C>T p.Arg584Cys	MKAN_RS22940	MKAN_24035	polyketide synthase
NC_022663	5305485	snp	A	G	G:48 A:0	CDS	-	1679/4605	560/1534	missense_variant c.1679T>C p.Leu560Pro	MKAN_RS22940	MKAN_24035	polyketide synthase
NC_022663	5305973	snp	C	A	A:41 C:0	CDS	-	1191/4605	397/1534	synonymous_variant c.1191G>T p.Thr397Thr	MKAN_RS22940	MKAN_24035	polyketide synthase
NC_022663	5306234	complex	CGGC	GGGG	GGGG:35 CGGC:0	CDS	-	930/4605	309/1534	synonymous_variant c.927_930delGCCGinsCCCC p.AlaPro309AlaPro	MKAN_RS22940	MKAN_24035	polyketide synthase
NC_022663	5306435	snp	A	T	T:78 A:0	CDS	-	729/4605	243/1534	synonymous_variant c.729T>A p.Ile243Ile	MKAN_RS22940	MKAN_24035	polyketide synthase
NC_022663	5306789	snp	A	C	C:27 A:0	CDS	-	375/4605	125/1534	synonymous_variant c.375T>G p.Leu125Leu	MKAN_RS22940	MKAN_24035	polyketide synthase
NC_022663	5307024	snp	T	G	G:36 T:0	CDS	-	140/4605	47/1534	missense_variant c.140A>C p.Asp47Ala	MKAN_RS22940	MKAN_24035	polyketide synthase
NC_022663	5307277	snp	A	G	G:44 A:0	CDS	-	5439/5553	1813/1850	synonymous_variant c.5439T>C p.Ala1813Ala	MKAN_RS22945	MKAN_24040	polyketide synthase
NC_022663	5308234	snp	G	T	T:24 G:0	CDS	-	4482/5553	1494/1850	synonymous_variant c.4482C>A p.Val1494Val	MKAN_RS22945	MKAN_24040	polyketide synthase
NC_022663	5308685	snp	C	G	G:28 C:0	CDS	-	4031/5553	1344/1850	missense_variant c.4031G>C p.Cys1344Ser	MKAN_RS22945	MKAN_24040	polyketide synthase
NC_022663	5308720	snp	C	G	G:16 C:0	CDS	-	3996/5553	1332/1850	missense_variant c.3996G>C p.Gln1332His	MKAN_RS22945	MKAN_24040	polyketide synthase
NC_022663	5309062	snp	G	C	C:22 G:0	CDS	-	3654/5553	1218/1850	synonymous_variant c.3654C>G p.Arg1218Arg	MKAN_RS22945	MKAN_24040	polyketide synthase
NC_022663	5309184	snp	C	T	T:15 C:0	CDS	-	3532/5553	1178/1850	missense_variant c.3532G>A p.Val1178Ile	MKAN_RS22945	MKAN_24040	polyketide synthase
NC_022663	5309191	complex	TGCC	CGCG	CGCG:12 TGCC:0	CDS	-	3525/5553	1174/1850	synonymous_variant c.3522_3525delGGCAinsCGCG p.AlaAla1174AlaAla	MKAN_RS22945	MKAN_24040	polyketide synthase
NC_022663	5309200	snp	C	G	G:19 C:0	CDS	-	3516/5553	1172/1850	synonymous_variant c.3516G>C p.Leu1172Leu	MKAN_RS22945	MKAN_24040	polyketide synthase
NC_022663	5309270	snp	C	T	T:28 C:0	CDS	-	3446/5553	1149/1850	missense_variant c.3446G>A p.Arg1149Gln	MKAN_RS22945	MKAN_24040	polyketide synthase
NC_022663	5309290	snp	C	G	G:29 C:0	CDS	-	3426/5553	1142/1850	synonymous_variant c.3426G>C p.Ser1142Ser	MKAN_RS22945	MKAN_24040	polyketide synthase
NC_022663	5311415	snp	T	C	C:20 T:0	CDS	-	1301/5553	434/1850	missense_variant c.1301A>G p.Asp434Gly	MKAN_RS22945	MKAN_24040	polyketide synthase
NC_022663	5311435	complex	CAGC	AAGT	AAGT:22 CAGC:0	CDS	-	1281/5553	426/1850	synonymous_variant c.1278_1281delGCTGinsACTT p.ValLeu426ValLeu	MKAN_RS22945	MKAN_24040	polyketide synthase
NC_022663	5311873	snp	A	G	G:16 A:0	CDS	-	843/5553	281/1850	synonymous_variant c.843T>C p.His281His	MKAN_RS22945	MKAN_24040	polyketide synthase
NC_022663	5314101	snp	C	T	T:11 C:0	CDS	-	363/1752	121/583	synonymous_variant c.363G>A p.Thr121Thr	MKAN_RS22950	MKAN_24045	acyl-CoA synthetase
NC_022663	5417307	snp	T	C	C:44 T:0	CDS	+	9/1215	3/404	synonymous_variant c.9T>C p.Phe3Phe	MKAN_RS23405	MKAN_24520	zinc metalloprotease
NC_022663	5418069	snp	C	T	T:40 C:0	CDS	+	771/1215	257/404	synonymous_variant c.771C>T p.Phe257Phe	MKAN_RS23405	MKAN_24520	zinc metalloprotease
NC_022663	5418282	snp	G	T	T:30 G:0	CDS	+	984/1215	328/404	synonymous_variant c.984G>T p.Leu328Leu	MKAN_RS23405	MKAN_24520	zinc metalloprotease
NC_022663	5584745	snp	G	C	C:43 G:0	CDS	-	246/693	82/230	synonymous_variant c.246C>G p.Ala82Ala	MKAN_RS24180	MKAN_25320	metal-dependent transcriptional regulator
NC_022663	5584778	snp	C	G	G:31 C:0	CDS	-	213/693	71/230	synonymous_variant c.213G>C p.Leu71Leu	MKAN_RS24180	MKAN_25320	metal-dependent transcriptional regulator
NC_022663	5584880	snp	G	A	A:36 G:0	CDS	-	111/693	37/230	synonymous_variant c.111C>T p.Ser37Ser	MKAN_RS24180	MKAN_25320	metal-dependent transcriptional regulator
NC_022663	5750505	snp	C	T	T:32 C:1	CDS	+	334/2361	112/786	synonymous_variant c.334C>T p.Leu112Leu	MKAN_RS25025	MKAN_26190	RelA/SpoT family protein
NC_022663	5750951	snp	G	A	A:29 G:0	CDS	+	780/2361	260/786	synonymous_variant c.780G>A p.Ala260Ala	MKAN_RS25025	MKAN_26190	RelA/SpoT family protein
NC_022663	5750960	snp	G	A	A:26 G:0	CDS	+	789/2361	263/786	synonymous_variant c.789G>A p.Arg263Arg	MKAN_RS25025	MKAN_26190	RelA/SpoT family protein
NC_022663	5751845	snp	C	G	G:14 C:1	CDS	+	1674/2361	558/786	synonymous_variant c.1674C>G p.Arg558Arg	MKAN_RS25025	MKAN_26190	RelA/SpoT family protein
NC_022663	5751875	complex	CGGCGAA	TGGTGAG	TGGTGAG:10 CGGCGAA:0	CDS	+	1704/2361	568/786	synonymous_variant c.1704_1710delCGGCGAAinsTGGTGAG p.AsnGlyGlu568AsnGlyGlu	MKAN_RS25025	MKAN_26190	RelA/SpoT family protein
NC_022663	5751902	snp	C	T	T:40 C:2	CDS	+	1731/2361	577/786	synonymous_variant c.1731C>T p.Arg577Arg	MKAN_RS25025	MKAN_26190	RelA/SpoT family protein
NC_022663	5863044	snp	A	G	G:51 A:0	CDS	-	438/1554	146/517	synonymous_variant c.438T>C p.Ala146Ala	MKAN_RS25520	MKAN_26735	MFS transporter
NC_022663	5909205	snp	A	T	T:44 A:0	CDS	+	329/1542	110/513	missense_variant c.329A>T p.Tyr110Phe	MKAN_RS25675	MKAN_26900	2-succinylbenzoyl-CoA synthetase
NC_022663	5909320	snp	G	A	A:50 G:0	CDS	+	444/1542	148/513	synonymous_variant c.444G>A p.Ala148Ala	MKAN_RS25675	MKAN_26900	2-succinylbenzoyl-CoA synthetase
NC_022663	5909383	snp	C	T	T:38 C:0	CDS	+	507/1542	169/513	synonymous_variant c.507C>T p.Phe169Phe	MKAN_RS25675	MKAN_26900	2-succinylbenzoyl-CoA synthetase
NC_022663	6041133	snp	C	G	G:26 C:0	CDS	-	3918/6264	1306/2087	synonymous_variant c.3918G>C p.Thr1306Thr	MKAN_RS26235	MKAN_27485	polyketide synthase
NC_022663	6041689	snp	C	G	G:21 C:0	CDS	-	3362/6264	1121/2087	missense_variant c.3362G>C p.Gly1121Ala	MKAN_RS26235	MKAN_27485	polyketide synthase
NC_022663	6042861	snp	A	G	G:25 A:0	CDS	-	2190/6264	730/2087	synonymous_variant c.2190T>C p.Asp730Asp	MKAN_RS26235	MKAN_27485	polyketide synthase
NC_022663	6043467	snp	A	C	C:21 A:0	CDS	-	1584/6264	528/2087	synonymous_variant c.1584T>G p.Val528Val	MKAN_RS26235	MKAN_27485	polyketide synthase
NC_022663	6044343	snp	G	C	C:23 G:0	CDS	-	708/6264	236/2087	synonymous_variant c.708C>G p.Ser236Ser	MKAN_RS26235	MKAN_27485	polyketide synthase
NC_022663	6059521	snp	C	A	A:17 C:0	CDS	-	1014/1350	338/449	synonymous_variant c.1014G>T p.Ser338Ser	MKAN_RS26275	MKAN_27535	acyltransferase
NC_022663	6059541	mnp	GG	TT	TT:17 GG:0	CDS	-	994/1350	331/449	synonymous_variant c.993_994delCCinsAA p.ProArg331ProArg	MKAN_RS26275	MKAN_27535	acyltransferase
NC_022663	6060175	snp	A	G	G:38 A:0	CDS	-	360/1350	120/449	synonymous_variant c.360T>C p.Asp120Asp	MKAN_RS26275	MKAN_27535	acyltransferase
NC_022663	6079472	snp	A	G	G:16 A:0	CDS	-	141/1509	47/502	synonymous_variant c.141T>C p.Tyr47Tyr	MKAN_RS26345	MKAN_27610	acyltransferase
NC_022663	6079499	snp	T	C	C:13 T:0	CDS	-	114/1509	38/502	synonymous_variant c.114A>G p.Ala38Ala	MKAN_RS26345	MKAN_27610	acyltransferase
NC_022663	6227607	snp	G	A	A:11 G:0	CDS	+	465/1062	155/353	synonymous_variant c.465G>A p.Ala155Ala	MKAN_RS26965	MKAN_28235	type III polyketide synthase
NC_022663	6227845	snp	G	A	A:46 G:0	CDS	+	703/1062	235/353	missense_variant c.703G>A p.Ala235Thr	MKAN_RS26965	MKAN_28235	type III polyketide synthase
NC_022663	6229139	snp	C	T	T:11 C:0	CDS	+	846/6366	282/2121	synonymous_variant c.846C>T p.Ala282Ala	MKAN_RS26970	MKAN_28240	polyketide synthase
NC_022663	6230285	snp	T	C	C:51 T:0	CDS	+	1992/6366	664/2121	synonymous_variant c.1992T>C p.Gly664Gly	MKAN_RS26970	MKAN_28240	polyketide synthase
NC_022663	6233845	snp	C	T	T:44 C:0	CDS	+	5552/6366	1851/2121	missense_variant c.5552C>T p.Ala1851Val	MKAN_RS26970	MKAN_28240	polyketide synthase
NC_022663	6326628	snp	C	A	A:18 C:0	CDS	-	150/441	50/146	synonymous_variant c.150G>T p.Ser50Ser	MKAN_RS27335	MKAN_28640	PIN domain-containing protein
NC_022663	6367017	snp	G	T	T:46 G:0	CDS	+	1008/1824	336/607	synonymous_variant c.1008G>T p.Pro336Pro	MKAN_RS27485	MKAN_28800	serine/threonine protein kinase

## Sheet: BR6849
CHROM	POS	TYPE	REF	ALT	EVIDENCE	FTYPE	STRAND	NT_POS	AA_POS	EFFECT	LOCUS_TAG	OLD_LOCUS_TAG	PRODUCT
NC_022663	1592397	snp	A	G	G:29 A:0	CDS	+	8/1341	3/446	missense_variant c.8A>G p.Glu3Gly	MKAN_RS06800	MKAN_07100	polyketide synthase
NC_022663	1592409	snp	G	A	A:47 G:0	CDS	+	20/1341	7/446	missense_variant c.20G>A p.Arg7His	MKAN_RS06800	MKAN_07100	polyketide synthase
NC_022663	1592417	snp	A	G	G:56 A:1	CDS	+	28/1341	10/446	missense_variant c.28A>G p.Ser10Gly	MKAN_RS06800	MKAN_07100	polyketide synthase
NC_022663	1592434	snp	C	A	A:64 C:1	CDS	+	45/1341	15/446	synonymous_variant c.45C>A p.Pro15Pro	MKAN_RS06800	MKAN_07100	polyketide synthase
NC_022663	1592493	complex	CGGACTAC	AGGGCTAT	AGGGCTAT:44 CGGACTAC:0	CDS	+	104/1341	35/446	missense_variant c.104_111delCGGACTACinsAGGGCTAT p.AlaAspTyr35GluGlyTyr	MKAN_RS06800	MKAN_07100	polyketide synthase
NC_022663	1592515	snp	A	G	G:53 A:0	CDS	+	126/1341	42/446	synonymous_variant c.126A>G p.Ser42Ser	MKAN_RS06800	MKAN_07100	polyketide synthase
NC_022663	1592523	complex	AGGAA	GGGAG	GGGAG:47 AGGAA:0	CDS	+	134/1341	45/446	missense_variant c.134_138delAGGAAinsGGGAG p.GlnGlu45ArgGlu	MKAN_RS06800	MKAN_07100	polyketide synthase
NC_022663	1592563	snp	G	A	A:46 G:0	CDS	+	174/1341	58/446	synonymous_variant c.174G>A p.Pro58Pro	MKAN_RS06800	MKAN_07100	polyketide synthase
NC_022663	1592572	snp	C	T	T:48 C:0	CDS	+	183/1341	61/446	synonymous_variant c.183C>T p.Asp61Asp	MKAN_RS06800	MKAN_07100	polyketide synthase
NC_022663	1592584	snp	A	G	G:51 A:0	CDS	+	195/1341	65/446	synonymous_variant c.195A>G p.Gly65Gly	MKAN_RS06800	MKAN_07100	polyketide synthase
NC_022663	1592593	snp	T	C	C:36 T:0	CDS	+	204/1341	68/446	synonymous_variant c.204T>C p.Arg68Arg	MKAN_RS06800	MKAN_07100	polyketide synthase
NC_022663	1592606	snp	C	A	A:29 C:0	CDS	+	217/1341	73/446	synonymous_variant c.217C>A p.Arg73Arg	MKAN_RS06800	MKAN_07100	polyketide synthase
NC_022663	1592611	complex	TCAC	CCAT	CCAT:28 TCAC:1	CDS	+	222/1341	74/446	synonymous_variant c.222_225delTCACinsCCAT p.IleHis74IleHis	MKAN_RS06800	MKAN_07100	polyketide synthase
NC_022663	1592644	complex	TACG	GACC	GACC:20 TACG:1	CDS	+	255/1341	85/446	synonymous_variant c.255_258delTACGinsGACC p.AlaThr85AlaThr	MKAN_RS06800	MKAN_07100	polyketide synthase
NC_022663	1592707	snp	A	G	G:32 A:0	CDS	+	318/1341	106/446	synonymous_variant c.318A>G p.Gln106Gln	MKAN_RS06800	MKAN_07100	polyketide synthase
NC_022663	1592748	snp	C	G	G:27 C:0	CDS	+	359/1341	120/446	missense_variant c.359C>G p.Thr120Ser	MKAN_RS06800	MKAN_07100	polyketide synthase
NC_022663	1592803	complex	CTACCTCT	TTATCTCA	TTATCTCA:33 CTACCTCT:0	CDS	+	414/1341	138/446	missense_variant c.414_421delCTACCTCTinsTTATCTCA p.AlaTyrLeuSer138AlaTyrLeuThr	MKAN_RS06800	MKAN_07100	polyketide synthase
NC_022663	1592858	snp	T	C	C:78 T:0	CDS	+	469/1341	157/446	synonymous_variant c.469T>C p.Leu157Leu	MKAN_RS06800	MKAN_07100	polyketide synthase
NC_022663	1592875	snp	G	A	A:89 G:0	CDS	+	486/1341	162/446	synonymous_variant c.486G>A p.Ala162Ala	MKAN_RS06800	MKAN_07100	polyketide synthase
NC_022663	1592887	snp	T	C	C:89 T:0	CDS	+	498/1341	166/446	synonymous_variant c.498T>C p.Ile166Ile	MKAN_RS06800	MKAN_07100	polyketide synthase
NC_022663	1592926	snp	C	G	G:80 C:0	CDS	+	537/1341	179/446	synonymous_variant c.537C>G p.Pro179Pro	MKAN_RS06800	MKAN_07100	polyketide synthase
NC_022663	1592947	snp	C	A	A:79 C:0	CDS	+	558/1341	186/446	synonymous_variant c.558C>A p.Ser186Ser	MKAN_RS06800	MKAN_07100	polyketide synthase
NC_022663	1592974	snp	C	T	T:89 C:0	CDS	+	585/1341	195/446	synonymous_variant c.585C>T p.His195His	MKAN_RS06800	MKAN_07100	polyketide synthase
NC_022663	1593001	snp	C	T	T:90 C:0	CDS	+	612/1341	204/446	synonymous_variant c.612C>T p.Gly204Gly	MKAN_RS06800	MKAN_07100	polyketide synthase
NC_022663	1593028	snp	A	G	G:87 A:0	CDS	+	639/1341	213/446	synonymous_variant c.639A>G p.Gly213Gly	MKAN_RS06800	MKAN_07100	polyketide synthase
NC_022663	1593049	snp	C	G	G:90 C:0	CDS	+	660/1341	220/446	synonymous_variant c.660C>G p.Pro220Pro	MKAN_RS06800	MKAN_07100	polyketide synthase
NC_022663	1593097	snp	A	C	C:82 A:0	CDS	+	708/1341	236/446	synonymous_variant c.708A>C p.Gly236Gly	MKAN_RS06800	MKAN_07100	polyketide synthase
NC_022663	1593118	snp	G	C	C:65 G:0	CDS	+	729/1341	243/446	synonymous_variant c.729G>C p.Ala243Ala	MKAN_RS06800	MKAN_07100	polyketide synthase
NC_022663	1593124	snp	T	C	C:49 T:0	CDS	+	735/1341	245/446	synonymous_variant c.735T>C p.Ala245Ala	MKAN_RS06800	MKAN_07100	polyketide synthase
NC_022663	1593130	complex	AACCG	CACCA	CACCA:37 AACCG:0	CDS	+	741/1341	247/446	missense_variant c.741_745delAACCGinsCACCA p.GlyThrVal247GlyThrIle	MKAN_RS06800	MKAN_07100	polyketide synthase
NC_022663	1593148	snp	C	T	T:33 C:0	CDS	+	759/1341	253/446	synonymous_variant c.759C>T p.Gly253Gly	MKAN_RS06800	MKAN_07100	polyketide synthase
NC_022663	1593155	snp	A	G	G:33 A:0	CDS	+	766/1341	256/446	missense_variant c.766A>G p.Met256Val	MKAN_RS06800	MKAN_07100	polyketide synthase
NC_022663	1593163	snp	G	C	C:36 G:0	CDS	+	774/1341	258/446	synonymous_variant c.774G>C p.Val258Val	MKAN_RS06800	MKAN_07100	polyketide synthase
NC_022663	1593169	snp	G	A	A:35 G:0	CDS	+	780/1341	260/446	synonymous_variant c.780G>A p.Gln260Gln	MKAN_RS06800	MKAN_07100	polyketide synthase
NC_022663	1593181	snp	T	C	C:32 T:0	CDS	+	792/1341	264/446	synonymous_variant c.792T>C p.Ala264Ala	MKAN_RS06800	MKAN_07100	polyketide synthase
NC_022663	1593197	snp	C	A	A:25 C:0	CDS	+	808/1341	270/446	synonymous_variant c.808C>A p.Arg270Arg	MKAN_RS06800	MKAN_07100	polyketide synthase
NC_022663	1593202	complex	GGTCCTG	AATCGTT	AATCGTT:25 GGTCCTG:0	CDS	+	813/1341	271/446	missense_variant c.813_819delGGTCCTGinsAATCGTT p.ArgValLeu271ArgIleVal	MKAN_RS06800	MKAN_07100	polyketide synthase
NC_022663	1593229	snp	C	G	G:34 C:0	CDS	+	840/1341	280/446	synonymous_variant c.840C>G p.Ala280Ala	MKAN_RS06800	MKAN_07100	polyketide synthase
NC_022663	1593244	snp	C	T	T:29 C:0	CDS	+	855/1341	285/446	synonymous_variant c.855C>T p.Gly285Gly	MKAN_RS06800	MKAN_07100	polyketide synthase
NC_022663	1593253	snp	C	G	G:22 C:0	CDS	+	864/1341	288/446	synonymous_variant c.864C>G p.Ala288Ala	MKAN_RS06800	MKAN_07100	polyketide synthase
NC_022663	1593304	snp	C	G	G:14 C:0	CDS	+	915/1341	305/446	synonymous_variant c.915C>G p.Ala305Ala	MKAN_RS06800	MKAN_07100	polyketide synthase
NC_022663	1593313	complex	GGCCGGC	AGCAGGG	AGCAGGG:21 GGCCGGC:0	CDS	+	924/1341	308/446	synonymous_variant c.924_930delGGCCGGCinsAGCAGGG p.GlnAlaGly308GlnAlaGly	MKAN_RS06800	MKAN_07100	polyketide synthase
NC_022663	1593340	snp	C	A	A:35 C:0	CDS	+	951/1341	317/446	synonymous_variant c.951C>A p.Gly317Gly	MKAN_RS06800	MKAN_07100	polyketide synthase
NC_022663	1593352	snp	A	G	G:39 A:0	CDS	+	963/1341	321/446	synonymous_variant c.963A>G p.Gly321Gly	MKAN_RS06800	MKAN_07100	polyketide synthase
NC_022663	1593358	snp	C	G	G:37 C:0	CDS	+	969/1341	323/446	synonymous_variant c.969C>G p.Gly323Gly	MKAN_RS06800	MKAN_07100	polyketide synthase
NC_022663	1593368	snp	C	A	A:37 C:0	CDS	+	979/1341	327/446	synonymous_variant c.979C>A p.Arg327Arg	MKAN_RS06800	MKAN_07100	polyketide synthase
NC_022663	1593373	snp	G	C	C:34 G:0	CDS	+	984/1341	328/446	synonymous_variant c.984G>C p.Leu328Leu	MKAN_RS06800	MKAN_07100	polyketide synthase
NC_022663	1593379	snp	C	T	T:31 C:0	CDS	+	990/1341	330/446	synonymous_variant c.990C>T p.Asp330Asp	MKAN_RS06800	MKAN_07100	polyketide synthase
NC_022663	1593389	snp	C	T	T:41 C:0	CDS	+	1000/1341	334/446	synonymous_variant c.1000C>T p.Leu334Leu	MKAN_RS06800	MKAN_07100	polyketide synthase
NC_022663	1593401	snp	G	A	A:33 G:0	CDS	+	1012/1341	338/446	missense_variant c.1012G>A p.Ala338Thr	MKAN_RS06800	MKAN_07100	polyketide synthase
NC_022663	1593415	snp	G	C	C:30 G:0	CDS	+	1026/1341	342/446	synonymous_variant c.1026G>C p.Gly342Gly	MKAN_RS06800	MKAN_07100	polyketide synthase
NC_022663	1593430	mnp	CT	TC	TC:21 CT:0	CDS	+	1041/1341	347/446	missense_variant c.1041_1042delCTinsTC p.GlyCys347GlyArg	MKAN_RS06800	MKAN_07100	polyketide synthase
NC_022663	1593439	complex	ACTGC	CCTGT	CCTGT:34 ACTGC:0	CDS	+	1050/1341	350/446	synonymous_variant c.1050_1054delACTGCinsCCTGT p.AlaLeuLeu350AlaLeuLeu	MKAN_RS06800	MKAN_07100	polyketide synthase
NC_022663	1593478	complex	AGCT	GGCC	GGCC:58 AGCT:0	CDS	+	1089/1341	363/446	synonymous_variant c.1089_1092delAGCTinsGGCC p.GlnAla363GlnAla	MKAN_RS06800	MKAN_07100	polyketide synthase
NC_022663	1593492	complex	GGCTAGGA	CGCTCGGG	CGCTCGGG:43 GGCTAGGA:0	CDS	+	1103/1341	368/446	missense_variant c.1103_1110delGGCTAGGAinsCGCTCGGG p.GlyLeuGly368AlaLeuGly	MKAN_RS06800	MKAN_07100	polyketide synthase
NC_022663	1593511	snp	T	G	G:51 T:0	CDS	+	1122/1341	374/446	synonymous_variant c.1122T>G p.Val374Val	MKAN_RS06800	MKAN_07100	polyketide synthase
NC_022663	1593526	snp	A	G	G:51 A:0	CDS	+	1137/1341	379/446	synonymous_variant c.1137A>G p.Glu379Glu	MKAN_RS06800	MKAN_07100	polyketide synthase
NC_022663	1593535	snp	C	T	T:36 C:1	CDS	+	1146/1341	382/446	synonymous_variant c.1146C>T p.Ala382Ala	MKAN_RS06800	MKAN_07100	polyketide synthase
NC_022663	1593541	snp	G	A	A:39 G:0	CDS	+	1152/1341	384/446	synonymous_variant c.1152G>A p.Pro384Pro	MKAN_RS06800	MKAN_07100	polyketide synthase
NC_022663	1593564	complex	TGAGC	CGAGT	CGAGT:48 TGAGC:0	CDS	+	1175/1341	392/446	missense_variant c.1175_1179delTGAGCinsCGAGT p.ValSer392AlaSer	MKAN_RS06800	MKAN_07100	polyketide synthase
NC_022663	1593587	complex	AGT	GGA	GGA:42 AGT:0	CDS	+	1198/1341	400/446	missense_variant c.1198_1200delAGTinsGGA p.Ser400Gly	MKAN_RS06800	MKAN_07100	polyketide synthase
NC_022663	1593601	snp	C	A	A:41 C:0	CDS	+	1212/1341	404/446	synonymous_variant c.1212C>A p.Arg404Arg	MKAN_RS06800	MKAN_07100	polyketide synthase
NC_022663	1593616	snp	G	C	C:45 G:0	CDS	+	1227/1341	409/446	synonymous_variant c.1227G>C p.Leu409Leu	MKAN_RS06800	MKAN_07100	polyketide synthase
NC_022663	1593635	snp	G	A	A:53 G:0	CDS	+	1246/1341	416/446	missense_variant c.1246G>A p.Asp416Asn	MKAN_RS06800	MKAN_07100	polyketide synthase
NC_022663	1593655	snp	G	C	C:63 G:0	CDS	+	1266/1341	422/446	synonymous_variant c.1266G>C p.Ala422Ala	MKAN_RS06800	MKAN_07100	polyketide synthase
NC_022663	1593685	snp	T	C	C:35 T:0	CDS	+	1296/1341	432/446	synonymous_variant c.1296T>C p.Asn432Asn	MKAN_RS06800	MKAN_07100	polyketide synthase
NC_022663	1593691	complex	CGTG	TCTC	TCTC:25 CGTG:0	CDS	+	1302/1341	434/446	missense_variant c.1302_1305delCGTGinsTCTC p.HisVal434HisLeu	MKAN_RS06800	MKAN_07100	polyketide synthase
NC_022663	1593731	complex	CGG	TGA	TGA:20 CGG:0	CDS	+	444622	2/1038	missense_variant c.5_7delCGGinsTGA p.ThrAla2MetThr	MKAN_RS06805	MKAN_07105	polyketide synthase
NC_022663	1593745	snp	C	T	T:44 C:0	CDS	+	19/3117	7/1038	missense_variant c.19C>T p.Leu7Phe	MKAN_RS06805	MKAN_07105	polyketide synthase
NC_022663	1593753	snp	C	T	T:48 C:0	CDS	+	27/3117	9/1038	synonymous_variant c.27C>T p.Asp9Asp	MKAN_RS06805	MKAN_07105	polyketide synthase
NC_022663	1593768	snp	G	A	A:57 G:0	CDS	+	42/3117	14/1038	synonymous_variant c.42G>A p.Val14Val	MKAN_RS06805	MKAN_07105	polyketide synthase
NC_022663	1593789	snp	A	G	G:72 A:0	CDS	+	63/3117	21/1038	synonymous_variant c.63A>G p.Glu21Glu	MKAN_RS06805	MKAN_07105	polyketide synthase
NC_022663	1593807	snp	T	C	C:87 T:0	CDS	+	81/3117	27/1038	synonymous_variant c.81T>C p.Asp27Asp	MKAN_RS06805	MKAN_07105	polyketide synthase
NC_022663	1593842	complex	CGAC	GGAG	GGAG:96 CGAC:0	CDS	+	116/3117	39/1038	missense_variant c.116_119delCGACinsGGAG p.AlaThr39GlyArg	MKAN_RS06805	MKAN_07105	polyketide synthase
NC_022663	1593860	snp	A	G	G:96 A:0	CDS	+	134/3117	45/1038	missense_variant c.134A>G p.Asp45Gly	MKAN_RS06805	MKAN_07105	polyketide synthase
NC_022663	1593892	snp	T	C	C:60 T:0	CDS	+	166/3117	56/1038	synonymous_variant c.166T>C p.Leu56Leu	MKAN_RS06805	MKAN_07105	polyketide synthase
NC_022663	1593915	snp	A	C	C:34 A:0	CDS	+	189/3117	63/1038	synonymous_variant c.189A>C p.Arg63Arg	MKAN_RS06805	MKAN_07105	polyketide synthase
NC_022663	1593939	snp	C	T	T:20 C:0	CDS	+	213/3117	71/1038	synonymous_variant c.213C>T p.Ala71Ala	MKAN_RS06805	MKAN_07105	polyketide synthase
NC_022663	1593946	complex	GCTGAT	ACCGAA	ACCGAA:10 GCTGAT:0	CDS	+	220/3117	74/1038	missense_variant c.220_225delGCTGATinsACCGAA p.AlaAsp74ThrGlu	MKAN_RS06805	MKAN_07105	polyketide synthase
NC_022663	1593958	snp	T	G	G:14 T:0	CDS	+	232/3117	78/1038	missense_variant c.232T>G p.Ser78Ala	MKAN_RS06805	MKAN_07105	polyketide synthase
NC_022663	1593972	snp	G	A	A:18 G:0	CDS	+	246/3117	82/1038	synonymous_variant c.246G>A p.Ala82Ala	MKAN_RS06805	MKAN_07105	polyketide synthase
NC_022663	1593981	complex	CGGA	TGGT	TGGT:15 CGGA:0	CDS	+	255/3117	85/1038	synonymous_variant c.255_258delCGGAinsTGGT p.AlaGly85AlaGly	MKAN_RS06805	MKAN_07105	polyketide synthase
NC_022663	1593989	snp	G	A	A:14 G:0	CDS	+	263/3117	88/1038	missense_variant c.263G>A p.Arg88Gln	MKAN_RS06805	MKAN_07105	polyketide synthase
NC_022663	1594008	complex	CTCT	GTCC	GTCC:19 CTCT:0	CDS	+	282/3117	94/1038	synonymous_variant c.282_285delCTCTinsGTCC p.ArgSer94ArgSer	MKAN_RS06805	MKAN_07105	polyketide synthase
NC_022663	1594026	complex	TACTCGA	GACCCGG	GACCCGG:15 TACTCGA:0	CDS	+	300/3117	100/1038	missense_variant c.300_306delTACTCGAinsGACCCGG p.AsnThrArg100LysThrArg	MKAN_RS06805	MKAN_07105	polyketide synthase
NC_022663	1594041	snp	C	T	T:22 C:0	CDS	+	315/3117	105/1038	synonymous_variant c.315C>T p.Phe105Phe	MKAN_RS06805	MKAN_07105	polyketide synthase
NC_022663	1594053	snp	T	C	C:23 T:0	CDS	+	327/3117	109/1038	synonymous_variant c.327T>C p.Gly109Gly	MKAN_RS06805	MKAN_07105	polyketide synthase
NC_022663	1594065	complex	GTGGC	ATGGG	ATGGG:17 GTGGC:0	CDS	+	339/3117	113/1038	missense_variant c.339_343delGTGGCinsATGGG p.GlnTrpPro113GlnTrpAla	MKAN_RS06805	MKAN_07105	polyketide synthase
NC_022663	1594084	snp	C	G	G:14 C:0	CDS	+	358/3117	120/1038	missense_variant c.358C>G p.Gln120Glu	MKAN_RS06805	MKAN_07105	polyketide synthase
NC_022663	1594089	snp	C	G	G:14 C:0	CDS	+	363/3117	121/1038	synonymous_variant c.363C>G p.Ala121Ala	MKAN_RS06805	MKAN_07105	polyketide synthase
NC_022663	1594116	snp	C	G	G:28 C:0	CDS	+	390/3117	130/1038	synonymous_variant c.390C>G p.Ala130Ala	MKAN_RS06805	MKAN_07105	polyketide synthase
NC_022663	1594128	snp	A	C	C:28 A:0	CDS	+	402/3117	134/1038	synonymous_variant c.402A>C p.Arg134Arg	MKAN_RS06805	MKAN_07105	polyketide synthase
NC_022663	1594137	snp	A	C	C:27 A:0	CDS	+	411/3117	137/1038	missense_variant c.411A>C p.Gln137His	MKAN_RS06805	MKAN_07105	polyketide synthase
NC_022663	1594145	snp	C	T	T:27 C:0	CDS	+	419/3117	140/1038	missense_variant c.419C>T p.Ala140Val	MKAN_RS06805	MKAN_07105	polyketide synthase
NC_022663	1594161	snp	T	G	G:18 T:0	CDS	+	435/3117	145/1038	synonymous_variant c.435T>G p.Pro145Pro	MKAN_RS06805	MKAN_07105	polyketide synthase
NC_022663	1594179	mnp	GT	AG	AG:24 GT:0	CDS	+	453/3117	151/1038	missense_variant c.453_454delGTinsAG p.LeuLeu151LeuVal	MKAN_RS06805	MKAN_07105	polyketide synthase
NC_022663	1594190	complex	TGCCG	CGCCA	CGCCA:34 TGCCG:0	CDS	+	464/3117	155/1038	missense_variant c.464_468delTGCCGinsCGCCA p.LeuPro155ProPro	MKAN_RS06805	MKAN_07105	polyketide synthase
NC_022663	1594203	mnp	CT	GG	GG:37 CT:0	CDS	+	477/3117	159/1038	missense_variant c.477_478delCTinsGG p.SerSer159SerAla	MKAN_RS06805	MKAN_07105	polyketide synthase
NC_022663	1594210	snp	C	G	G:53 C:0	CDS	+	484/3117	162/1038	missense_variant c.484C>G p.His162Asp	MKAN_RS06805	MKAN_07105	polyketide synthase
NC_022663	1594273	snp	C	T	T:66 C:0	CDS	+	547/3117	183/1038	synonymous_variant c.547C>T p.Leu183Leu	MKAN_RS06805	MKAN_07105	polyketide synthase
NC_022663	1594282	snp	C	G	G:62 C:0	CDS	+	556/3117	186/1038	missense_variant c.556C>G p.Leu186Val	MKAN_RS06805	MKAN_07105	polyketide synthase
NC_022663	1594290	complex	GTCT	ATCC	ATCC:64 GTCT:0	CDS	+	564/3117	188/1038	synonymous_variant c.564_567delGTCTinsATCC p.ArgSer188ArgSer	MKAN_RS06805	MKAN_07105	polyketide synthase
NC_022663	1594308	snp	G	C	C:56 G:0	CDS	+	582/3117	194/1038	synonymous_variant c.582G>C p.Pro194Pro	MKAN_RS06805	MKAN_07105	polyketide synthase
NC_022663	1594316	mnp	GC	CG	CG:42 GC:0	CDS	+	590/3117	197/1038	missense_variant c.590_591delGCinsCG p.Ser197Thr	MKAN_RS06805	MKAN_07105	polyketide synthase
NC_022663	1594344	snp	G	T	T:28 G:0	CDS	+	618/3117	206/1038	synonymous_variant c.618G>T p.Ala206Ala	MKAN_RS06805	MKAN_07105	polyketide synthase
NC_022663	1594353	snp	T	C	C:19 T:0	CDS	+	627/3117	209/1038	synonymous_variant c.627T>C p.Tyr209Tyr	MKAN_RS06805	MKAN_07105	polyketide synthase
NC_022663	1594404	snp	G	A	A:27 G:0	CDS	+	678/3117	226/1038	synonymous_variant c.678G>A p.Arg226Arg	MKAN_RS06805	MKAN_07105	polyketide synthase
NC_022663	1594440	snp	G	C	C:34 G:0	CDS	+	714/3117	238/1038	synonymous_variant c.714G>C p.Gly238Gly	MKAN_RS06805	MKAN_07105	polyketide synthase
NC_022663	1594469	snp	G	A	A:22 G:0	CDS	+	743/3117	248/1038	missense_variant c.743G>A p.Arg248Gln	MKAN_RS06805	MKAN_07105	polyketide synthase
NC_022663	1594474	mnp	GA	AC	AC:20 GA:0	CDS	+	748/3117	250/1038	missense_variant c.748_749delGAinsAC p.Glu250Thr	MKAN_RS06805	MKAN_07105	polyketide synthase
NC_022663	1594486	snp	G	A	A:30 G:0	CDS	+	760/3117	254/1038	missense_variant c.760G>A p.Ala254Thr	MKAN_RS06805	MKAN_07105	polyketide synthase
NC_022663	1594497	snp	G	T	T:43 G:0	CDS	+	771/3117	257/1038	synonymous_variant c.771G>T p.Pro257Pro	MKAN_RS06805	MKAN_07105	polyketide synthase
NC_022663	1594510	snp	G	C	C:52 G:0	CDS	+	784/3117	262/1038	missense_variant c.784G>C p.Val262Leu	MKAN_RS06805	MKAN_07105	polyketide synthase
NC_022663	1594525	mnp	TC	GG	GG:38 TC:0	CDS	+	799/3117	267/1038	missense_variant c.799_800delTCinsGG p.Ser267Gly	MKAN_RS06805	MKAN_07105	polyketide synthase
NC_022663	1594536	snp	A	G	G:40 A:0	CDS	+	810/3117	270/1038	synonymous_variant c.810A>G p.Ser270Ser	MKAN_RS06805	MKAN_07105	polyketide synthase
NC_022663	1594591	snp	A	G	G:52 A:0	CDS	+	865/3117	289/1038	missense_variant c.865A>G p.Lys289Glu	MKAN_RS06805	MKAN_07105	polyketide synthase
NC_022663	1594599	complex	TATC	CATT	CATT:50 TATC:0	CDS	+	873/3117	291/1038	synonymous_variant c.873_876delTATCinsCATT p.GlyIle291GlyIle	MKAN_RS06805	MKAN_07105	polyketide synthase
NC_022663	1594608	snp	C	T	T:59 C:0	CDS	+	882/3117	294/1038	synonymous_variant c.882C>T p.Ala294Ala	MKAN_RS06805	MKAN_07105	polyketide synthase
NC_022663	1594632	snp	C	G	G:63 C:0	CDS	+	906/3117	302/1038	synonymous_variant c.906C>G p.Pro302Pro	MKAN_RS06805	MKAN_07105	polyketide synthase
NC_022663	1594668	snp	A	G	G:62 A:0	CDS	+	942/3117	314/1038	synonymous_variant c.942A>G p.Thr314Thr	MKAN_RS06805	MKAN_07105	polyketide synthase
NC_022663	1594693	snp	A	G	G:51 A:0	CDS	+	967/3117	323/1038	missense_variant c.967A>G p.Lys323Glu	MKAN_RS06805	MKAN_07105	polyketide synthase
NC_022663	1594753	snp	G	C	C:57 G:0	CDS	+	1027/3117	343/1038	missense_variant c.1027G>C p.Asp343His	MKAN_RS06805	MKAN_07105	polyketide synthase
NC_022663	1594782	snp	G	A	A:79 G:0	CDS	+	1056/3117	352/1038	synonymous_variant c.1056G>A p.Gln352Gln	MKAN_RS06805	MKAN_07105	polyketide synthase
NC_022663	1594820	snp	T	C	C:80 T:0	CDS	+	1094/3117	365/1038	missense_variant c.1094T>C p.Val365Ala	MKAN_RS06805	MKAN_07105	polyketide synthase
NC_022663	1594881	snp	C	T	T:39 C:0	CDS	+	1155/3117	385/1038	synonymous_variant c.1155C>T p.Arg385Arg	MKAN_RS06805	MKAN_07105	polyketide synthase
NC_022663	1594918	complex	CTGGGTTCGGGG	GTGGTTTCCGGC	GTGGTTTCCGGC:19 CTGGGTTCGGGG:0	CDS	+	1192/3117	398/1038	missense_variant c.1192_1203delCTGGGTTCGGGGinsGTGGTTTCCGGC p.LeuGlySerGly398ValValSerGly	MKAN_RS06805	MKAN_07105	polyketide synthase
NC_022663	1594940	snp	A	G	G:17 A:0	CDS	+	1214/3117	405/1038	missense_variant c.1214A>G p.Glu405Gly	MKAN_RS06805	MKAN_07105	polyketide synthase
NC_022663	1594953	complex	GCACC	CCACT	CCACT:11 GCACC:0	CDS	+	1227/3117	409/1038	missense_variant c.1227_1231delGCACCinsCCACT p.GluHisLeu409AspHisLeu	MKAN_RS06805	MKAN_07105	polyketide synthase
NC_022663	1594967	mnp	GC	AT	AT:11 GC:0	CDS	+	1241/3117	414/1038	missense_variant c.1241_1242delGCinsAT p.Ser414Asn	MKAN_RS06805	MKAN_07105	polyketide synthase
NC_022663	1594977	snp	T	C	C:14 T:0	CDS	+	1251/3117	417/1038	synonymous_variant c.1251T>C p.Ala417Ala	MKAN_RS06805	MKAN_07105	polyketide synthase
NC_022663	1594984	snp	G	C	C:18 G:0	CDS	+	1258/3117	420/1038	missense_variant c.1258G>C p.Val420Leu	MKAN_RS06805	MKAN_07105	polyketide synthase
NC_022663	1595004	complex	CTGGAGT	TTGGCGC	TTGGCGC:21 CTGGAGT:0	CDS	+	1278/3117	426/1038	missense_variant c.1278_1284delCTGGAGTinsTTGGCGC p.ArgTrpSer426ArgTrpArg	MKAN_RS06805	MKAN_07105	polyketide synthase
NC_022663	1595070	complex	GGCCGTACATT	AGCCATCCATC	AGCCATCCATC:10 GGCCGTACATT:0	CDS	+	1344/3117	448/1038	missense_variant c.1344_1354delGGCCGTACATTinsAGCCATCCATC p.ArgAlaValHisLeu448ArgAlaIleHisLeu	MKAN_RS06805	MKAN_07105	polyketide synthase
NC_022663	1595137	complex	TAC	CAT	CAT:40 TAC:0	CDS	+	1411/3117	471/1038	missense_variant c.1411_1413delTACinsCAT p.Tyr471His	MKAN_RS06805	MKAN_07105	polyketide synthase
NC_022663	1595152	complex	CAGC	AAAT	AAAT:10 CAGC:0	CDS	+	1426/3117	476/1038	missense_variant c.1426_1429delCAGCinsAAAT p.GlnLeu476LysLeu	MKAN_RS06805	MKAN_07105	polyketide synthase
NC_022663	1595173	snp	G	A	A:14 G:0	CDS	+	1447/3117	483/1038	missense_variant c.1447G>A p.Gly483Ser	MKAN_RS06805	MKAN_07105	polyketide synthase
NC_022663	1595181	complex	CGG	TGA	TGA:14 CGG:0	CDS	+	1455/3117	485/1038	missense_variant c.1455_1457delCGGinsTGA p.HisGly485HisAsp	MKAN_RS06805	MKAN_07105	polyketide synthase
NC_022663	1595190	complex	CGAC	TGAT	TGAT:17 CGAC:0	CDS	+	1464/3117	488/1038	synonymous_variant c.1464_1467delCGACinsTGAT p.AlaAsp488AlaAsp	MKAN_RS06805	MKAN_07105	polyketide synthase
NC_022663	1595232	snp	G	C	C:35 G:0	CDS	+	1506/3117	502/1038	synonymous_variant c.1506G>C p.Ser502Ser	MKAN_RS06805	MKAN_07105	polyketide synthase
NC_022663	1595237	snp	G	A	A:33 G:0	CDS	+	1511/3117	504/1038	missense_variant c.1511G>A p.Gly504Asp	MKAN_RS06805	MKAN_07105	polyketide synthase
NC_022663	1595243	complex	GGT	CGG	CGG:27 GGT:0	CDS	+	1517/3117	506/1038	missense_variant c.1517_1519delGGTinsCGG p.ArgLeu506ProVal	MKAN_RS06805	MKAN_07105	polyketide synthase
NC_022663	1595253	snp	C	G	G:28 C:0	CDS	+	1527/3117	509/1038	synonymous_variant c.1527C>G p.Arg509Arg	MKAN_RS06805	MKAN_07105	polyketide synthase
NC_022663	1595262	snp	G	A	A:24 G:0	CDS	+	1536/3117	512/1038	synonymous_variant c.1536G>A p.Thr512Thr	MKAN_RS06805	MKAN_07105	polyketide synthase
NC_022663	1595272	mnp	AG	GC	GC:17 AG:0	CDS	+	1546/3117	516/1038	missense_variant c.1546_1547delAGinsGC p.Arg516Ala	MKAN_RS06805	MKAN_07105	polyketide synthase
NC_022663	1595291	snp	C	A	A:14 C:0	CDS	+	1565/3117	522/1038	missense_variant c.1565C>A p.Ala522Asp	MKAN_RS06805	MKAN_07105	polyketide synthase
NC_022663	1595302	complex	CCAGC	ACCGA	ACCGA:10 CCAGC:1	CDS	+	1576/3117	526/1038	missense_variant c.1576_1580delCCAGCinsACCGA p.ProAla526ThrAsp	MKAN_RS06805	MKAN_07105	polyketide synthase
NC_022663	1595322	snp	C	G	G:11 C:1	CDS	+	1596/3117	532/1038	synonymous_variant c.1596C>G p.Ala532Ala	MKAN_RS06805	MKAN_07105	polyketide synthase
NC_022663	1595340	complex	TCTGC	GCTGA	GCTGA:13 TCTGC:1	CDS	+	1614/3117	538/1038	missense_variant c.1614_1618delTCTGCinsGCTGA p.AlaLeuLeu538AlaLeuMet	MKAN_RS06805	MKAN_07105	polyketide synthase
NC_022663	1595359	snp	G	A	A:13 G:1	CDS	+	1633/3117	545/1038	missense_variant c.1633G>A p.Val545Ile	MKAN_RS06805	MKAN_07105	polyketide synthase
NC_022663	1595367	snp	A	G	G:10 A:0	CDS	+	1641/3117	547/1038	synonymous_variant c.1641A>G p.Ala547Ala	MKAN_RS06805	MKAN_07105	polyketide synthase
NC_022663	1595436	complex	CGTC	GGTA	GGTA:13 CGTC:0	CDS	+	1710/3117	570/1038	synonymous_variant c.1710_1713delCGTCinsGGTA p.ArgVal570ArgVal	MKAN_RS06805	MKAN_07105	polyketide synthase
NC_022663	1595448	snp	C	T	T:20 C:1	CDS	+	1722/3117	574/1038	synonymous_variant c.1722C>T p.Val574Val	MKAN_RS06805	MKAN_07105	polyketide synthase
NC_022663	1595454	snp	G	C	C:25 G:1	CDS	+	1728/3117	576/1038	missense_variant c.1728G>C p.Met576Ile	MKAN_RS06805	MKAN_07105	polyketide synthase
NC_022663	1595475	mnp	TC	CA	CA:24 TC:1	CDS	+	1749/3117	583/1038	missense_variant c.1749_1750delTCinsCA p.AlaArg583AlaSer	MKAN_RS06805	MKAN_07105	polyketide synthase
NC_022663	1595485	mnp	CTA	GCG	GCG:27 CTA:1	CDS	+	1759/3117	587/1038	missense_variant c.1759_1761delCTAinsGCG p.Leu587Ala	MKAN_RS06805	MKAN_07105	polyketide synthase
NC_022663	1595578	snp	G	A	A:51 G:0	CDS	+	1852/3117	618/1038	missense_variant c.1852G>A p.Gly618Ser	MKAN_RS06805	MKAN_07105	polyketide synthase
NC_022663	1595586	snp	A	T	T:58 A:0	CDS	+	1860/3117	620/1038	missense_variant c.1860A>T p.Glu620Asp	MKAN_RS06805	MKAN_07105	polyketide synthase
NC_022663	1595601	complex	AGCC	CGCT	CGCT:38 AGCC:0	CDS	+	1875/3117	625/1038	synonymous_variant c.1875_1878delAGCCinsCGCT p.ThrAla625ThrAla	MKAN_RS06805	MKAN_07105	polyketide synthase
NC_022663	1595623	snp	T	C	C:34 T:0	CDS	+	1897/3117	633/1038	synonymous_variant c.1897T>C p.Leu633Leu	MKAN_RS06805	MKAN_07105	polyketide synthase
NC_022663	1595628	snp	G	A	A:31 G:0	CDS	+	1902/3117	634/1038	synonymous_variant c.1902G>A p.Leu634Leu	MKAN_RS06805	MKAN_07105	polyketide synthase
NC_022663	1595639	snp	C	T	T:38 C:0	CDS	+	1913/3117	638/1038	missense_variant c.1913C>T p.Thr638Ile	MKAN_RS06805	MKAN_07105	polyketide synthase
NC_022663	1595658	complex	ACACG	CCACT	CCACT:24 ACACG:0	CDS	+	1932/3117	644/1038	missense_variant c.1932_1936delACACGinsCCACT p.AlaHisAsp644AlaHisTyr	MKAN_RS06805	MKAN_07105	polyketide synthase
NC_022663	1595667	snp	G	C	C:24 G:0	CDS	+	1941/3117	647/1038	synonymous_variant c.1941G>C p.Ser647Ser	MKAN_RS06805	MKAN_07105	polyketide synthase
NC_022663	1595683	snp	A	T	T:16 A:0	CDS	+	1957/3117	653/1038	missense_variant c.1957A>T p.Ser653Cys	MKAN_RS06805	MKAN_07105	polyketide synthase
NC_022663	1595722	snp	C	G	G:38 C:0	CDS	+	1996/3117	666/1038	missense_variant c.1996C>G p.Pro666Ala	MKAN_RS06805	MKAN_07105	polyketide synthase
NC_022663	1595735	complex	ACG	CCA	CCA:41 ACG:0	CDS	+	2009/3117	670/1038	missense_variant c.2009_2011delACGinsCCA p.AspAla670AlaThr	MKAN_RS06805	MKAN_07105	polyketide synthase
NC_022663	1595745	mnp	TT	GC	GC:46 TT:0	CDS	+	2019/3117	673/1038	synonymous_variant c.2019_2020delTTinsGC p.AlaLeu673AlaLeu	MKAN_RS06805	MKAN_07105	polyketide synthase
NC_022663	1595800	snp	C	A	A:72 C:2	CDS	+	2074/3117	692/1038	synonymous_variant c.2074C>A p.Arg692Arg	MKAN_RS06805	MKAN_07105	polyketide synthase
NC_022663	1595851	snp	A	G	G:50 A:0	CDS	+	2125/3117	709/1038	missense_variant c.2125A>G p.Ser709Gly	MKAN_RS06805	MKAN_07105	polyketide synthase
NC_022663	1595861	complex	GGGA	AGGC	AGGC:42 GGGA:0	CDS	+	2135/3117	712/1038	missense_variant c.2135_2138delGGGAinsAGGC p.ArgAsp712GlnAla	MKAN_RS06805	MKAN_07105	polyketide synthase
NC_022663	1595883	snp	G	C	C:37 G:0	CDS	+	2157/3117	719/1038	synonymous_variant c.2157G>C p.Thr719Thr	MKAN_RS06805	MKAN_07105	polyketide synthase
NC_022663	1595895	snp	C	G	G:42 C:0	CDS	+	2169/3117	723/1038	synonymous_variant c.2169C>G p.Pro723Pro	MKAN_RS06805	MKAN_07105	polyketide synthase
NC_022663	1595901	snp	A	G	G:35 A:0	CDS	+	2175/3117	725/1038	synonymous_variant c.2175A>G p.Gln725Gln	MKAN_RS06805	MKAN_07105	polyketide synthase
NC_022663	1595906	snp	A	T	T:38 A:0	CDS	+	2180/3117	727/1038	missense_variant c.2180A>T p.His727Leu	MKAN_RS06805	MKAN_07105	polyketide synthase
NC_022663	1595922	snp	C	T	T:32 C:0	CDS	+	2196/3117	732/1038	synonymous_variant c.2196C>T p.Asp732Asp	MKAN_RS06805	MKAN_07105	polyketide synthase
NC_022663	1595932	snp	G	C	C:35 G:0	CDS	+	2206/3117	736/1038	missense_variant c.2206G>C p.Ala736Pro	MKAN_RS06805	MKAN_07105	polyketide synthase
NC_022663	1595944	snp	T	G	G:36 T:0	CDS	+	2218/3117	740/1038	missense_variant c.2218T>G p.Ser740Ala	MKAN_RS06805	MKAN_07105	polyketide synthase
NC_022663	1595967	snp	G	C	C:30 G:0	CDS	+	2241/3117	747/1038	synonymous_variant c.2241G>C p.Ala747Ala	MKAN_RS06805	MKAN_07105	polyketide synthase
NC_022663	1596038	complex	GCCTG	ACCAC	ACCAC:34 GCCTG:0	CDS	+	2312/3117	771/1038	missense_variant c.2312_2316delGCCTGinsACCAC p.GlyLeu771AspHis	MKAN_RS06805	MKAN_07105	polyketide synthase
NC_022663	1596068	snp	A	C	C:72 A:0	CDS	+	2342/3117	781/1038	missense_variant c.2342A>C p.Lys781Thr	MKAN_RS06805	MKAN_07105	polyketide synthase
NC_022663	1596078	snp	C	G	G:76 C:0	CDS	+	2352/3117	784/1038	synonymous_variant c.2352C>G p.Gly784Gly	MKAN_RS06805	MKAN_07105	polyketide synthase
NC_022663	1596087	snp	G	A	A:82 G:0	CDS	+	2361/3117	787/1038	synonymous_variant c.2361G>A p.Arg787Arg	MKAN_RS06805	MKAN_07105	polyketide synthase
NC_022663	1596099	snp	C	A	A:81 C:0	CDS	+	2373/3117	791/1038	synonymous_variant c.2373C>A p.Ala791Ala	MKAN_RS06805	MKAN_07105	polyketide synthase
NC_022663	1596228	snp	T	C	C:55 T:0	CDS	+	2502/3117	834/1038	synonymous_variant c.2502T>C p.Gly834Gly	MKAN_RS06805	MKAN_07105	polyketide synthase
NC_022663	1596235	snp	T	C	C:47 T:0	CDS	+	2509/3117	837/1038	synonymous_variant c.2509T>C p.Leu837Leu	MKAN_RS06805	MKAN_07105	polyketide synthase
NC_022663	1596287	snp	G	C	C:35 G:0	CDS	+	2561/3117	854/1038	missense_variant c.2561G>C p.Gly854Ala	MKAN_RS06805	MKAN_07105	polyketide synthase
NC_022663	1596309	snp	T	C	C:37 T:0	CDS	+	2583/3117	861/1038	synonymous_variant c.2583T>C p.Ile861Ile	MKAN_RS06805	MKAN_07105	polyketide synthase
NC_022663	1596343	snp	G	A	A:41 G:0	CDS	+	2617/3117	873/1038	missense_variant c.2617G>A p.Ala873Thr	MKAN_RS06805	MKAN_07105	polyketide synthase
NC_022663	1596349	snp	A	G	G:36 A:0	CDS	+	2623/3117	875/1038	missense_variant c.2623A>G p.Ile875Val	MKAN_RS06805	MKAN_07105	polyketide synthase
NC_022663	1596358	snp	G	A	A:33 G:0	CDS	+	2632/3117	878/1038	missense_variant c.2632G>A p.Gly878Ser	MKAN_RS06805	MKAN_07105	polyketide synthase
NC_022663	1596375	snp	A	G	G:47 A:0	CDS	+	2649/3117	883/1038	synonymous_variant c.2649A>G p.Gln883Gln	MKAN_RS06805	MKAN_07105	polyketide synthase
NC_022663	1596402	snp	T	C	C:46 T:0	CDS	+	2676/3117	892/1038	synonymous_variant c.2676T>C p.Asp892Asp	MKAN_RS06805	MKAN_07105	polyketide synthase
NC_022663	1596452	complex	TCACCT	TCG	TCG:10 TCACCT:0	CDS	+	2728/3117	910/1038	missense_variant&disruptive_inframe_deletion c.2728_2731delACCTinsG p.Thr910_Ser911delinsAla	MKAN_RS06805	MKAN_07105	polyketide synthase
NC_022663	1596463	snp	A	G	G:14 A:0	CDS	+	2737/3117	913/1038	missense_variant c.2737A>G p.Thr913Ala	MKAN_RS06805	MKAN_07105	polyketide synthase
NC_022663	1596469	snp	G	A	A:19 G:0	CDS	+	2743/3117	915/1038	missense_variant c.2743G>A p.Ala915Thr	MKAN_RS06805	MKAN_07105	polyketide synthase
NC_022663	1596475	snp	A	G	G:28 A:0	CDS	+	2749/3117	917/1038	missense_variant c.2749A>G p.Ser917Gly	MKAN_RS06805	MKAN_07105	polyketide synthase
NC_022663	1596486	snp	T	C	C:36 T:0	CDS	+	2760/3117	920/1038	synonymous_variant c.2760T>C p.Asp920Asp	MKAN_RS06805	MKAN_07105	polyketide synthase
NC_022663	1596499	complex	AGCCGGA	GGCCAGC	GGCCAGC:29 AGCCGGA:0	CDS	+	2773/3117	925/1038	missense_variant c.2773_2779delAGCCGGAinsGGCCAGC p.SerArgSer925GlyGlnArg	MKAN_RS06805	MKAN_07105	polyketide synthase
NC_022663	1596512	snp	A	G	G:42 A:0	CDS	+	2786/3117	929/1038	missense_variant c.2786A>G p.Asp929Gly	MKAN_RS06805	MKAN_07105	polyketide synthase
NC_022663	1596552	snp	T	A	A:43 T:0	CDS	+	2826/3117	942/1038	synonymous_variant c.2826T>A p.Ala942Ala	MKAN_RS06805	MKAN_07105	polyketide synthase
NC_022663	1596576	snp	G	A	A:40 G:0	CDS	+	2850/3117	950/1038	synonymous_variant c.2850G>A p.Pro950Pro	MKAN_RS06805	MKAN_07105	polyketide synthase
NC_022663	1596654	complex	ACGT	GCGC	GCGC:45 ACGT:0	CDS	+	2928/3117	976/1038	synonymous_variant c.2928_2931delACGTinsGCGC p.LeuArg976LeuArg	MKAN_RS06805	MKAN_07105	polyketide synthase
NC_022663	1596670	snp	C	A	A:68 C:0	CDS	+	2944/3117	982/1038	missense_variant c.2944C>A p.Gln982Lys	MKAN_RS06805	MKAN_07105	polyketide synthase
NC_022663	1596684	snp	A	G	G:69 A:0	CDS	+	2958/3117	986/1038	synonymous_variant c.2958A>G p.Ala986Ala	MKAN_RS06805	MKAN_07105	polyketide synthase
NC_022663	1596693	snp	G	T	T:61 G:0	CDS	+	2967/3117	989/1038	synonymous_variant c.2967G>T p.Leu989Leu	MKAN_RS06805	MKAN_07105	polyketide synthase
NC_022663	1596740	complex	CTCT	ACCC	ACCC:42 CTCT:0	CDS	+	3014/3117	1005/1038	missense_variant c.3014_3017delCTCTinsACCC p.AlaLeu1005AspPro	MKAN_RS06805	MKAN_07105	polyketide synthase
NC_022663	1596754	snp	C	G	G:69 C:0	CDS	+	3028/3117	1010/1038	missense_variant c.3028C>G p.Arg1010Gly	MKAN_RS06805	MKAN_07105	polyketide synthase
NC_022663	1596765	snp	A	G	G:73 A:0	CDS	+	3039/3117	1013/1038	synonymous_variant c.3039A>G p.Ala1013Ala	MKAN_RS06805	MKAN_07105	polyketide synthase
NC_022663	1596777	snp	G	A	A:78 G:0	CDS	+	3051/3117	1017/1038	synonymous_variant c.3051G>A p.Pro1017Pro	MKAN_RS06805	MKAN_07105	polyketide synthase
NC_022663	1596809	snp	A	T	T:67 A:0	CDS	+	3083/3117	1028/1038	missense_variant c.3083A>T p.Glu1028Val	MKAN_RS06805	MKAN_07105	polyketide synthase
NC_022663	1596857	snp	C	T	T:76 C:0	CDS	+	22/6522	99926	synonymous_variant c.22C>T p.Leu8Leu	MKAN_RS06810	MKAN_07110	non-ribosomal peptide synthetase
NC_022663	1596868	snp	A	G	G:83 A:0	CDS	+	33/6522	100018	synonymous_variant c.33A>G p.Leu11Leu	MKAN_RS06810	MKAN_07110	non-ribosomal peptide synthetase
NC_022663	1596881	snp	C	G	G:73 C:0	CDS	+	46/6522	16/2173	missense_variant c.46C>G p.Pro16Ala	MKAN_RS06810	MKAN_07110	non-ribosomal peptide synthetase
NC_022663	1596889	snp	T	C	C:76 T:0	CDS	+	54/6522	18/2173	synonymous_variant c.54T>C p.Pro18Pro	MKAN_RS06810	MKAN_07110	non-ribosomal peptide synthetase
NC_022663	1596914	snp	C	T	T:60 C:0	CDS	+	79/6522	27/2173	missense_variant c.79C>T p.Pro27Ser	MKAN_RS06810	MKAN_07110	non-ribosomal peptide synthetase
NC_022663	1596927	snp	A	C	C:53 A:0	CDS	+	92/6522	31/2173	missense_variant c.92A>C p.Gln31Pro	MKAN_RS06810	MKAN_07110	non-ribosomal peptide synthetase
NC_022663	1596935	complex	CCC	ACT	ACT:33 CCC:0	CDS	+	100/6522	34/2173	missense_variant c.100_102delCCCinsACT p.Pro34Thr	MKAN_RS06810	MKAN_07110	non-ribosomal peptide synthetase
NC_022663	1596944	snp	C	G	G:65 C:0	CDS	+	109/6522	37/2173	missense_variant c.109C>G p.Pro37Ala	MKAN_RS06810	MKAN_07110	non-ribosomal peptide synthetase
NC_022663	1596955	complex	TGGT	CGGC	CGGC:57 TGGT:0	CDS	+	120/6522	40/2173	synonymous_variant c.120_123delTGGTinsCGGC p.AspGly40AspGly	MKAN_RS06810	MKAN_07110	non-ribosomal peptide synthetase
NC_022663	1596976	snp	C	T	T:67 C:0	CDS	+	141/6522	47/2173	synonymous_variant c.141C>T p.Phe47Phe	MKAN_RS06810	MKAN_07110	non-ribosomal peptide synthetase
NC_022663	1596991	snp	C	T	T:73 C:0	CDS	+	156/6522	52/2173	synonymous_variant c.156C>T p.Asp52Asp	MKAN_RS06810	MKAN_07110	non-ribosomal peptide synthetase
NC_022663	1597031	snp	T	C	C:81 T:0	CDS	+	196/6522	66/2173	synonymous_variant c.196T>C p.Leu66Leu	MKAN_RS06810	MKAN_07110	non-ribosomal peptide synthetase
NC_022663	1597036	snp	C	G	G:82 C:0	CDS	+	201/6522	67/2173	synonymous_variant c.201C>G p.Thr67Thr	MKAN_RS06810	MKAN_07110	non-ribosomal peptide synthetase
NC_022663	1597051	complex	CGG	TGA	TGA:57 CGG:0	CDS	+	216/6522	72/2173	missense_variant c.216_218delCGGinsTGA p.ValGly72ValGlu	MKAN_RS06810	MKAN_07110	non-ribosomal peptide synthetase
NC_022663	1597060	snp	A	G	G:57 A:0	CDS	+	225/6522	75/2173	synonymous_variant c.225A>G p.Leu75Leu	MKAN_RS06810	MKAN_07110	non-ribosomal peptide synthetase
NC_022663	1597081	snp	T	G	G:56 T:0	CDS	+	246/6522	82/2173	synonymous_variant c.246T>G p.Val82Val	MKAN_RS06810	MKAN_07110	non-ribosomal peptide synthetase
NC_022663	1597111	snp	T	G	G:35 T:0	CDS	+	276/6522	92/2173	synonymous_variant c.276T>G p.Thr92Thr	MKAN_RS06810	MKAN_07110	non-ribosomal peptide synthetase
NC_022663	1597116	snp	A	G	G:36 A:0	CDS	+	281/6522	94/2173	missense_variant c.281A>G p.His94Arg	MKAN_RS06810	MKAN_07110	non-ribosomal peptide synthetase
NC_022663	1597150	complex	GCACGAT	ACACACC	ACACACC:18 GCACGAT:0	CDS	+	315/6522	105/2173	missense_variant c.315_321delGCACGATinsACACACC p.ValHisAsp105ValHisThr	MKAN_RS06810	MKAN_07110	non-ribosomal peptide synthetase
NC_022663	1597162	snp	G	A	A:34 G:0	CDS	+	327/6522	109/2173	synonymous_variant c.327G>A p.Leu109Leu	MKAN_RS06810	MKAN_07110	non-ribosomal peptide synthetase
NC_022663	1597177	snp	C	G	G:66 C:0	CDS	+	342/6522	114/2173	synonymous_variant c.342C>G p.Ala114Ala	MKAN_RS06810	MKAN_07110	non-ribosomal peptide synthetase
NC_022663	1597191	snp	G	C	C:71 G:0	CDS	+	356/6522	119/2173	missense_variant c.356G>C p.Cys119Ser	MKAN_RS06810	MKAN_07110	non-ribosomal peptide synthetase
NC_022663	1597199	snp	T	G	G:70 T:0	CDS	+	364/6522	122/2173	missense_variant c.364T>G p.Ser122Ala	MKAN_RS06810	MKAN_07110	non-ribosomal peptide synthetase
NC_022663	1597207	snp	G	A	A:84 G:0	CDS	+	372/6522	124/2173	synonymous_variant c.372G>A p.Gln124Gln	MKAN_RS06810	MKAN_07110	non-ribosomal peptide synthetase
NC_022663	1597231	snp	A	G	G:80 A:0	CDS	+	396/6522	132/2173	synonymous_variant c.396A>G p.Val132Val	MKAN_RS06810	MKAN_07110	non-ribosomal peptide synthetase
NC_022663	1597244	snp	C	G	G:57 C:0	CDS	+	409/6522	137/2173	missense_variant c.409C>G p.Gln137Glu	MKAN_RS06810	MKAN_07110	non-ribosomal peptide synthetase
NC_022663	1597252	mnp	CC	TT	TT:37 CC:0	CDS	+	417/6522	139/2173	missense_variant c.417_418delCCinsTT p.ArgArg139ArgCys	MKAN_RS06810	MKAN_07110	non-ribosomal peptide synthetase
NC_022663	1597258	snp	C	T	T:37 C:0	CDS	+	423/6522	141/2173	synonymous_variant c.423C>T p.Pro141Pro	MKAN_RS06810	MKAN_07110	non-ribosomal peptide synthetase
NC_022663	1597264	complex	TCTGG	GCTGA	GCTGA:34 TCTGG:0	CDS	+	429/6522	143/2173	missense_variant c.429_433delTCTGGinsGCTGA p.AspLeuAla143GluLeuThr	MKAN_RS06810	MKAN_07110	non-ribosomal peptide synthetase
NC_022663	1597295	snp	G	T	T:28 G:0	CDS	+	460/6522	154/2173	missense_variant c.460G>T p.Ala154Ser	MKAN_RS06810	MKAN_07110	non-ribosomal peptide synthetase
NC_022663	1597300	complex	GCGACTGAGCAACGAC	CCGGCTGGGCGCCGAT	CCGGCTGGGCGCCGAT:23 GCGACTGAGCAACGAC:0	CDS	+	465/6522	155/2173	missense_variant c.465_480delGCGACTGAGCAACGACinsCCGGCTGGGCGCCGAT p.ValArgLeuSerAsnAsp155ValArgLeuGlyAlaAsp	MKAN_RS06810	MKAN_07110	non-ribosomal peptide synthetase
NC_022663	1597351	snp	T	C	C:63 T:0	CDS	+	516/6522	172/2173	synonymous_variant c.516T>C p.Ala172Ala	MKAN_RS06810	MKAN_07110	non-ribosomal peptide synthetase
NC_022663	1597357	snp	T	C	C:64 T:0	CDS	+	522/6522	174/2173	synonymous_variant c.522T>C p.Asp174Asp	MKAN_RS06810	MKAN_07110	non-ribosomal peptide synthetase
NC_022663	1597362	snp	C	G	G:64 C:0	CDS	+	527/6522	176/2173	missense_variant c.527C>G p.Ala176Gly	MKAN_RS06810	MKAN_07110	non-ribosomal peptide synthetase
NC_022663	1597387	snp	C	T	T:35 C:0	CDS	+	552/6522	184/2173	synonymous_variant c.552C>T p.Asp184Asp	MKAN_RS06810	MKAN_07110	non-ribosomal peptide synthetase
NC_022663	1597402	snp	C	T	T:25 C:0	CDS	+	567/6522	189/2173	synonymous_variant c.567C>T p.Tyr189Tyr	MKAN_RS06810	MKAN_07110	non-ribosomal peptide synthetase
NC_022663	1597409	complex	ACCGC	CCCGG	CCCGG:18 ACCGC:0	CDS	+	574/6522	192/2173	missense_variant c.574_578delACCGCinsCCCGG p.ThrAla192ProGly	MKAN_RS06810	MKAN_07110	non-ribosomal peptide synthetase
NC_022663	1597458	snp	G	A	A:10 G:0	CDS	+	623/6522	208/2173	missense_variant c.623G>A p.Gly208Asp	MKAN_RS06810	MKAN_07110	non-ribosomal peptide synthetase
NC_022663	1597471	snp	G	A	A:13 G:0	CDS	+	636/6522	212/2173	synonymous_variant c.636G>A p.Glu212Glu	MKAN_RS06810	MKAN_07110	non-ribosomal peptide synthetase
NC_022663	1597477	snp	G	C	C:19 G:0	CDS	+	642/6522	214/2173	synonymous_variant c.642G>C p.Leu214Leu	MKAN_RS06810	MKAN_07110	non-ribosomal peptide synthetase
NC_022663	1597492	snp	G	A	A:30 G:0	CDS	+	657/6522	219/2173	synonymous_variant c.657G>A p.Ser219Ser	MKAN_RS06810	MKAN_07110	non-ribosomal peptide synthetase
NC_022663	1597499	snp	G	T	T:31 G:0	CDS	+	664/6522	222/2173	missense_variant c.664G>T p.Ala222Ser	MKAN_RS06810	MKAN_07110	non-ribosomal peptide synthetase
NC_022663	1597513	snp	G	A	A:30 G:0	CDS	+	678/6522	226/2173	synonymous_variant c.678G>A p.Glu226Glu	MKAN_RS06810	MKAN_07110	non-ribosomal peptide synthetase
NC_022663	1597531	snp	T	C	C:34 T:0	CDS	+	696/6522	232/2173	synonymous_variant c.696T>C p.Gly232Gly	MKAN_RS06810	MKAN_07110	non-ribosomal peptide synthetase
NC_022663	1597540	complex	TTCT	ATCG	ATCG:23 TTCT:0	CDS	+	705/6522	235/2173	synonymous_variant c.705_708delTTCTinsATCG p.GlySer235GlySer	MKAN_RS06810	MKAN_07110	non-ribosomal peptide synthetase
NC_022663	1597579	complex	GGCTCAG	AGCGCAC	AGCGCAC:41 GGCTCAG:0	CDS	+	744/6522	248/2173	missense_variant c.744_750delGGCTCAGinsAGCGCAC p.SerAlaGln248SerAlaHis	MKAN_RS06810	MKAN_07110	non-ribosomal peptide synthetase
NC_022663	1597605	snp	G	A	A:51 G:0	CDS	+	770/6522	257/2173	missense_variant c.770G>A p.Gly257Asp	MKAN_RS06810	MKAN_07110	non-ribosomal peptide synthetase
NC_022663	1597615	snp	C	G	G:54 C:0	CDS	+	780/6522	260/2173	synonymous_variant c.780C>G p.Thr260Thr	MKAN_RS06810	MKAN_07110	non-ribosomal peptide synthetase
NC_022663	1597628	complex	AAGTGCGAG	GAGTCCGGC	GAGTCCGGC:14 AAGTGCGAG:0	CDS	+	793/6522	265/2173	missense_variant c.793_801delAAGTGCGAGinsGAGTCCGGC p.LysCysGlu265GluSerGly	MKAN_RS06810	MKAN_07110	non-ribosomal peptide synthetase
NC_022663	1597641	complex	CCCCCTACG	GCCCATACA	GCCCATACA:17 CCCCCTACG:0	CDS	+	806/6522	269/2173	missense_variant c.806_814delCCCCCTACGinsGCCCATACA p.ThrProTyrVal269SerProTyrMet	MKAN_RS06810	MKAN_07110	non-ribosomal peptide synthetase
NC_022663	1597726	complex	TACG	GACC	GACC:53 TACG:0	CDS	+	891/6522	297/2173	synonymous_variant c.891_894delTACGinsGACC p.ValThr297ValThr	MKAN_RS06810	MKAN_07110	non-ribosomal peptide synthetase
NC_022663	1597736	del	AATG	AG	AG:33 AATG:0	CDS	+	902/6522	301/2173	frameshift_variant c.902_903delAT p.Asn301fs	MKAN_RS06810	MKAN_07110	non-ribosomal peptide synthetase
NC_022663	1597756	snp	G	T	T:55 G:1	CDS	+	921/6522	307/2173	synonymous_variant c.921G>T p.Ala307Ala	MKAN_RS06810	MKAN_07110	non-ribosomal peptide synthetase
NC_022663	1597810	snp	G	A	A:17 G:0	CDS	+	975/6522	325/2173	synonymous_variant c.975G>A p.Gln325Gln	MKAN_RS06810	MKAN_07110	non-ribosomal peptide synthetase
NC_022663	1597819	snp	T	C	C:20 T:0	CDS	+	984/6522	328/2173	synonymous_variant c.984T>C p.Arg328Arg	MKAN_RS06810	MKAN_07110	non-ribosomal peptide synthetase
NC_022663	1597825	snp	G	A	A:25 G:0	CDS	+	990/6522	330/2173	synonymous_variant c.990G>A p.Leu330Leu	MKAN_RS06810	MKAN_07110	non-ribosomal peptide synthetase
NC_022663	1597844	snp	G	A	A:36 G:0	CDS	+	1009/6522	337/2173	missense_variant c.1009G>A p.Val337Ile	MKAN_RS06810	MKAN_07110	non-ribosomal peptide synthetase
NC_022663	1597858	snp	T	C	C:41 T:0	CDS	+	1023/6522	341/2173	synonymous_variant c.1023T>C p.Ala341Ala	MKAN_RS06810	MKAN_07110	non-ribosomal peptide synthetase
NC_022663	1597872	snp	G	A	A:38 G:0	CDS	+	1037/6522	346/2173	missense_variant c.1037G>A p.Arg346His	MKAN_RS06810	MKAN_07110	non-ribosomal peptide synthetase
NC_022663	1597897	snp	G	C	C:46 G:0	CDS	+	1062/6522	354/2173	synonymous_variant c.1062G>C p.Arg354Arg	MKAN_RS06810	MKAN_07110	non-ribosomal peptide synthetase
NC_022663	1597915	snp	T	C	C:44 T:0	CDS	+	1080/6522	360/2173	synonymous_variant c.1080T>C p.Arg360Arg	MKAN_RS06810	MKAN_07110	non-ribosomal peptide synthetase
NC_022663	1598002	complex	CCGCCGC	TCAGCGT	TCAGCGT:22 CCGCCGC:0	CDS	+	1167/6522	389/2173	missense_variant c.1167_1173delCCGCCGCinsTCAGCGT p.CysArgArg389CysGlnArg	MKAN_RS06810	MKAN_07110	non-ribosomal peptide synthetase
NC_022663	1598014	snp	T	C	C:36 T:0	CDS	+	1179/6522	393/2173	synonymous_variant c.1179T>C p.Asp393Asp	MKAN_RS06810	MKAN_07110	non-ribosomal peptide synthetase
NC_022663	1598026	snp	A	G	G:45 A:0	CDS	+	1191/6522	397/2173	synonymous_variant c.1191A>G p.Gln397Gln	MKAN_RS06810	MKAN_07110	non-ribosomal peptide synthetase
NC_022663	1598041	snp	C	G	G:45 C:0	CDS	+	1206/6522	402/2173	synonymous_variant c.1206C>G p.Pro402Pro	MKAN_RS06810	MKAN_07110	non-ribosomal peptide synthetase
NC_022663	1598047	snp	C	T	T:44 C:0	CDS	+	1212/6522	404/2173	synonymous_variant c.1212C>T p.Ser404Ser	MKAN_RS06810	MKAN_07110	non-ribosomal peptide synthetase
NC_022663	1598059	snp	G	A	A:40 G:0	CDS	+	1224/6522	408/2173	synonymous_variant c.1224G>A p.Glu408Glu	MKAN_RS06810	MKAN_07110	non-ribosomal peptide synthetase
NC_022663	1598067	complex	GAA	AAT	AAT:33 GAA:0	CDS	+	1232/6522	411/2173	missense_variant c.1232_1234delGAAinsAAT p.GlyThr411GluSer	MKAN_RS06810	MKAN_07110	non-ribosomal peptide synthetase
NC_022663	1598095	snp	C	T	T:35 C:0	CDS	+	1260/6522	420/2173	synonymous_variant c.1260C>T p.Tyr420Tyr	MKAN_RS06810	MKAN_07110	non-ribosomal peptide synthetase
NC_022663	1598113	snp	T	C	C:30 T:0	CDS	+	1278/6522	426/2173	synonymous_variant c.1278T>C p.Asp426Asp	MKAN_RS06810	MKAN_07110	non-ribosomal peptide synthetase
NC_022663	1598126	snp	A	G	G:46 A:0	CDS	+	1291/6522	431/2173	missense_variant c.1291A>G p.Thr431Ala	MKAN_RS06810	MKAN_07110	non-ribosomal peptide synthetase
NC_022663	1598212	complex	TGCC	CGCG	CGCG:66 TGCC:0	CDS	+	1377/6522	459/2173	synonymous_variant c.1377_1380delTGCCinsCGCG p.GlyAla459GlyAla	MKAN_RS06810	MKAN_07110	non-ribosomal peptide synthetase
NC_022663	1598221	snp	A	G	G:65 A:0	CDS	+	1386/6522	462/2173	synonymous_variant c.1386A>G p.Glu462Glu	MKAN_RS06810	MKAN_07110	non-ribosomal peptide synthetase
NC_022663	1598231	complex	CTG	TTA	TTA:52 CTG:0	CDS	+	1396/6522	466/2173	synonymous_variant c.1396_1398delCTGinsTTA p.Leu466Leu	MKAN_RS06810	MKAN_07110	non-ribosomal peptide synthetase
NC_022663	1598252	complex	CAGCAG	GAACAC	GAACAC:25 CAGCAG:0	CDS	+	1417/6522	473/2173	missense_variant c.1417_1422delCAGCAGinsGAACAC p.GlnGln473GluHis	MKAN_RS06810	MKAN_07110	non-ribosomal peptide synthetase
NC_022663	1598270	snp	C	G	G:51 C:0	CDS	+	1435/6522	479/2173	missense_variant c.1435C>G p.Pro479Ala	MKAN_RS06810	MKAN_07110	non-ribosomal peptide synthetase
NC_022663	1598305	snp	G	C	C:72 G:0	CDS	+	1470/6522	490/2173	synonymous_variant c.1470G>C p.Ala490Ala	MKAN_RS06810	MKAN_07110	non-ribosomal peptide synthetase
NC_022663	1598343	snp	A	G	G:71 A:0	CDS	+	1508/6522	503/2173	missense_variant c.1508A>G p.Asp503Gly	MKAN_RS06810	MKAN_07110	non-ribosomal peptide synthetase
NC_022663	1598349	snp	A	G	G:64 A:0	CDS	+	1514/6522	505/2173	missense_variant c.1514A>G p.Gln505Arg	MKAN_RS06810	MKAN_07110	non-ribosomal peptide synthetase
NC_022663	1598355	snp	C	G	G:73 C:0	CDS	+	1520/6522	507/2173	missense_variant c.1520C>G p.Thr507Ser	MKAN_RS06810	MKAN_07110	non-ribosomal peptide synthetase
NC_022663	1598365	snp	A	G	G:74 A:0	CDS	+	1530/6522	510/2173	synonymous_variant c.1530A>G p.Glu510Glu	MKAN_RS06810	MKAN_07110	non-ribosomal peptide synthetase
NC_022663	1598455	complex	TCCGGAGT	CCCAGAGC	CCCAGAGC:25 TCCGGAGT:0	CDS	+	1620/6522	540/2173	synonymous_variant c.1620_1627delTCCGGAGTinsCCCAGAGC p.SerProGluLeu540SerProGluLeu	MKAN_RS06810	MKAN_07110	non-ribosomal peptide synthetase
NC_022663	1598477	snp	C	T	T:57 C:0	CDS	+	1642/6522	548/2173	synonymous_variant c.1642C>T p.Leu548Leu	MKAN_RS06810	MKAN_07110	non-ribosomal peptide synthetase
NC_022663	1598503	snp	C	G	G:67 C:0	CDS	+	1668/6522	556/2173	synonymous_variant c.1668C>G p.Val556Val	MKAN_RS06810	MKAN_07110	non-ribosomal peptide synthetase
NC_022663	1598509	snp	A	G	G:74 A:0	CDS	+	1674/6522	558/2173	synonymous_variant c.1674A>G p.Leu558Leu	MKAN_RS06810	MKAN_07110	non-ribosomal peptide synthetase
NC_022663	1598530	complex	AGAA	GCAG	GCAG:64 AGAA:0	CDS	+	1695/6522	565/2173	missense_variant c.1695_1698delAGAAinsGCAG p.ProGlu565ProGln	MKAN_RS06810	MKAN_07110	non-ribosomal peptide synthetase
NC_022663	1598575	complex	TGTG	CGTA	CGTA:62 TGTG:0	CDS	+	1740/6522	580/2173	synonymous_variant c.1740_1743delTGTGinsCGTA p.LeuVal580LeuVal	MKAN_RS06810	MKAN_07110	non-ribosomal peptide synthetase
NC_022663	1598605	snp	A	C	C:88 A:0	CDS	+	1770/6522	590/2173	synonymous_variant c.1770A>C p.Ala590Ala	MKAN_RS06810	MKAN_07110	non-ribosomal peptide synthetase
NC_022663	1598612	snp	T	C	C:86 T:1	CDS	+	1777/6522	593/2173	missense_variant c.1777T>C p.Ser593Pro	MKAN_RS06810	MKAN_07110	non-ribosomal peptide synthetase
NC_022663	1598638	snp	G	A	A:87 G:0	CDS	+	1803/6522	601/2173	synonymous_variant c.1803G>A p.Glu601Glu	MKAN_RS06810	MKAN_07110	non-ribosomal peptide synthetase
NC_022663	1598661	snp	C	A	A:75 C:0	CDS	+	1826/6522	609/2173	missense_variant c.1826C>A p.Ala609Asp	MKAN_RS06810	MKAN_07110	non-ribosomal peptide synthetase
NC_022663	1598695	snp	C	G	G:60 C:0	CDS	+	1860/6522	620/2173	synonymous_variant c.1860C>G p.Ser620Ser	MKAN_RS06810	MKAN_07110	non-ribosomal peptide synthetase
NC_022663	1598701	snp	C	G	G:58 C:0	CDS	+	1866/6522	622/2173	synonymous_variant c.1866C>G p.Gly622Gly	MKAN_RS06810	MKAN_07110	non-ribosomal peptide synthetase
NC_022663	1598728	snp	T	C	C:96 T:0	CDS	+	1893/6522	631/2173	synonymous_variant c.1893T>C p.His631His	MKAN_RS06810	MKAN_07110	non-ribosomal peptide synthetase
NC_022663	1598797	snp	A	G	G:87 A:0	CDS	+	1962/6522	654/2173	synonymous_variant c.1962A>G p.Leu654Leu	MKAN_RS06810	MKAN_07110	non-ribosomal peptide synthetase
NC_022663	1598809	snp	G	A	A:89 G:0	CDS	+	1974/6522	658/2173	synonymous_variant c.1974G>A p.Ser658Ser	MKAN_RS06810	MKAN_07110	non-ribosomal peptide synthetase
NC_022663	1598833	snp	C	G	G:83 C:0	CDS	+	1998/6522	666/2173	synonymous_variant c.1998C>G p.Ala666Ala	MKAN_RS06810	MKAN_07110	non-ribosomal peptide synthetase
NC_022663	1598860	complex	GGGC	CGGG	CGGG:50 GGGC:1	CDS	+	2025/6522	675/2173	synonymous_variant c.2025_2028delGGGCinsCGGG p.GlyGly675GlyGly	MKAN_RS06810	MKAN_07110	non-ribosomal peptide synthetase
NC_022663	1598890	snp	G	A	A:47 G:0	CDS	+	2055/6522	685/2173	synonymous_variant c.2055G>A p.Gly685Gly	MKAN_RS06810	MKAN_07110	non-ribosomal peptide synthetase
NC_022663	1598959	snp	A	G	G:54 A:0	CDS	+	2124/6522	708/2173	synonymous_variant c.2124A>G p.Pro708Pro	MKAN_RS06810	MKAN_07110	non-ribosomal peptide synthetase
NC_022663	1598968	snp	C	G	G:54 C:0	CDS	+	2133/6522	711/2173	synonymous_variant c.2133C>G p.Leu711Leu	MKAN_RS06810	MKAN_07110	non-ribosomal peptide synthetase
NC_022663	1598992	snp	T	C	C:45 T:0	CDS	+	2157/6522	719/2173	synonymous_variant c.2157T>C p.Gly719Gly	MKAN_RS06810	MKAN_07110	non-ribosomal peptide synthetase
NC_022663	1599028	snp	C	T	T:48 C:0	CDS	+	2193/6522	731/2173	synonymous_variant c.2193C>T p.Ile731Ile	MKAN_RS06810	MKAN_07110	non-ribosomal peptide synthetase
NC_022663	1599034	snp	G	C	C:46 G:0	CDS	+	2199/6522	733/2173	synonymous_variant c.2199G>C p.Gly733Gly	MKAN_RS06810	MKAN_07110	non-ribosomal peptide synthetase
NC_022663	1599208	snp	T	C	C:94 T:0	CDS	+	2373/6522	791/2173	synonymous_variant c.2373T>C p.Tyr791Tyr	MKAN_RS06810	MKAN_07110	non-ribosomal peptide synthetase
NC_022663	1599250	snp	C	T	T:77 C:0	CDS	+	2415/6522	805/2173	synonymous_variant c.2415C>T p.Ile805Ile	MKAN_RS06810	MKAN_07110	non-ribosomal peptide synthetase
NC_022663	1599262	snp	T	C	C:84 T:0	CDS	+	2427/6522	809/2173	synonymous_variant c.2427T>C p.Tyr809Tyr	MKAN_RS06810	MKAN_07110	non-ribosomal peptide synthetase
NC_022663	1599283	complex	CCAT	GCAC	GCAC:54 CCAT:0	CDS	+	2448/6522	816/2173	synonymous_variant c.2448_2451delCCATinsGCAC p.AlaHis816AlaHis	MKAN_RS06810	MKAN_07110	non-ribosomal peptide synthetase
NC_022663	1599301	snp	G	T	T:63 G:0	CDS	+	2466/6522	822/2173	synonymous_variant c.2466G>T p.Arg822Arg	MKAN_RS06810	MKAN_07110	non-ribosomal peptide synthetase
NC_022663	1599337	snp	G	A	A:66 G:0	CDS	+	2502/6522	834/2173	synonymous_variant c.2502G>A p.Pro834Pro	MKAN_RS06810	MKAN_07110	non-ribosomal peptide synthetase
NC_022663	1599352	snp	G	C	C:67 G:0	CDS	+	2517/6522	839/2173	synonymous_variant c.2517G>C p.Gly839Gly	MKAN_RS06810	MKAN_07110	non-ribosomal peptide synthetase
NC_022663	1599374	snp	T	C	C:65 T:0	CDS	+	2539/6522	847/2173	synonymous_variant c.2539T>C p.Leu847Leu	MKAN_RS06810	MKAN_07110	non-ribosomal peptide synthetase
NC_022663	1599379	snp	C	G	G:58 C:0	CDS	+	2544/6522	848/2173	synonymous_variant c.2544C>G p.Ala848Ala	MKAN_RS06810	MKAN_07110	non-ribosomal peptide synthetase
NC_022663	1599385	snp	C	A	A:58 C:0	CDS	+	2550/6522	850/2173	synonymous_variant c.2550C>A p.Arg850Arg	MKAN_RS06810	MKAN_07110	non-ribosomal peptide synthetase
NC_022663	1599418	snp	G	A	A:51 G:0	CDS	+	2583/6522	861/2173	synonymous_variant c.2583G>A p.Arg861Arg	MKAN_RS06810	MKAN_07110	non-ribosomal peptide synthetase
NC_022663	1599457	snp	G	A	A:32 G:0	CDS	+	2622/6522	874/2173	synonymous_variant c.2622G>A p.Glu874Glu	MKAN_RS06810	MKAN_07110	non-ribosomal peptide synthetase
NC_022663	1599466	snp	A	G	G:33 A:0	CDS	+	2631/6522	877/2173	synonymous_variant c.2631A>G p.Glu877Glu	MKAN_RS06810	MKAN_07110	non-ribosomal peptide synthetase
NC_022663	1599490	snp	T	C	C:26 T:0	CDS	+	2655/6522	885/2173	synonymous_variant c.2655T>C p.Asp885Asp	MKAN_RS06810	MKAN_07110	non-ribosomal peptide synthetase
NC_022663	1599522	snp	T	C	C:30 T:0	CDS	+	2687/6522	896/2173	missense_variant c.2687T>C p.Ile896Thr	MKAN_RS06810	MKAN_07110	non-ribosomal peptide synthetase
NC_022663	1599538	snp	C	G	G:33 C:0	CDS	+	2703/6522	901/2173	synonymous_variant c.2703C>G p.Leu901Leu	MKAN_RS06810	MKAN_07110	non-ribosomal peptide synthetase
NC_022663	1599561	complex	TGACTCCGT	TCACCGGTT	TCACCGGTT:23 TGACTCCGT:0	CDS	+	2727/6522	909/2173	missense_variant c.2727_2733delGACTCCGinsCACCGGT p.ValThrPro909ValThrGly	MKAN_RS06810	MKAN_07110	non-ribosomal peptide synthetase
NC_022663	1599658	snp	C	T	T:33 C:0	CDS	+	2823/6522	941/2173	synonymous_variant c.2823C>T p.Tyr941Tyr	MKAN_RS06810	MKAN_07110	non-ribosomal peptide synthetase
NC_022663	1599676	snp	C	T	T:57 C:0	CDS	+	2841/6522	947/2173	synonymous_variant c.2841C>T p.Ile947Ile	MKAN_RS06810	MKAN_07110	non-ribosomal peptide synthetase
NC_022663	1599698	snp	A	C	C:56 A:0	CDS	+	2863/6522	955/2173	missense_variant c.2863A>C p.Ile955Leu	MKAN_RS06810	MKAN_07110	non-ribosomal peptide synthetase
NC_022663	1599727	snp	G	A	A:64 G:0	CDS	+	2892/6522	964/2173	synonymous_variant c.2892G>A p.Glu964Glu	MKAN_RS06810	MKAN_07110	non-ribosomal peptide synthetase
NC_022663	1599733	snp	G	T	T:60 G:0	CDS	+	2898/6522	966/2173	synonymous_variant c.2898G>T p.Ala966Ala	MKAN_RS06810	MKAN_07110	non-ribosomal peptide synthetase
NC_022663	1599743	snp	G	A	A:60 G:0	CDS	+	2908/6522	970/2173	missense_variant c.2908G>A p.Glu970Lys	MKAN_RS06810	MKAN_07110	non-ribosomal peptide synthetase
NC_022663	1599748	snp	T	C	C:52 T:0	CDS	+	2913/6522	971/2173	synonymous_variant c.2913T>C p.Tyr971Tyr	MKAN_RS06810	MKAN_07110	non-ribosomal peptide synthetase
NC_022663	1599777	snp	T	C	C:66 T:0	CDS	+	2942/6522	981/2173	missense_variant c.2942T>C p.Ile981Thr	MKAN_RS06810	MKAN_07110	non-ribosomal peptide synthetase
NC_022663	1599892	snp	C	T	T:66 C:0	CDS	+	3057/6522	1019/2173	synonymous_variant c.3057C>T p.Arg1019Arg	MKAN_RS06810	MKAN_07110	non-ribosomal peptide synthetase
NC_022663	1599904	snp	T	C	C:64 T:0	CDS	+	3069/6522	1023/2173	synonymous_variant c.3069T>C p.Gly1023Gly	MKAN_RS06810	MKAN_07110	non-ribosomal peptide synthetase
NC_022663	1599916	snp	G	C	C:63 G:0	CDS	+	3081/6522	1027/2173	synonymous_variant c.3081G>C p.Gly1027Gly	MKAN_RS06810	MKAN_07110	non-ribosomal peptide synthetase
NC_022663	1599964	snp	T	G	G:60 T:0	CDS	+	3129/6522	1043/2173	synonymous_variant c.3129T>G p.Arg1043Arg	MKAN_RS06810	MKAN_07110	non-ribosomal peptide synthetase
NC_022663	1599974	snp	G	T	T:53 G:0	CDS	+	3139/6522	1047/2173	missense_variant c.3139G>T p.Val1047Leu	MKAN_RS06810	MKAN_07110	non-ribosomal peptide synthetase
NC_022663	1600018	complex	AACCC	GACCT	GACCT:27 AACCC:0	CDS	+	3183/6522	1061/2173	missense_variant c.3183_3187delAACCCinsGACCT p.LysThrPro1061LysThrSer	MKAN_RS06810	MKAN_07110	non-ribosomal peptide synthetase
NC_022663	1600057	snp	A	G	G:47 A:0	CDS	+	3222/6522	1074/2173	synonymous_variant c.3222A>G p.Gln1074Gln	MKAN_RS06810	MKAN_07110	non-ribosomal peptide synthetase
NC_022663	1600075	snp	T	C	C:43 T:0	CDS	+	3240/6522	1080/2173	synonymous_variant c.3240T>C p.Ala1080Ala	MKAN_RS06810	MKAN_07110	non-ribosomal peptide synthetase
NC_022663	1600084	snp	C	T	T:37 C:0	CDS	+	3249/6522	1083/2173	synonymous_variant c.3249C>T p.Ile1083Ile	MKAN_RS06810	MKAN_07110	non-ribosomal peptide synthetase
NC_022663	1600126	mnp	AT	GC	GC:46 AT:0	CDS	+	3291/6522	1097/2173	synonymous_variant c.3291_3292delATinsGC p.ArgLeu1097ArgLeu	MKAN_RS06810	MKAN_07110	non-ribosomal peptide synthetase
NC_022663	1600138	snp	G	C	C:59 G:0	CDS	+	3303/6522	1101/2173	synonymous_variant c.3303G>C p.Pro1101Pro	MKAN_RS06810	MKAN_07110	non-ribosomal peptide synthetase
NC_022663	1600169	snp	A	G	G:73 A:0	CDS	+	3334/6522	1112/2173	missense_variant c.3334A>G p.Ser1112Gly	MKAN_RS06810	MKAN_07110	non-ribosomal peptide synthetase
NC_022663	1600180	snp	T	C	C:61 T:0	CDS	+	3345/6522	1115/2173	synonymous_variant c.3345T>C p.Val1115Val	MKAN_RS06810	MKAN_07110	non-ribosomal peptide synthetase
NC_022663	1600186	snp	C	G	G:58 C:0	CDS	+	3351/6522	1117/2173	synonymous_variant c.3351C>G p.Arg1117Arg	MKAN_RS06810	MKAN_07110	non-ribosomal peptide synthetase
NC_022663	1600231	snp	T	A	A:66 T:0	CDS	+	3396/6522	1132/2173	synonymous_variant c.3396T>A p.Pro1132Pro	MKAN_RS06810	MKAN_07110	non-ribosomal peptide synthetase
NC_022663	1600247	complex	CCCGCCG	TCGGCTA	TCGGCTA:53 CCCGCCG:0	CDS	+	3412/6522	1138/2173	missense_variant c.3412_3418delCCCGCCGinsTCGGCTA p.ProAlaAla1138SerAlaThr	MKAN_RS06810	MKAN_07110	non-ribosomal peptide synthetase
NC_022663	1600276	mnp	GG	CT	CT:39 GG:0	CDS	+	3441/6522	1147/2173	missense_variant c.3441_3442delGGinsCT p.AlaAla1147AlaSer	MKAN_RS06810	MKAN_07110	non-ribosomal peptide synthetase
NC_022663	1600283	snp	G	C	C:37 G:0	CDS	+	3448/6522	1150/2173	missense_variant c.3448G>C p.Glu1150Gln	MKAN_RS06810	MKAN_07110	non-ribosomal peptide synthetase
NC_022663	1600290	complex	CAGG	AACA	AACA:34 CAGG:0	CDS	+	3455/6522	1152/2173	missense_variant c.3455_3458delCAGGinsAACA p.AlaGly1152GluGln	MKAN_RS06810	MKAN_07110	non-ribosomal peptide synthetase
NC_022663	1600378	snp	T	C	C:70 T:0	CDS	+	3543/6522	1181/2173	synonymous_variant c.3543T>C p.His1181His	MKAN_RS06810	MKAN_07110	non-ribosomal peptide synthetase
NC_022663	1600387	snp	T	C	C:71 T:0	CDS	+	3552/6522	1184/2173	synonymous_variant c.3552T>C p.Asp1184Asp	MKAN_RS06810	MKAN_07110	non-ribosomal peptide synthetase
NC_022663	1600396	snp	A	G	G:82 A:0	CDS	+	3561/6522	1187/2173	synonymous_variant c.3561A>G p.Val1187Val	MKAN_RS06810	MKAN_07110	non-ribosomal peptide synthetase
NC_022663	1600403	snp	T	C	C:75 T:0	CDS	+	3568/6522	1190/2173	synonymous_variant c.3568T>C p.Leu1190Leu	MKAN_RS06810	MKAN_07110	non-ribosomal peptide synthetase
NC_022663	1600441	complex	CGGA	TGGG	TGGG:80 CGGA:1	CDS	+	3606/6522	1202/2173	synonymous_variant c.3606_3609delCGGAinsTGGG p.GlyGly1202GlyGly	MKAN_RS06810	MKAN_07110	non-ribosomal peptide synthetase
NC_022663	1600487	snp	T	G	G:67 T:1	CDS	+	3652/6522	1218/2173	missense_variant c.3652T>G p.Ser1218Ala	MKAN_RS06810	MKAN_07110	non-ribosomal peptide synthetase
NC_022663	1600510	complex	ACCGT	GCCAC	GCCAC:42 ACCGT:0	CDS	+	3675/6522	1225/2173	synonymous_variant c.3675_3679delACCGTinsGCCAC p.AlaProLeu1225AlaProLeu	MKAN_RS06810	MKAN_07110	non-ribosomal peptide synthetase
NC_022663	1600522	snp	C	G	G:64 C:0	CDS	+	3687/6522	1229/2173	synonymous_variant c.3687C>G p.Leu1229Leu	MKAN_RS06810	MKAN_07110	non-ribosomal peptide synthetase
NC_022663	1600552	snp	T	C	C:67 T:1	CDS	+	3717/6522	1239/2173	synonymous_variant c.3717T>C p.Gly1239Gly	MKAN_RS06810	MKAN_07110	non-ribosomal peptide synthetase
NC_022663	1600569	snp	A	C	C:77 A:1	CDS	+	3734/6522	1245/2173	missense_variant c.3734A>C p.Gln1245Pro	MKAN_RS06810	MKAN_07110	non-ribosomal peptide synthetase
NC_022663	1600576	complex	CCAG	ACAC	ACAC:75 CCAG:1	CDS	+	3741/6522	1247/2173	missense_variant c.3741_3744delCCAGinsACAC p.AspGln1247GluHis	MKAN_RS06810	MKAN_07110	non-ribosomal peptide synthetase
NC_022663	1600586	snp	A	C	C:75 A:2	CDS	+	3751/6522	1251/2173	missense_variant c.3751A>C p.Ile1251Leu	MKAN_RS06810	MKAN_07110	non-ribosomal peptide synthetase
NC_022663	1600594	snp	A	G	G:69 A:3	CDS	+	3759/6522	1253/2173	synonymous_variant c.3759A>G p.Arg1253Arg	MKAN_RS06810	MKAN_07110	non-ribosomal peptide synthetase
NC_022663	1600674	snp	G	C	C:62 G:1	CDS	+	3839/6522	1280/2173	missense_variant c.3839G>C p.Gly1280Ala	MKAN_RS06810	MKAN_07110	non-ribosomal peptide synthetase
NC_022663	1600687	snp	C	G	G:64 C:0	CDS	+	3852/6522	1284/2173	synonymous_variant c.3852C>G p.Gly1284Gly	MKAN_RS06810	MKAN_07110	non-ribosomal peptide synthetase
NC_022663	1600720	complex	ACAGG	GCAGA	GCAGA:52 ACAGG:0	CDS	+	3885/6522	1295/2173	missense_variant c.3885_3889delACAGGinsGCAGA p.AlaGlnAla1295AlaGlnThr	MKAN_RS06810	MKAN_07110	non-ribosomal peptide synthetase
NC_022663	1600739	snp	A	G	G:60 A:0	CDS	+	3904/6522	1302/2173	missense_variant c.3904A>G p.Thr1302Ala	MKAN_RS06810	MKAN_07110	non-ribosomal peptide synthetase
NC_022663	1600755	snp	A	G	G:56 A:0	CDS	+	3920/6522	1307/2173	missense_variant c.3920A>G p.Glu1307Gly	MKAN_RS06810	MKAN_07110	non-ribosomal peptide synthetase
NC_022663	1600763	snp	G	C	C:53 G:0	CDS	+	3928/6522	1310/2173	missense_variant c.3928G>C p.Val1310Leu	MKAN_RS06810	MKAN_07110	non-ribosomal peptide synthetase
NC_022663	1600792	snp	T	G	G:38 T:0	CDS	+	3957/6522	1319/2173	synonymous_variant c.3957T>G p.Ala1319Ala	MKAN_RS06810	MKAN_07110	non-ribosomal peptide synthetase
NC_022663	1600828	complex	GGATATA	CGACATT	CGACATT:17 GGATATA:0	CDS	+	3993/6522	1331/2173	synonymous_variant c.3993_3999delGGATATAinsCGACATT p.ValAspIle1331ValAspIle	MKAN_RS06810	MKAN_07110	non-ribosomal peptide synthetase
NC_022663	1600858	snp	G	A	A:50 G:0	CDS	+	4023/6522	1341/2173	synonymous_variant c.4023G>A p.Ala1341Ala	MKAN_RS06810	MKAN_07110	non-ribosomal peptide synthetase
NC_022663	1600912	snp	A	G	G:85 A:0	CDS	+	4077/6522	1359/2173	synonymous_variant c.4077A>G p.Val1359Val	MKAN_RS06810	MKAN_07110	non-ribosomal peptide synthetase
NC_022663	1600954	snp	G	A	A:57 G:0	CDS	+	4119/6522	1373/2173	synonymous_variant c.4119G>A p.Val1373Val	MKAN_RS06810	MKAN_07110	non-ribosomal peptide synthetase
NC_022663	1600999	snp	G	A	A:53 G:0	CDS	+	4164/6522	1388/2173	synonymous_variant c.4164G>A p.Gln1388Gln	MKAN_RS06810	MKAN_07110	non-ribosomal peptide synthetase
NC_022663	1601008	snp	G	A	A:59 G:0	CDS	+	4173/6522	1391/2173	synonymous_variant c.4173G>A p.Pro1391Pro	MKAN_RS06810	MKAN_07110	non-ribosomal peptide synthetase
NC_022663	1601014	complex	CCGA	TCGG	TCGG:64 CCGA:0	CDS	+	4179/6522	1393/2173	synonymous_variant c.4179_4182delCCGAinsTCGG p.AspArg1393AspArg	MKAN_RS06810	MKAN_07110	non-ribosomal peptide synthetase
NC_022663	1601023	snp	G	A	A:63 G:0	CDS	+	4188/6522	1396/2173	synonymous_variant c.4188G>A p.Val1396Val	MKAN_RS06810	MKAN_07110	non-ribosomal peptide synthetase
NC_022663	1601029	complex	GGTC	CGTA	CGTA:60 GGTC:0	CDS	+	4194/6522	1398/2173	synonymous_variant c.4194_4197delGGTCinsCGTA p.AlaVal1398AlaVal	MKAN_RS06810	MKAN_07110	non-ribosomal peptide synthetase
NC_022663	1601135	snp	A	G	G:59 A:0	CDS	+	4300/6522	1434/2173	missense_variant c.4300A>G p.Asn1434Asp	MKAN_RS06810	MKAN_07110	non-ribosomal peptide synthetase
NC_022663	1601146	snp	C	T	T:58 C:0	CDS	+	4311/6522	1437/2173	synonymous_variant c.4311C>T p.Phe1437Phe	MKAN_RS06810	MKAN_07110	non-ribosomal peptide synthetase
NC_022663	1601164	snp	G	A	A:86 G:0	CDS	+	4329/6522	1443/2173	synonymous_variant c.4329G>A p.Thr1443Thr	MKAN_RS06810	MKAN_07110	non-ribosomal peptide synthetase
NC_022663	1601185	mnp	TC	CT	CT:90 TC:0	CDS	+	4350/6522	1450/2173	synonymous_variant c.4350_4351delTCinsCT p.AspLeu1450AspLeu	MKAN_RS06810	MKAN_07110	non-ribosomal peptide synthetase
NC_022663	1601221	complex	AGA	CGG	CGG:89 AGA:0	CDS	+	4386/6522	1462/2173	missense_variant c.4386_4388delAGAinsCGG p.GluGlu1462AspGly	MKAN_RS06810	MKAN_07110	non-ribosomal peptide synthetase
NC_022663	1601233	snp	T	C	C:79 T:0	CDS	+	4398/6522	1466/2173	synonymous_variant c.4398T>C p.Tyr1466Tyr	MKAN_RS06810	MKAN_07110	non-ribosomal peptide synthetase
NC_022663	1601245	snp	T	C	C:54 T:0	CDS	+	4410/6522	1470/2173	synonymous_variant c.4410T>C p.Ile1470Ile	MKAN_RS06810	MKAN_07110	non-ribosomal peptide synthetase
NC_022663	1601261	snp	C	T	T:50 C:0	CDS	+	4426/6522	1476/2173	synonymous_variant c.4426C>T p.Leu1476Leu	MKAN_RS06810	MKAN_07110	non-ribosomal peptide synthetase
NC_022663	1601275	snp	C	T	T:46 C:0	CDS	+	4440/6522	1480/2173	synonymous_variant c.4440C>T p.Ser1480Ser	MKAN_RS06810	MKAN_07110	non-ribosomal peptide synthetase
NC_022663	1601284	snp	A	G	G:52 A:0	CDS	+	4449/6522	1483/2173	synonymous_variant c.4449A>G p.Glu1483Glu	MKAN_RS06810	MKAN_07110	non-ribosomal peptide synthetase
NC_022663	1601296	snp	C	A	A:65 C:0	CDS	+	4461/6522	1487/2173	synonymous_variant c.4461C>A p.Gly1487Gly	MKAN_RS06810	MKAN_07110	non-ribosomal peptide synthetase
NC_022663	1601304	snp	T	C	C:72 T:0	CDS	+	4469/6522	1490/2173	missense_variant c.4469T>C p.Met1490Thr	MKAN_RS06810	MKAN_07110	non-ribosomal peptide synthetase
NC_022663	1601325	snp	C	G	G:80 C:0	CDS	+	4490/6522	1497/2173	missense_variant c.4490C>G p.Ala1497Gly	MKAN_RS06810	MKAN_07110	non-ribosomal peptide synthetase
NC_022663	1601340	snp	A	G	G:57 A:0	CDS	+	4505/6522	1502/2173	missense_variant c.4505A>G p.Gln1502Arg	MKAN_RS06810	MKAN_07110	non-ribosomal peptide synthetase
NC_022663	1601350	snp	C	T	T:48 C:0	CDS	+	4515/6522	1505/2173	synonymous_variant c.4515C>T p.Arg1505Arg	MKAN_RS06810	MKAN_07110	non-ribosomal peptide synthetase
NC_022663	1601397	snp	G	A	A:41 G:0	CDS	+	4562/6522	1521/2173	missense_variant c.4562G>A p.Arg1521Gln	MKAN_RS06810	MKAN_07110	non-ribosomal peptide synthetase
NC_022663	1601431	complex	CGCGT	TCCGC	TCCGC:39 CGCGT:0	CDS	+	4596/6522	1532/2173	missense_variant c.4596_4600delCGCGTinsTCCGC p.ArgAlaCys1532ArgProArg	MKAN_RS06810	MKAN_07110	non-ribosomal peptide synthetase
NC_022663	1601480	snp	A	G	G:50 A:0	CDS	+	4645/6522	1549/2173	missense_variant c.4645A>G p.Asn1549Asp	MKAN_RS06810	MKAN_07110	non-ribosomal peptide synthetase
NC_022663	1601502	snp	C	G	G:54 C:0	CDS	+	4667/6522	1556/2173	missense_variant c.4667C>G p.Ala1556Gly	MKAN_RS06810	MKAN_07110	non-ribosomal peptide synthetase
NC_022663	1601513	snp	A	C	C:44 A:0	CDS	+	4678/6522	1560/2173	missense_variant c.4678A>C p.Ile1560Leu	MKAN_RS06810	MKAN_07110	non-ribosomal peptide synthetase
NC_022663	1601563	complex	TGT	CGC	CGC:43 TGT:1	CDS	+	4728/6522	1576/2173	missense_variant c.4728_4730delTGTinsCGC p.LeuVal1576LeuAla	MKAN_RS06810	MKAN_07110	non-ribosomal peptide synthetase
NC_022663	1601611	snp	G	A	A:43 G:0	CDS	+	4776/6522	1592/2173	synonymous_variant c.4776G>A p.Arg1592Arg	MKAN_RS06810	MKAN_07110	non-ribosomal peptide synthetase
NC_022663	1601629	snp	G	T	T:52 G:0	CDS	+	4794/6522	1598/2173	synonymous_variant c.4794G>T p.Val1598Val	MKAN_RS06810	MKAN_07110	non-ribosomal peptide synthetase
NC_022663	1601657	snp	A	G	G:61 A:0	CDS	+	4822/6522	1608/2173	missense_variant c.4822A>G p.Ser1608Gly	MKAN_RS06810	MKAN_07110	non-ribosomal peptide synthetase
NC_022663	1601674	snp	A	G	G:52 A:0	CDS	+	4839/6522	1613/2173	synonymous_variant c.4839A>G p.Pro1613Pro	MKAN_RS06810	MKAN_07110	non-ribosomal peptide synthetase
NC_022663	1601680	snp	C	T	T:52 C:0	CDS	+	4845/6522	1615/2173	synonymous_variant c.4845C>T p.Asp1615Asp	MKAN_RS06810	MKAN_07110	non-ribosomal peptide synthetase
NC_022663	1601692	complex	CGCCGCG	GCTGGCA	GCTGGCA:14 CGCCGCG:0	CDS	+	4857/6522	1619/2173	missense_variant c.4857_4863delCGCCGCGinsGCTGGCA p.ProAlaAla1619ProLeuAla	MKAN_RS06810	MKAN_07110	non-ribosomal peptide synthetase
NC_022663	1601725	complex	CGCGCCG	GGCACCA	GGCACCA:23 CGCGCCG:0	CDS	+	4890/6522	1630/2173	synonymous_variant c.4890_4896delCGCGCCGinsGGCACCA p.ValAlaPro1630ValAlaPro	MKAN_RS06810	MKAN_07110	non-ribosomal peptide synthetase
NC_022663	1601745	snp	T	C	C:47 T:0	CDS	+	4910/6522	1637/2173	missense_variant c.4910T>C p.Val1637Ala	MKAN_RS06810	MKAN_07110	non-ribosomal peptide synthetase
NC_022663	1601758	snp	T	G	G:53 T:1	CDS	+	4923/6522	1641/2173	synonymous_variant c.4923T>G p.Ala1641Ala	MKAN_RS06810	MKAN_07110	non-ribosomal peptide synthetase
NC_022663	1601764	complex	GACT	CACC	CACC:47 GACT:1	CDS	+	4929/6522	1643/2173	missense_variant c.4929_4932delGACTinsCACC p.GluThr1643AspThr	MKAN_RS06810	MKAN_07110	non-ribosomal peptide synthetase
NC_022663	1601785	snp	G	A	A:56 G:1	CDS	+	4950/6522	1650/2173	synonymous_variant c.4950G>A p.Glu1650Glu	MKAN_RS06810	MKAN_07110	non-ribosomal peptide synthetase
NC_022663	1601820	snp	A	G	G:29 A:1	CDS	+	4985/6522	1662/2173	missense_variant c.4985A>G p.Gln1662Arg	MKAN_RS06810	MKAN_07110	non-ribosomal peptide synthetase
NC_022663	1601834	complex	CGA	TGC	TGC:16 CGA:0	CDS	+	4999/6522	1667/2173	missense_variant c.4999_5001delCGAinsTGC p.Arg1667Cys	MKAN_RS06810	MKAN_07110	non-ribosomal peptide synthetase
NC_022663	1601850	snp	A	C	C:29 A:0	CDS	+	5015/6522	1672/2173	missense_variant c.5015A>C p.Asp1672Ala	MKAN_RS06810	MKAN_07110	non-ribosomal peptide synthetase
NC_022663	1601857	snp	G	A	A:26 G:0	CDS	+	5022/6522	1674/2173	synonymous_variant c.5022G>A p.Leu1674Leu	MKAN_RS06810	MKAN_07110	non-ribosomal peptide synthetase
NC_022663	1601866	snp	T	G	G:33 T:0	CDS	+	5031/6522	1677/2173	synonymous_variant c.5031T>G p.Ala1677Ala	MKAN_RS06810	MKAN_07110	non-ribosomal peptide synthetase
NC_022663	1601872	snp	G	C	C:37 G:0	CDS	+	5037/6522	1679/2173	synonymous_variant c.5037G>C p.Pro1679Pro	MKAN_RS06810	MKAN_07110	non-ribosomal peptide synthetase
NC_022663	1601902	complex	CGGA	GGGG	GGGG:54 CGGA:0	CDS	+	5067/6522	1689/2173	synonymous_variant c.5067_5070delCGGAinsGGGG p.SerGly1689SerGly	MKAN_RS06810	MKAN_07110	non-ribosomal peptide synthetase
NC_022663	1601917	complex	ACCG	GCCC	GCCC:57 ACCG:0	CDS	+	5082/6522	1694/2173	synonymous_variant c.5082_5085delACCGinsGCCC p.ThrPro1694ThrPro	MKAN_RS06810	MKAN_07110	non-ribosomal peptide synthetase
NC_022663	1601941	snp	T	C	C:79 T:0	CDS	+	5106/6522	1702/2173	synonymous_variant c.5106T>C p.His1702His	MKAN_RS06810	MKAN_07110	non-ribosomal peptide synthetase
NC_022663	1601974	snp	A	G	G:71 A:0	CDS	+	5139/6522	1713/2173	synonymous_variant c.5139A>G p.Leu1713Leu	MKAN_RS06810	MKAN_07110	non-ribosomal peptide synthetase
NC_022663	1602016	snp	C	G	G:67 C:0	CDS	+	5181/6522	1727/2173	synonymous_variant c.5181C>G p.Arg1727Arg	MKAN_RS06810	MKAN_07110	non-ribosomal peptide synthetase
NC_022663	1602036	snp	A	C	C:83 A:0	CDS	+	5201/6522	1734/2173	missense_variant c.5201A>C p.Asn1734Thr	MKAN_RS06810	MKAN_07110	non-ribosomal peptide synthetase
NC_022663	1602049	snp	G	C	C:77 G:0	CDS	+	5214/6522	1738/2173	synonymous_variant c.5214G>C p.Gly1738Gly	MKAN_RS06810	MKAN_07110	non-ribosomal peptide synthetase
NC_022663	1602070	snp	C	T	T:84 C:0	CDS	+	5235/6522	1745/2173	synonymous_variant c.5235C>T p.Gly1745Gly	MKAN_RS06810	MKAN_07110	non-ribosomal peptide synthetase
NC_022663	1602079	complex	CGGGT	TGGGG	TGGGG:55 CGGGT:0	CDS	+	5244/6522	1748/2173	missense_variant c.5244_5248delCGGGTinsTGGGG p.AlaGlySer1748AlaGlyAla	MKAN_RS06810	MKAN_07110	non-ribosomal peptide synthetase
NC_022663	1602088	snp	C	A	A:63 C:0	CDS	+	5253/6522	1751/2173	synonymous_variant c.5253C>A p.Thr1751Thr	MKAN_RS06810	MKAN_07110	non-ribosomal peptide synthetase
NC_022663	1602107	snp	A	G	G:78 A:0	CDS	+	5272/6522	1758/2173	missense_variant c.5272A>G p.Thr1758Ala	MKAN_RS06810	MKAN_07110	non-ribosomal peptide synthetase
NC_022663	1602136	snp	C	G	G:66 C:0	CDS	+	5301/6522	1767/2173	synonymous_variant c.5301C>G p.Ala1767Ala	MKAN_RS06810	MKAN_07110	non-ribosomal peptide synthetase
NC_022663	1602147	complex	GGCGTCAC	AGCGCCAT	AGCGCCAT:54 GGCGTCAC:0	CDS	+	5312/6522	1771/2173	missense_variant c.5312_5319delGGCGTCACinsAGCGCCAT p.ArgArgHis1771GlnArgHis	MKAN_RS06810	MKAN_07110	non-ribosomal peptide synthetase
NC_022663	1602202	complex	TGACA	CGACG	CGACG:52 TGACA:0	CDS	+	5367/6522	1789/2173	missense_variant c.5367_5371delTGACAinsCGACG p.ValAspThr1789ValAspAla	MKAN_RS06810	MKAN_07110	non-ribosomal peptide synthetase
NC_022663	1602217	complex	GGCGCTGCGG	AGCATTGGGC	AGCATTGGGC:15 GGCGCTGCGG:0	CDS	+	5382/6522	1794/2173	missense_variant c.5382_5391delGGCGCTGCGGinsAGCATTGGGC p.GluAlaLeuArg1794GluAlaLeuGly	MKAN_RS06810	MKAN_07110	non-ribosomal peptide synthetase
NC_022663	1602247	snp	C	T	T:44 C:0	CDS	+	5412/6522	1804/2173	synonymous_variant c.5412C>T p.Cys1804Cys	MKAN_RS06810	MKAN_07110	non-ribosomal peptide synthetase
NC_022663	1602284	snp	T	C	C:46 T:0	CDS	+	5449/6522	1817/2173	synonymous_variant c.5449T>C p.Leu1817Leu	MKAN_RS06810	MKAN_07110	non-ribosomal peptide synthetase
NC_022663	1602313	complex	AGGTTCA	GGCTTCG	GGCTTCG:34 AGGTTCA:0	CDS	+	5478/6522	1826/2173	missense_variant c.5478_5484delAGGTTCAinsGGCTTCG p.SerGlySer1826SerAlaSer	MKAN_RS06810	MKAN_07110	non-ribosomal peptide synthetase
NC_022663	1602334	complex	CAAT	GAAC	GAAC:31 CAAT:0	CDS	+	5499/6522	1833/2173	synonymous_variant c.5499_5502delCAATinsGAAC p.LeuAsn1833LeuAsn	MKAN_RS06810	MKAN_07110	non-ribosomal peptide synthetase
NC_022663	1602439	snp	G	T	T:84 G:0	CDS	+	5604/6522	1868/2173	synonymous_variant c.5604G>T p.Leu1868Leu	MKAN_RS06810	MKAN_07110	non-ribosomal peptide synthetase
NC_022663	1602472	snp	T	C	C:71 T:0	CDS	+	5637/6522	1879/2173	synonymous_variant c.5637T>C p.Gly1879Gly	MKAN_RS06810	MKAN_07110	non-ribosomal peptide synthetase
NC_022663	1602493	snp	C	T	T:51 C:0	CDS	+	5658/6522	1886/2173	synonymous_variant c.5658C>T p.Tyr1886Tyr	MKAN_RS06810	MKAN_07110	non-ribosomal peptide synthetase
NC_022663	1602517	snp	C	G	G:49 C:0	CDS	+	5682/6522	1894/2173	synonymous_variant c.5682C>G p.Gly1894Gly	MKAN_RS06810	MKAN_07110	non-ribosomal peptide synthetase
NC_022663	1602572	complex	GCCGA	ACCGG	ACCGG:32 GCCGA:0	CDS	+	5737/6522	1913/2173	missense_variant c.5737_5741delGCCGAinsACCGG p.AlaGlu1913ThrGly	MKAN_RS06810	MKAN_07110	non-ribosomal peptide synthetase
NC_022663	1602595	snp	T	C	C:40 T:0	CDS	+	5760/6522	1920/2173	synonymous_variant c.5760T>C p.Tyr1920Tyr	MKAN_RS06810	MKAN_07110	non-ribosomal peptide synthetase
NC_022663	1602622	mnp	GCAA	CGCT	CGCT:23 GCAA:0	CDS	+	5787/6522	1929/2173	missense_variant c.5787_5790delGCAAinsCGCT p.ThrGln1929ThrAla	MKAN_RS06810	MKAN_07110	non-ribosomal peptide synthetase
NC_022663	1602631	snp	C	T	T:31 C:0	CDS	+	5796/6522	1932/2173	synonymous_variant c.5796C>T p.Gly1932Gly	MKAN_RS06810	MKAN_07110	non-ribosomal peptide synthetase
NC_022663	1602640	snp	A	G	G:34 A:0	CDS	+	5805/6522	1935/2173	synonymous_variant c.5805A>G p.Glu1935Glu	MKAN_RS06810	MKAN_07110	non-ribosomal peptide synthetase
NC_022663	1602679	snp	G	T	T:35 G:0	CDS	+	5844/6522	1948/2173	synonymous_variant c.5844G>T p.Gly1948Gly	MKAN_RS06810	MKAN_07110	non-ribosomal peptide synthetase
NC_022663	1602694	snp	G	C	C:46 G:0	CDS	+	5859/6522	1953/2173	synonymous_variant c.5859G>C p.Leu1953Leu	MKAN_RS06810	MKAN_07110	non-ribosomal peptide synthetase
NC_022663	1602774	snp	T	C	C:32 T:0	CDS	+	5939/6522	1980/2173	missense_variant c.5939T>C p.Ile1980Thr	MKAN_RS06810	MKAN_07110	non-ribosomal peptide synthetase
NC_022663	1602802	complex	CCACCCTGCTC	TCGCCCCACCG	TCGCCCCACCG:16 CCACCCTGCTC:0	CDS	+	5967/6522	1989/2173	missense_variant c.5967_5977delCCACCCTGCTCinsTCGCCCCACCG p.HisHisProAlaPro1989HisArgProThrAla	MKAN_RS06810	MKAN_07110	non-ribosomal peptide synthetase
NC_022663	1602832	snp	G	C	C:77 G:0	CDS	+	5997/6522	1999/2173	synonymous_variant c.5997G>C p.Ser1999Ser	MKAN_RS06810	MKAN_07110	non-ribosomal peptide synthetase
NC_022663	1602907	snp	C	G	G:65 C:0	CDS	+	6072/6522	2024/2173	synonymous_variant c.6072C>G p.Val2024Val	MKAN_RS06810	MKAN_07110	non-ribosomal peptide synthetase
NC_022663	1602922	snp	G	C	C:63 G:0	CDS	+	6087/6522	2029/2173	synonymous_variant c.6087G>C p.Pro2029Pro	MKAN_RS06810	MKAN_07110	non-ribosomal peptide synthetase
NC_022663	1602949	snp	G	T	T:59 G:0	CDS	+	6114/6522	2038/2173	synonymous_variant c.6114G>T p.Arg2038Arg	MKAN_RS06810	MKAN_07110	non-ribosomal peptide synthetase
NC_022663	1603011	snp	T	C	C:48 T:0	CDS	+	6176/6522	2059/2173	missense_variant c.6176T>C p.Ile2059Thr	MKAN_RS06810	MKAN_07110	non-ribosomal peptide synthetase
NC_022663	1603031	snp	A	G	G:44 A:0	CDS	+	6196/6522	2066/2173	missense_variant c.6196A>G p.Ile2066Val	MKAN_RS06810	MKAN_07110	non-ribosomal peptide synthetase
NC_022663	1603056	snp	A	C	C:39 A:0	CDS	+	6221/6522	2074/2173	missense_variant c.6221A>C p.Asn2074Thr	MKAN_RS06810	MKAN_07110	non-ribosomal peptide synthetase
NC_022663	1603096	snp	T	A	A:41 T:0	CDS	+	6261/6522	2087/2173	synonymous_variant c.6261T>A p.Gly2087Gly	MKAN_RS06810	MKAN_07110	non-ribosomal peptide synthetase
NC_022663	1603159	complex	GCGGC	TCGGA	TCGGA:36 GCGGC:0	CDS	+	6324/6522	2108/2173	missense_variant c.6324_6328delGCGGCinsTCGGA p.ProArgLeu2108ProArgMet	MKAN_RS06810	MKAN_07110	non-ribosomal peptide synthetase
NC_022663	1603193	snp	C	T	T:19 C:0	CDS	+	6358/6522	2120/2173	synonymous_variant c.6358C>T p.Leu2120Leu	MKAN_RS06810	MKAN_07110	non-ribosomal peptide synthetase
NC_022663	1603201	snp	C	A	A:15 C:0	CDS	+	6366/6522	2122/2173	synonymous_variant c.6366C>A p.Ala2122Ala	MKAN_RS06810	MKAN_07110	non-ribosomal peptide synthetase
NC_022663	1603269	snp	A	C	C:22 A:0	CDS	+	6434/6522	2145/2173	missense_variant c.6434A>C p.Asp2145Ala	MKAN_RS06810	MKAN_07110	non-ribosomal peptide synthetase
NC_022663	1603306	mnp	GC	AT	AT:49 GC:0	CDS	+	6471/6522	2157/2173	synonymous_variant c.6471_6472delGCinsAT p.GlyLeu2157GlyLeu	MKAN_RS06810	MKAN_07110	non-ribosomal peptide synthetase
NC_022663	1603318	snp	G	A	A:72 G:0	CDS	+	6483/6522	2161/2173	synonymous_variant c.6483G>A p.Glu2161Glu	MKAN_RS06810	MKAN_07110	non-ribosomal peptide synthetase
NC_022663	1603377	snp	C	G	G:95 C:0	CDS	+	24/4428	8/1475	synonymous_variant c.24C>G p.Ala8Ala	MKAN_RS06815	MKAN_07115	non-ribosomal peptide synthetase
NC_022663	1603440	snp	G	C	C:85 G:0	CDS	+	87/4428	29/1475	synonymous_variant c.87G>C p.Thr29Thr	MKAN_RS06815	MKAN_07115	non-ribosomal peptide synthetase
NC_022663	1603446	snp	A	T	T:88 A:0	CDS	+	93/4428	31/1475	synonymous_variant c.93A>T p.Leu31Leu	MKAN_RS06815	MKAN_07115	non-ribosomal peptide synthetase
NC_022663	1603461	mnp	TG	CA	CA:38 TG:0	CDS	+	108/4428	36/1475	missense_variant c.108_109delTGinsCA p.AspAla36AspThr	MKAN_RS06815	MKAN_07115	non-ribosomal peptide synthetase
NC_022663	1603467	complex	TGC	CGA	CGA:56 TGC:0	CDS	+	114/4428	38/1475	missense_variant c.114_116delTGCinsCGA p.GlyAla38GlyAsp	MKAN_RS06815	MKAN_07115	non-ribosomal peptide synthetase
NC_022663	1603477	snp	C	G	G:64 C:0	CDS	+	124/4428	42/1475	missense_variant c.124C>G p.Pro42Ala	MKAN_RS06815	MKAN_07115	non-ribosomal peptide synthetase
NC_022663	1603539	snp	C	G	G:48 C:0	CDS	+	186/4428	62/1475	missense_variant c.186C>G p.Asp62Glu	MKAN_RS06815	MKAN_07115	non-ribosomal peptide synthetase
NC_022663	1603546	snp	A	C	C:47 A:0	CDS	+	193/4428	65/1475	missense_variant c.193A>C p.Lys65Gln	MKAN_RS06815	MKAN_07115	non-ribosomal peptide synthetase
NC_022663	1603554	snp	C	T	T:55 C:0	CDS	+	201/4428	67/1475	synonymous_variant c.201C>T p.Cys67Cys	MKAN_RS06815	MKAN_07115	non-ribosomal peptide synthetase
NC_022663	1603561	snp	G	A	A:90 G:0	CDS	+	208/4428	70/1475	missense_variant c.208G>A p.Glu70Lys	MKAN_RS06815	MKAN_07115	non-ribosomal peptide synthetase
NC_022663	1603581	complex	GAAT	CAAC	CAAC:83 GAAT:0	CDS	+	228/4428	76/1475	synonymous_variant c.228_231delGAATinsCAAC p.ProAsn76ProAsn	MKAN_RS06815	MKAN_07115	non-ribosomal peptide synthetase
NC_022663	1603590	snp	G	A	A:84 G:0	CDS	+	237/4428	79/1475	synonymous_variant c.237G>A p.Arg79Arg	MKAN_RS06815	MKAN_07115	non-ribosomal peptide synthetase
NC_022663	1603611	complex	CATC	TATT	TATT:67 CATC:0	CDS	+	258/4428	86/1475	synonymous_variant c.258_261delCATCinsTATT p.AspIle86AspIle	MKAN_RS06815	MKAN_07115	non-ribosomal peptide synthetase
NC_022663	1603630	snp	G	A	A:65 G:0	CDS	+	277/4428	93/1475	missense_variant c.277G>A p.Val93Ile	MKAN_RS06815	MKAN_07115	non-ribosomal peptide synthetase
NC_022663	1603648	snp	G	A	A:41 G:0	CDS	+	295/4428	99/1475	missense_variant c.295G>A p.Glu99Lys	MKAN_RS06815	MKAN_07115	non-ribosomal peptide synthetase
NC_022663	1603665	complex	AGTTACAGCCA	GGTTGCCGCCG	GGTTGCCGCCG:34 AGTTACAGCCA:0	CDS	+	312/4428	104/1475	missense_variant c.312_322delAGTTACAGCCAinsGGTTGCCGCCG p.GlnValThrAlaLys104GlnValAlaAlaGlu	MKAN_RS06815	MKAN_07115	non-ribosomal peptide synthetase
NC_022663	1603698	snp	G	T	T:57 G:0	CDS	+	345/4428	115/1475	synonymous_variant c.345G>T p.Leu115Leu	MKAN_RS06815	MKAN_07115	non-ribosomal peptide synthetase
NC_022663	1603752	snp	T	G	G:68 T:0	CDS	+	399/4428	133/1475	synonymous_variant c.399T>G p.Arg133Arg	MKAN_RS06815	MKAN_07115	non-ribosomal peptide synthetase
NC_022663	1603770	complex	ACCGGATAA	GCCTTATGC	GCCTTATGC:48 ACCGGATAA:0	CDS	+	417/4428	139/1475	missense_variant c.417_425delACCGGATAAinsGCCTTATGC p.LeuProAspAsn139LeuProTyrAla	MKAN_RS06815	MKAN_07115	non-ribosomal peptide synthetase
NC_022663	1603845	snp	G	A	A:51 G:0	CDS	+	492/4428	164/1475	synonymous_variant c.492G>A p.Ala164Ala	MKAN_RS06815	MKAN_07115	non-ribosomal peptide synthetase
NC_022663	1603875	snp	G	C	C:38 G:0	CDS	+	522/4428	174/1475	synonymous_variant c.522G>C p.Gly174Gly	MKAN_RS06815	MKAN_07115	non-ribosomal peptide synthetase
NC_022663	1603883	complex	CGGAC	TGGAA	TGGAA:40 CGGAC:0	CDS	+	530/4428	177/1475	missense_variant c.530_534delCGGACinsTGGAA p.ProAsp177LeuGlu	MKAN_RS06815	MKAN_07115	non-ribosomal peptide synthetase
NC_022663	1603917	snp	G	C	C:31 G:0	CDS	+	564/4428	188/1475	synonymous_variant c.564G>C p.Arg188Arg	MKAN_RS06815	MKAN_07115	non-ribosomal peptide synthetase
NC_022663	1603929	snp	G	A	A:38 G:0	CDS	+	576/4428	192/1475	synonymous_variant c.576G>A p.Gly192Gly	MKAN_RS06815	MKAN_07115	non-ribosomal peptide synthetase
NC_022663	1603940	snp	C	G	G:33 C:0	CDS	+	587/4428	196/1475	missense_variant c.587C>G p.Ala196Gly	MKAN_RS06815	MKAN_07115	non-ribosomal peptide synthetase
NC_022663	1603964	snp	A	G	G:32 A:0	CDS	+	611/4428	204/1475	missense_variant c.611A>G p.Gln204Arg	MKAN_RS06815	MKAN_07115	non-ribosomal peptide synthetase
NC_022663	1603974	snp	T	C	C:33 T:0	CDS	+	621/4428	207/1475	synonymous_variant c.621T>C p.Arg207Arg	MKAN_RS06815	MKAN_07115	non-ribosomal peptide synthetase
NC_022663	1603992	snp	G	A	A:37 G:0	CDS	+	639/4428	213/1475	synonymous_variant c.639G>A p.Leu213Leu	MKAN_RS06815	MKAN_07115	non-ribosomal peptide synthetase
NC_022663	1604001	snp	G	C	C:37 G:0	CDS	+	648/4428	216/1475	synonymous_variant c.648G>C p.Pro216Pro	MKAN_RS06815	MKAN_07115	non-ribosomal peptide synthetase
NC_022663	1604007	mnp	AT	GC	GC:31 AT:0	CDS	+	654/4428	218/1475	synonymous_variant c.654_655delATinsGC p.LeuLeu218LeuLeu	MKAN_RS06815	MKAN_07115	non-ribosomal peptide synthetase
NC_022663	1604065	snp	C	T	T:66 C:0	CDS	+	712/4428	238/1475	synonymous_variant c.712C>T p.Leu238Leu	MKAN_RS06815	MKAN_07115	non-ribosomal peptide synthetase
NC_022663	1604092	snp	T	C	C:77 T:0	CDS	+	739/4428	247/1475	missense_variant c.739T>C p.Trp247Arg	MKAN_RS06815	MKAN_07115	non-ribosomal peptide synthetase
NC_022663	1604099	snp	A	G	G:74 A:0	CDS	+	746/4428	249/1475	missense_variant c.746A>G p.Asn249Ser	MKAN_RS06815	MKAN_07115	non-ribosomal peptide synthetase
NC_022663	1604115	snp	G	C	C:73 G:0	CDS	+	762/4428	254/1475	synonymous_variant c.762G>C p.Ser254Ser	MKAN_RS06815	MKAN_07115	non-ribosomal peptide synthetase
NC_022663	1604137	snp	T	C	C:64 T:0	CDS	+	784/4428	262/1475	synonymous_variant c.784T>C p.Leu262Leu	MKAN_RS06815	MKAN_07115	non-ribosomal peptide synthetase
NC_022663	1604339	complex	GTGCT	ATGCG	ATGCG:37 GTGCT:0	CDS	+	986/4428	329/1475	missense_variant c.986_990delGTGCTinsATGCG p.SerAla329AsnAla	MKAN_RS06815	MKAN_07115	non-ribosomal peptide synthetase
NC_022663	1604348	snp	T	C	C:42 T:0	CDS	+	995/4428	332/1475	missense_variant c.995T>C p.Met332Thr	MKAN_RS06815	MKAN_07115	non-ribosomal peptide synthetase
NC_022663	1604355	snp	C	G	G:36 C:0	CDS	+	1002/4428	334/1475	synonymous_variant c.1002C>G p.Arg334Arg	MKAN_RS06815	MKAN_07115	non-ribosomal peptide synthetase
NC_022663	1604376	snp	C	T	T:31 C:0	CDS	+	1023/4428	341/1475	synonymous_variant c.1023C>T p.His341His	MKAN_RS06815	MKAN_07115	non-ribosomal peptide synthetase
NC_022663	1604382	complex	GCTACGGA	ACTGCGGG	ACTGCGGG:33 GCTACGGA:0	CDS	+	1029/4428	343/1475	missense_variant c.1029_1036delGCTACGGAinsACTGCGGG p.GlnLeuArgThr343GlnLeuArgAla	MKAN_RS06815	MKAN_07115	non-ribosomal peptide synthetase
NC_022663	1604448	snp	A	C	C:58 A:0	CDS	+	1095/4428	365/1475	synonymous_variant c.1095A>C p.Thr365Thr	MKAN_RS06815	MKAN_07115	non-ribosomal peptide synthetase
NC_022663	1604460	snp	T	C	C:49 T:0	CDS	+	1107/4428	369/1475	synonymous_variant c.1107T>C p.Ala369Ala	MKAN_RS06815	MKAN_07115	non-ribosomal peptide synthetase
NC_022663	1604487	snp	T	C	C:64 T:0	CDS	+	1134/4428	378/1475	synonymous_variant c.1134T>C p.Gly378Gly	MKAN_RS06815	MKAN_07115	non-ribosomal peptide synthetase
NC_022663	1604589	mnp	CGG	GCA	GCA:20 CGG:0	CDS	+	1236/4428	412/1475	missense_variant c.1236_1238delCGGinsGCA p.LeuGly412LeuHis	MKAN_RS06815	MKAN_07115	non-ribosomal peptide synthetase
NC_022663	1604598	snp	A	G	G:37 A:0	CDS	+	1245/4428	415/1475	synonymous_variant c.1245A>G p.Ala415Ala	MKAN_RS06815	MKAN_07115	non-ribosomal peptide synthetase
NC_022663	1604606	snp	C	A	A:38 C:0	CDS	+	1253/4428	418/1475	missense_variant c.1253C>A p.Ala418Asp	MKAN_RS06815	MKAN_07115	non-ribosomal peptide synthetase
NC_022663	1604621	snp	T	C	C:38 T:1	CDS	+	1268/4428	423/1475	missense_variant c.1268T>C p.Met423Thr	MKAN_RS06815	MKAN_07115	non-ribosomal peptide synthetase
NC_022663	1604634	snp	C	G	G:21 C:1	CDS	+	1281/4428	427/1475	synonymous_variant c.1281C>G p.Arg427Arg	MKAN_RS06815	MKAN_07115	non-ribosomal peptide synthetase
NC_022663	1604644	snp	A	G	G:15 A:1	CDS	+	1291/4428	431/1475	missense_variant c.1291A>G p.Thr431Ala	MKAN_RS06815	MKAN_07115	non-ribosomal peptide synthetase
NC_022663	1604664	complex	AAGT	GAGC	GAGC:28 AAGT:1	CDS	+	1311/4428	437/1475	synonymous_variant c.1311_1314delAAGTinsGAGC p.SerSer437SerSer	MKAN_RS06815	MKAN_07115	non-ribosomal peptide synthetase
NC_022663	1604675	snp	G	A	A:29 G:1	CDS	+	1322/4428	441/1475	missense_variant c.1322G>A p.Arg441His	MKAN_RS06815	MKAN_07115	non-ribosomal peptide synthetase
NC_022663	1604698	snp	T	C	C:26 T:0	CDS	+	1345/4428	449/1475	synonymous_variant c.1345T>C p.Leu449Leu	MKAN_RS06815	MKAN_07115	non-ribosomal peptide synthetase
NC_022663	1604706	complex	TGC	CGA	CGA:26 TGC:0	CDS	+	1353/4428	451/1475	missense_variant c.1353_1355delTGCinsCGA p.AspAla451AspGlu	MKAN_RS06815	MKAN_07115	non-ribosomal peptide synthetase
NC_022663	1604714	snp	C	A	A:40 C:0	CDS	+	1361/4428	454/1475	missense_variant c.1361C>A p.Thr454Asn	MKAN_RS06815	MKAN_07115	non-ribosomal peptide synthetase
NC_022663	1604739	snp	G	A	A:33 G:0	CDS	+	1386/4428	462/1475	synonymous_variant c.1386G>A p.Thr462Thr	MKAN_RS06815	MKAN_07115	non-ribosomal peptide synthetase
NC_022663	1604747	snp	C	T	T:38 C:0	CDS	+	1394/4428	465/1475	missense_variant c.1394C>T p.Ala465Val	MKAN_RS06815	MKAN_07115	non-ribosomal peptide synthetase
NC_022663	1604755	snp	A	G	G:37 A:0	CDS	+	1402/4428	468/1475	missense_variant c.1402A>G p.Thr468Ala	MKAN_RS06815	MKAN_07115	non-ribosomal peptide synthetase
NC_022663	1604770	snp	A	G	G:42 A:1	CDS	+	1417/4428	473/1475	missense_variant c.1417A>G p.Thr473Ala	MKAN_RS06815	MKAN_07115	non-ribosomal peptide synthetase
NC_022663	1604786	snp	C	T	T:36 C:1	CDS	+	1433/4428	478/1475	missense_variant c.1433C>T p.Ala478Val	MKAN_RS06815	MKAN_07115	non-ribosomal peptide synthetase
NC_022663	1604792	snp	A	G	G:35 A:1	CDS	+	1439/4428	480/1475	missense_variant c.1439A>G p.Gln480Arg	MKAN_RS06815	MKAN_07115	non-ribosomal peptide synthetase
NC_022663	1604814	snp	A	G	G:45 A:1	CDS	+	1461/4428	487/1475	synonymous_variant c.1461A>G p.Ala487Ala	MKAN_RS06815	MKAN_07115	non-ribosomal peptide synthetase
NC_022663	1604819	snp	G	T	T:49 G:1	CDS	+	1466/4428	489/1475	missense_variant c.1466G>T p.Ser489Ile	MKAN_RS06815	MKAN_07115	non-ribosomal peptide synthetase
NC_022663	1604824	snp	A	G	G:50 A:1	CDS	+	1471/4428	491/1475	missense_variant c.1471A>G p.Thr491Ala	MKAN_RS06815	MKAN_07115	non-ribosomal peptide synthetase
NC_022663	1604857	complex	ACGG	GCGA	GCGA:55 ACGG:0	CDS	+	1504/4428	502/1475	missense_variant c.1504_1507delACGGinsGCGA p.ThrAla502AlaThr	MKAN_RS06815	MKAN_07115	non-ribosomal peptide synthetase
NC_022663	1604868	snp	T	C	C:73 T:0	CDS	+	1515/4428	505/1475	synonymous_variant c.1515T>C p.Asn505Asn	MKAN_RS06815	MKAN_07115	non-ribosomal peptide synthetase
NC_022663	1604874	snp	G	C	C:64 G:0	CDS	+	1521/4428	507/1475	synonymous_variant c.1521G>C p.Leu507Leu	MKAN_RS06815	MKAN_07115	non-ribosomal peptide synthetase
NC_022663	1604925	complex	TCGG	GCGC	GCGC:26 TCGG:0	CDS	+	1572/4428	524/1475	synonymous_variant c.1572_1575delTCGGinsGCGC p.ValArg524ValArg	MKAN_RS06815	MKAN_07115	non-ribosomal peptide synthetase
NC_022663	1604961	snp	A	G	G:36 A:0	CDS	+	1608/4428	536/1475	synonymous_variant c.1608A>G p.Leu536Leu	MKAN_RS06815	MKAN_07115	non-ribosomal peptide synthetase
NC_022663	1604982	snp	C	T	T:38 C:0	CDS	+	1629/4428	543/1475	synonymous_variant c.1629C>T p.Gly543Gly	MKAN_RS06815	MKAN_07115	non-ribosomal peptide synthetase
NC_022663	1605009	snp	A	G	G:71 A:0	CDS	+	1656/4428	552/1475	synonymous_variant c.1656A>G p.Gly552Gly	MKAN_RS06815	MKAN_07115	non-ribosomal peptide synthetase
NC_022663	1605030	snp	G	A	A:64 G:0	CDS	+	1677/4428	559/1475	synonymous_variant c.1677G>A p.Glu559Glu	MKAN_RS06815	MKAN_07115	non-ribosomal peptide synthetase
NC_022663	1605045	snp	G	A	A:54 G:0	CDS	+	1692/4428	564/1475	synonymous_variant c.1692G>A p.Gln564Gln	MKAN_RS06815	MKAN_07115	non-ribosomal peptide synthetase
NC_022663	1605107	snp	A	G	G:10 A:0	CDS	+	1754/4428	585/1475	missense_variant c.1754A>G p.Asp585Gly	MKAN_RS06815	MKAN_07115	non-ribosomal peptide synthetase
NC_022663	1605116	snp	T	A	A:46 T:0	CDS	+	1763/4428	588/1475	missense_variant c.1763T>A p.Val588Asp	MKAN_RS06815	MKAN_07115	non-ribosomal peptide synthetase
NC_022663	1605145	snp	A	C	C:65 A:0	CDS	+	1792/4428	598/1475	missense_variant c.1792A>C p.Ser598Arg	MKAN_RS06815	MKAN_07115	non-ribosomal peptide synthetase
NC_022663	1605159	mnp	TG	CC	CC:47 TG:0	CDS	+	1806/4428	602/1475	missense_variant c.1806_1807delTGinsCC p.TyrVal602TyrLeu	MKAN_RS06815	MKAN_07115	non-ribosomal peptide synthetase
NC_022663	1605165	snp	G	C	C:61 G:0	CDS	+	1812/4428	604/1475	synonymous_variant c.1812G>C p.Val604Val	MKAN_RS06815	MKAN_07115	non-ribosomal peptide synthetase
NC_022663	1605255	snp	C	G	G:47 C:2	CDS	+	1902/4428	634/1475	synonymous_variant c.1902C>G p.Val634Val	MKAN_RS06815	MKAN_07115	non-ribosomal peptide synthetase
NC_022663	1605285	snp	T	A	A:51 T:0	CDS	+	1932/4428	644/1475	synonymous_variant c.1932T>A p.Arg644Arg	MKAN_RS06815	MKAN_07115	non-ribosomal peptide synthetase
NC_022663	1605303	snp	T	C	C:45 T:0	CDS	+	1950/4428	650/1475	synonymous_variant c.1950T>C p.His650His	MKAN_RS06815	MKAN_07115	non-ribosomal peptide synthetase
NC_022663	1605340	snp	T	C	C:43 T:0	CDS	+	1987/4428	663/1475	synonymous_variant c.1987T>C p.Leu663Leu	MKAN_RS06815	MKAN_07115	non-ribosomal peptide synthetase
NC_022663	1605345	snp	G	C	C:41 G:0	CDS	+	1992/4428	664/1475	synonymous_variant c.1992G>C p.Val664Val	MKAN_RS06815	MKAN_07115	non-ribosomal peptide synthetase
NC_022663	1605365	snp	C	G	G:45 C:0	CDS	+	2012/4428	671/1475	missense_variant c.2012C>G p.Thr671Ser	MKAN_RS06815	MKAN_07115	non-ribosomal peptide synthetase
NC_022663	1605459	snp	A	G	G:73 A:0	CDS	+	2106/4428	702/1475	synonymous_variant c.2106A>G p.Pro702Pro	MKAN_RS06815	MKAN_07115	non-ribosomal peptide synthetase
NC_022663	1605496	complex	GCG	ACC	ACC:60 GCG:2	CDS	+	2143/4428	715/1475	missense_variant c.2143_2145delGCGinsACC p.Ala715Thr	MKAN_RS06815	MKAN_07115	non-ribosomal peptide synthetase
NC_022663	1605542	snp	T	C	C:52 T:3	CDS	+	2189/4428	730/1475	missense_variant c.2189T>C p.Val730Ala	MKAN_RS06815	MKAN_07115	non-ribosomal peptide synthetase
NC_022663	1605558	snp	C	G	G:64 C:2	CDS	+	2205/4428	735/1475	missense_variant c.2205C>G p.Asn735Lys	MKAN_RS06815	MKAN_07115	non-ribosomal peptide synthetase
NC_022663	1605573	snp	G	A	A:71 G:2	CDS	+	2220/4428	740/1475	synonymous_variant c.2220G>A p.Ala740Ala	MKAN_RS06815	MKAN_07115	non-ribosomal peptide synthetase
NC_022663	1605612	snp	T	C	C:55 T:0	CDS	+	2259/4428	753/1475	synonymous_variant c.2259T>C p.Gly753Gly	MKAN_RS06815	MKAN_07115	non-ribosomal peptide synthetase
NC_022663	1605640	snp	A	G	G:90 A:0	CDS	+	2287/4428	763/1475	missense_variant c.2287A>G p.Ile763Val	MKAN_RS06815	MKAN_07115	non-ribosomal peptide synthetase
NC_022663	1605658	snp	T	C	C:80 T:0	CDS	+	2305/4428	769/1475	missense_variant c.2305T>C p.Tyr769His	MKAN_RS06815	MKAN_07115	non-ribosomal peptide synthetase
NC_022663	1605705	snp	T	C	C:76 T:0	CDS	+	2352/4428	784/1475	synonymous_variant c.2352T>C p.Tyr784Tyr	MKAN_RS06815	MKAN_07115	non-ribosomal peptide synthetase
NC_022663	1605728	complex	CGGTACCGCACGGC	AGGTGCCCCGCGGT	AGGTGCCCCGCGGT:40 CGGTACCGCACGGC:0	CDS	+	2375/4428	792/1475	missense_variant c.2375_2388delCGGTACCGCACGGCinsAGGTGCCCCGCGGT p.ProValProHisGly792GlnValProArgGly	MKAN_RS06815	MKAN_07115	non-ribosomal peptide synthetase
NC_022663	1605750	snp	C	T	T:65 C:0	CDS	+	2397/4428	799/1475	synonymous_variant c.2397C>T p.Gly799Gly	MKAN_RS06815	MKAN_07115	non-ribosomal peptide synthetase
NC_022663	1605790	complex	CTCC	TTCG	TTCG:67 CTCC:0	CDS	+	2437/4428	813/1475	missense_variant c.2437_2440delCTCCinsTTCG p.LeuArg813PheGly	MKAN_RS06815	MKAN_07115	non-ribosomal peptide synthetase
NC_022663	1605798	snp	T	C	C:60 T:0	CDS	+	2445/4428	815/1475	synonymous_variant c.2445T>C p.Arg815Arg	MKAN_RS06815	MKAN_07115	non-ribosomal peptide synthetase
NC_022663	1605816	snp	C	T	T:70 C:0	CDS	+	2463/4428	821/1475	synonymous_variant c.2463C>T p.His821His	MKAN_RS06815	MKAN_07115	non-ribosomal peptide synthetase
NC_022663	1605884	snp	A	G	G:56 A:0	CDS	+	2531/4428	844/1475	missense_variant c.2531A>G p.Gln844Arg	MKAN_RS06815	MKAN_07115	non-ribosomal peptide synthetase
NC_022663	1605894	snp	G	C	C:45 G:0	CDS	+	2541/4428	847/1475	missense_variant c.2541G>C p.Glu847Asp	MKAN_RS06815	MKAN_07115	non-ribosomal peptide synthetase
NC_022663	1605902	snp	T	C	C:39 T:0	CDS	+	2549/4428	850/1475	missense_variant c.2549T>C p.Val850Ala	MKAN_RS06815	MKAN_07115	non-ribosomal peptide synthetase
NC_022663	1605996	snp	T	A	A:59 T:0	CDS	+	2643/4428	881/1475	synonymous_variant c.2643T>A p.Val881Val	MKAN_RS06815	MKAN_07115	non-ribosomal peptide synthetase
NC_022663	1606002	snp	T	C	C:49 T:0	CDS	+	2649/4428	883/1475	synonymous_variant c.2649T>C p.His883His	MKAN_RS06815	MKAN_07115	non-ribosomal peptide synthetase
NC_022663	1606026	complex	TCC	CCA	CCA:47 TCC:0	CDS	+	2673/4428	891/1475	missense_variant c.2673_2675delTCCinsCCA p.HisPro891HisGln	MKAN_RS06815	MKAN_07115	non-ribosomal peptide synthetase
NC_022663	1606038	snp	G	T	T:44 G:0	CDS	+	2685/4428	895/1475	synonymous_variant c.2685G>T p.Ala895Ala	MKAN_RS06815	MKAN_07115	non-ribosomal peptide synthetase
NC_022663	1606050	snp	T	C	C:53 T:0	CDS	+	2697/4428	899/1475	synonymous_variant c.2697T>C p.Ala899Ala	MKAN_RS06815	MKAN_07115	non-ribosomal peptide synthetase
NC_022663	1606074	complex	CGC	GGA	GGA:40 CGC:0	CDS	+	2721/4428	907/1475	missense_variant c.2721_2723delCGCinsGGA p.SerAla907SerGlu	MKAN_RS06815	MKAN_07115	non-ribosomal peptide synthetase
NC_022663	1606159	snp	G	A	A:47 G:0	CDS	+	2806/4428	936/1475	missense_variant c.2806G>A p.Glu936Lys	MKAN_RS06815	MKAN_07115	non-ribosomal peptide synthetase
NC_022663	1606182	snp	T	C	C:40 T:0	CDS	+	2829/4428	943/1475	synonymous_variant c.2829T>C p.Gly943Gly	MKAN_RS06815	MKAN_07115	non-ribosomal peptide synthetase
NC_022663	1606221	mnp	CA	TC	TC:16 CA:0	CDS	+	2868/4428	956/1475	missense_variant c.2868_2869delCAinsTC p.GlyThr956GlyPro	MKAN_RS06815	MKAN_07115	non-ribosomal peptide synthetase
NC_022663	1606233	snp	C	G	G:17 C:0	CDS	+	2880/4428	960/1475	synonymous_variant c.2880C>G p.Ser960Ser	MKAN_RS06815	MKAN_07115	non-ribosomal peptide synthetase
NC_022663	1606248	snp	A	C	C:29 A:0	CDS	+	2895/4428	965/1475	synonymous_variant c.2895A>C p.Ala965Ala	MKAN_RS06815	MKAN_07115	non-ribosomal peptide synthetase
NC_022663	1606258	complex	ACGCTA	GCACTG	GCACTG:25 ACGCTA:0	CDS	+	2905/4428	969/1475	missense_variant c.2905_2910delACGCTAinsGCACTG p.ThrLeu969AlaLeu	MKAN_RS06815	MKAN_07115	non-ribosomal peptide synthetase
NC_022663	1606268	snp	A	G	G:29 A:0	CDS	+	2915/4428	972/1475	missense_variant c.2915A>G p.Glu972Gly	MKAN_RS06815	MKAN_07115	non-ribosomal peptide synthetase
NC_022663	1606294	snp	C	T	T:64 C:0	CDS	+	2941/4428	981/1475	missense_variant c.2941C>T p.Pro981Ser	MKAN_RS06815	MKAN_07115	non-ribosomal peptide synthetase
NC_022663	1606324	snp	G	A	A:79 G:0	CDS	+	2971/4428	991/1475	missense_variant c.2971G>A p.Glu991Lys	MKAN_RS06815	MKAN_07115	non-ribosomal peptide synthetase
NC_022663	1606456	snp	A	G	G:81 A:0	CDS	+	3103/4428	1035/1475	missense_variant c.3103A>G p.Thr1035Ala	MKAN_RS06815	MKAN_07115	non-ribosomal peptide synthetase
NC_022663	1606467	snp	A	G	G:71 A:0	CDS	+	3114/4428	1038/1475	synonymous_variant c.3114A>G p.Ala1038Ala	MKAN_RS06815	MKAN_07115	non-ribosomal peptide synthetase
NC_022663	1606477	complex	GCT	ACC	ACC:62 GCT:0	CDS	+	3124/4428	1042/1475	missense_variant c.3124_3126delGCTinsACC p.Ala1042Thr	MKAN_RS06815	MKAN_07115	non-ribosomal peptide synthetase
NC_022663	1606488	complex	TAC	CAA	CAA:55 TAC:0	CDS	+	3135/4428	1045/1475	missense_variant c.3135_3137delTACinsCAA p.SerThr1045SerAsn	MKAN_RS06815	MKAN_07115	non-ribosomal peptide synthetase
NC_022663	1606500	snp	T	C	C:50 T:0	CDS	+	3147/4428	1049/1475	synonymous_variant c.3147T>C p.Ile1049Ile	MKAN_RS06815	MKAN_07115	non-ribosomal peptide synthetase
NC_022663	1606521	snp	T	G	G:39 T:0	CDS	+	3168/4428	1056/1475	missense_variant c.3168T>G p.Ile1056Met	MKAN_RS06815	MKAN_07115	non-ribosomal peptide synthetase
NC_022663	1606530	snp	C	T	T:36 C:0	CDS	+	3177/4428	1059/1475	synonymous_variant c.3177C>T p.Tyr1059Tyr	MKAN_RS06815	MKAN_07115	non-ribosomal peptide synthetase
NC_022663	1606539	snp	T	C	C:35 T:0	CDS	+	3186/4428	1062/1475	synonymous_variant c.3186T>C p.Gly1062Gly	MKAN_RS06815	MKAN_07115	non-ribosomal peptide synthetase
NC_022663	1606545	snp	A	G	G:33 A:0	CDS	+	3192/4428	1064/1475	synonymous_variant c.3192A>G p.Pro1064Pro	MKAN_RS06815	MKAN_07115	non-ribosomal peptide synthetase
NC_022663	1606551	snp	A	G	G:38 A:0	CDS	+	3198/4428	1066/1475	synonymous_variant c.3198A>G p.Arg1066Arg	MKAN_RS06815	MKAN_07115	non-ribosomal peptide synthetase
NC_022663	1606566	snp	G	A	A:43 G:0	CDS	+	3213/4428	1071/1475	synonymous_variant c.3213G>A p.Glu1071Glu	MKAN_RS06815	MKAN_07115	non-ribosomal peptide synthetase
NC_022663	1606576	snp	G	C	C:41 G:0	CDS	+	3223/4428	1075/1475	missense_variant c.3223G>C p.Val1075Leu	MKAN_RS06815	MKAN_07115	non-ribosomal peptide synthetase
NC_022663	1606586	mnp	GC	AG	AG:47 GC:0	CDS	+	3233/4428	1078/1475	missense_variant c.3233_3234delGCinsAG p.Gly1078Glu	MKAN_RS06815	MKAN_07115	non-ribosomal peptide synthetase
NC_022663	1606599	complex	GCAG	ACAA	ACAA:52 GCAG:0	CDS	+	3246/4428	1082/1475	synonymous_variant c.3246_3249delGCAGinsACAA p.GluGln1082GluGln	MKAN_RS06815	MKAN_07115	non-ribosomal peptide synthetase
NC_022663	1606633	snp	G	A	A:40 G:0	CDS	+	3280/4428	1094/1475	missense_variant c.3280G>A p.Gly1094Ser	MKAN_RS06815	MKAN_07115	non-ribosomal peptide synthetase
NC_022663	1606649	complex	GTAG	ACAC	ACAC:14 GTAG:0	CDS	+	3296/4428	1099/1475	missense_variant c.3296_3299delGTAGinsACAC p.ArgSer1099HisThr	MKAN_RS06815	MKAN_07115	non-ribosomal peptide synthetase
NC_022663	1606670	snp	G	A	A:38 G:0	CDS	+	3317/4428	1106/1475	missense_variant c.3317G>A p.Ser1106Asn	MKAN_RS06815	MKAN_07115	non-ribosomal peptide synthetase
NC_022663	1606675	mnp	GT	AC	AC:34 GT:0	CDS	+	3322/4428	1108/1475	missense_variant c.3322_3323delGTinsAC p.Val1108Thr	MKAN_RS06815	MKAN_07115	non-ribosomal peptide synthetase
NC_022663	1606736	complex	CGGCA	AGGCG	AGGCG:71 CGGCA:0	CDS	+	3383/4428	1128/1475	missense_variant c.3383_3387delCGGCAinsAGGCG p.ProAla1128GlnAla	MKAN_RS06815	MKAN_07115	non-ribosomal peptide synthetase
NC_022663	1606763	snp	A	C	C:63 A:0	CDS	+	3410/4428	1137/1475	missense_variant c.3410A>C p.Lys1137Thr	MKAN_RS06815	MKAN_07115	non-ribosomal peptide synthetase
NC_022663	1606804	snp	T	G	G:59 T:0	CDS	+	3451/4428	1151/1475	missense_variant c.3451T>G p.Ser1151Ala	MKAN_RS06815	MKAN_07115	non-ribosomal peptide synthetase
NC_022663	1606816	snp	T	C	C:61 T:0	CDS	+	3463/4428	1155/1475	synonymous_variant c.3463T>C p.Leu1155Leu	MKAN_RS06815	MKAN_07115	non-ribosomal peptide synthetase
NC_022663	1606829	complex	GCGGA	CCGGT	CCGGT:48 GCGGA:0	CDS	+	3476/4428	1159/1475	missense_variant c.3476_3480delGCGGAinsCCGGT p.SerGly1159ThrGly	MKAN_RS06815	MKAN_07115	non-ribosomal peptide synthetase
NC_022663	1606848	snp	A	T	T:44 A:0	CDS	+	3495/4428	1165/1475	synonymous_variant c.3495A>T p.Leu1165Leu	MKAN_RS06815	MKAN_07115	non-ribosomal peptide synthetase
NC_022663	1606857	snp	A	G	G:53 A:0	CDS	+	3504/4428	1168/1475	synonymous_variant c.3504A>G p.Ala1168Ala	MKAN_RS06815	MKAN_07115	non-ribosomal peptide synthetase
NC_022663	1606881	snp	A	G	G:51 A:0	CDS	+	3528/4428	1176/1475	synonymous_variant c.3528A>G p.Ala1176Ala	MKAN_RS06815	MKAN_07115	non-ribosomal peptide synthetase
NC_022663	1606897	snp	C	G	G:38 C:0	CDS	+	3544/4428	1182/1475	missense_variant c.3544C>G p.Leu1182Val	MKAN_RS06815	MKAN_07115	non-ribosomal peptide synthetase
NC_022663	1606917	snp	C	G	G:40 C:0	CDS	+	3564/4428	1188/1475	synonymous_variant c.3564C>G p.Ala1188Ala	MKAN_RS06815	MKAN_07115	non-ribosomal peptide synthetase
NC_022663	1606925	mnp	TA	CG	CG:35 TA:0	CDS	+	3572/4428	1191/1475	missense_variant c.3572_3573delTAinsCG p.Val1191Ala	MKAN_RS06815	MKAN_07115	non-ribosomal peptide synthetase
NC_022663	1606938	complex	ACACG	CCACT	CCACT:49 ACACG:0	CDS	+	3585/4428	1195/1475	missense_variant c.3585_3589delACACGinsCCACT p.GlyHisAla1195GlyHisSer	MKAN_RS06815	MKAN_07115	non-ribosomal peptide synthetase
NC_022663	1606947	snp	G	C	C:48 G:0	CDS	+	3594/4428	1198/1475	synonymous_variant c.3594G>C p.Pro1198Pro	MKAN_RS06815	MKAN_07115	non-ribosomal peptide synthetase
NC_022663	1606953	snp	T	C	C:46 T:0	CDS	+	3600/4428	1200/1475	synonymous_variant c.3600T>C p.Pro1200Pro	MKAN_RS06815	MKAN_07115	non-ribosomal peptide synthetase
NC_022663	1606996	snp	A	C	C:34 A:0	CDS	+	3643/4428	1215/1475	missense_variant c.3643A>C p.Met1215Leu	MKAN_RS06815	MKAN_07115	non-ribosomal peptide synthetase
NC_022663	1607004	snp	T	C	C:48 T:0	CDS	+	3651/4428	1217/1475	synonymous_variant c.3651T>C p.Arg1217Arg	MKAN_RS06815	MKAN_07115	non-ribosomal peptide synthetase
NC_022663	1607013	snp	C	T	T:59 C:0	CDS	+	3660/4428	1220/1475	synonymous_variant c.3660C>T p.Thr1220Thr	MKAN_RS06815	MKAN_07115	non-ribosomal peptide synthetase
NC_022663	1607106	snp	T	C	C:65 T:0	CDS	+	3753/4428	1251/1475	synonymous_variant c.3753T>C p.Ala1251Ala	MKAN_RS06815	MKAN_07115	non-ribosomal peptide synthetase
NC_022663	1607124	snp	C	G	G:57 C:0	CDS	+	3771/4428	1257/1475	synonymous_variant c.3771C>G p.Ala1257Ala	MKAN_RS06815	MKAN_07115	non-ribosomal peptide synthetase
NC_022663	1607141	mnp	CT	AC	AC:40 CT:0	CDS	+	3788/4428	1263/1475	missense_variant c.3788_3789delCTinsAC p.Ala1263Asp	MKAN_RS06815	MKAN_07115	non-ribosomal peptide synthetase
NC_022663	1607153	complex	AACTA	GACTG	GACTG:33 AACTA:0	CDS	+	3800/4428	1267/1475	missense_variant c.3800_3804delAACTAinsGACTG p.GlnLeu1267ArgLeu	MKAN_RS06815	MKAN_07115	non-ribosomal peptide synthetase
NC_022663	1607167	complex	AATGTC	GGTGTG	GGTGTG:20 AATGTC:0	CDS	+	3814/4428	1272/1475	missense_variant c.3814_3819delAATGTCinsGGTGTG p.AsnVal1272GlyVal	MKAN_RS06815	MKAN_07115	non-ribosomal peptide synthetase
NC_022663	1607181	snp	T	C	C:33 T:0	CDS	+	3828/4428	1276/1475	synonymous_variant c.3828T>C p.Phe1276Phe	MKAN_RS06815	MKAN_07115	non-ribosomal peptide synthetase
NC_022663	1607232	snp	C	G	G:27 C:0	CDS	+	3879/4428	1293/1475	synonymous_variant c.3879C>G p.Arg1293Arg	MKAN_RS06815	MKAN_07115	non-ribosomal peptide synthetase
NC_022663	1607247	snp	A	G	G:28 A:0	CDS	+	3894/4428	1298/1475	synonymous_variant c.3894A>G p.Thr1298Thr	MKAN_RS06815	MKAN_07115	non-ribosomal peptide synthetase
NC_022663	1607256	mnp	GT	AC	AC:26 GT:0	CDS	+	3903/4428	1301/1475	synonymous_variant c.3903_3904delGTinsAC p.ProLeu1301ProLeu	MKAN_RS06815	MKAN_07115	non-ribosomal peptide synthetase
NC_022663	1607293	snp	G	C	C:30 G:0	CDS	+	3940/4428	1314/1475	missense_variant c.3940G>C p.Val1314Leu	MKAN_RS06815	MKAN_07115	non-ribosomal peptide synthetase
NC_022663	1607298	snp	A	C	C:30 A:0	CDS	+	3945/4428	1315/1475	synonymous_variant c.3945A>C p.Val1315Val	MKAN_RS06815	MKAN_07115	non-ribosomal peptide synthetase
NC_022663	1607383	snp	C	T	T:79 C:0	CDS	+	4030/4428	1344/1475	missense_variant c.4030C>T p.His1344Tyr	MKAN_RS06815	MKAN_07115	non-ribosomal peptide synthetase
NC_022663	1607411	snp	C	A	A:114 C:0	CDS	+	4058/4428	1353/1475	missense_variant c.4058C>A p.Ala1353Glu	MKAN_RS06815	MKAN_07115	non-ribosomal peptide synthetase
NC_022663	1607425	snp	A	G	G:110 A:0	CDS	+	4072/4428	1358/1475	missense_variant c.4072A>G p.Ile1358Val	MKAN_RS06815	MKAN_07115	non-ribosomal peptide synthetase
NC_022663	1607475	snp	C	T	T:80 C:0	CDS	+	4122/4428	1374/1475	synonymous_variant c.4122C>T p.Asp1374Asp	MKAN_RS06815	MKAN_07115	non-ribosomal peptide synthetase
NC_022663	1607494	snp	A	T	T:53 A:0	CDS	+	4141/4428	1381/1475	missense_variant c.4141A>T p.Ser1381Cys	MKAN_RS06815	MKAN_07115	non-ribosomal peptide synthetase
NC_022663	1607502	snp	A	G	G:42 A:0	CDS	+	4149/4428	1383/1475	synonymous_variant c.4149A>G p.Pro1383Pro	MKAN_RS06815	MKAN_07115	non-ribosomal peptide synthetase
NC_022663	1607514	snp	G	A	A:36 G:1	CDS	+	4161/4428	1387/1475	synonymous_variant c.4161G>A p.Leu1387Leu	MKAN_RS06815	MKAN_07115	non-ribosomal peptide synthetase
NC_022663	1607526	snp	T	C	C:29 T:1	CDS	+	4173/4428	1391/1475	synonymous_variant c.4173T>C p.Tyr1391Tyr	MKAN_RS06815	MKAN_07115	non-ribosomal peptide synthetase
NC_022663	1607536	snp	G	A	A:34 G:0	CDS	+	4183/4428	1395/1475	missense_variant c.4183G>A p.Ala1395Thr	MKAN_RS06815	MKAN_07115	non-ribosomal peptide synthetase
NC_022663	1607557	snp	A	G	G:52 A:0	CDS	+	4204/4428	1402/1475	missense_variant c.4204A>G p.Thr1402Ala	MKAN_RS06815	MKAN_07115	non-ribosomal peptide synthetase
NC_022663	1607570	mnp	TC	GG	GG:49 TC:0	CDS	+	4217/4428	1406/1475	missense_variant c.4217_4218delTCinsGG p.Leu1406Arg	MKAN_RS06815	MKAN_07115	non-ribosomal peptide synthetase
NC_022663	1607623	snp	G	C	C:45 G:0	CDS	+	4270/4428	1424/1475	missense_variant c.4270G>C p.Val1424Leu	MKAN_RS06815	MKAN_07115	non-ribosomal peptide synthetase
NC_022663	1607653	snp	C	G	G:48 C:0	CDS	+	4300/4428	1434/1475	missense_variant c.4300C>G p.Leu1434Val	MKAN_RS06815	MKAN_07115	non-ribosomal peptide synthetase
NC_022663	1607664	snp	T	C	C:54 T:0	CDS	+	4311/4428	1437/1475	synonymous_variant c.4311T>C p.Ser1437Ser	MKAN_RS06815	MKAN_07115	non-ribosomal peptide synthetase
NC_022663	1607670	snp	T	C	C:51 T:0	CDS	+	4317/4428	1439/1475	synonymous_variant c.4317T>C p.Asp1439Asp	MKAN_RS06815	MKAN_07115	non-ribosomal peptide synthetase
NC_022663	1607677	complex	GTG	ATC	ATC:39 GTG:0	CDS	+	4324/4428	1442/1475	missense_variant c.4324_4326delGTGinsATC p.Val1442Ile	MKAN_RS06815	MKAN_07115	non-ribosomal peptide synthetase
NC_022663	1607688	snp	T	C	C:52 T:0	CDS	+	4335/4428	1445/1475	synonymous_variant c.4335T>C p.Thr1445Thr	MKAN_RS06815	MKAN_07115	non-ribosomal peptide synthetase
NC_022663	1607706	snp	A	C	C:53 A:0	CDS	+	4353/4428	1451/1475	synonymous_variant c.4353A>C p.Pro1451Pro	MKAN_RS06815	MKAN_07115	non-ribosomal peptide synthetase
NC_022663	1607722	snp	C	T	T:53 C:0	CDS	+	4369/4428	1457/1475	missense_variant c.4369C>T p.Pro1457Ser	MKAN_RS06815	MKAN_07115	non-ribosomal peptide synthetase
NC_022663	1607727	complex	ACTGACC	TCTGGCT	TCTGGCT:56 ACTGACC:0	CDS	+	4374/4428	1458/1475	missense_variant c.4374_4380delACTGACCinsTCTGGCT p.GluLeuThr1458AspLeuAla	MKAN_RS06815	MKAN_07115	non-ribosomal peptide synthetase
NC_022663	1607765	snp	G	A	A:72 G:0	CDS	+	4412/4428	1471/1475	missense_variant c.4412G>A p.Arg1471Lys	MKAN_RS06815	MKAN_07115	non-ribosomal peptide synthetase
NC_022663	1607770	mnp	TG	AC	AC:64 TG:0	CDS	+	4417/4428	1473/1475	missense_variant c.4417_4418delTGinsAC p.Cys1473Thr	MKAN_RS06815	MKAN_07115	non-ribosomal peptide synthetase
NC_022663	1607776	snp	G	A	A:64 G:0	CDS	+	4423/4428	1475/1475	missense_variant c.4423G>A p.Ala1475Thr	MKAN_RS06815	MKAN_07115	non-ribosomal peptide synthetase
NC_022663	1607792	snp	G	T	T:79 G:0	CDS	+	15/1287	5/428	synonymous_variant c.15G>T p.Ala5Ala	MKAN_RS06820	MKAN_07120	lysine 6-monooxygenase
NC_022663	1607828	snp	G	C	C:72 G:0	CDS	+	51/1287	17/428	synonymous_variant c.51G>C p.Ala17Ala	MKAN_RS06820	MKAN_07120	lysine 6-monooxygenase
NC_022663	1607846	snp	A	G	G:69 A:0	CDS	+	69/1287	23/428	synonymous_variant c.69A>G p.Leu23Leu	MKAN_RS06820	MKAN_07120	lysine 6-monooxygenase
NC_022663	1607870	snp	C	T	T:56 C:0	CDS	+	93/1287	31/428	synonymous_variant c.93C>T p.Pro31Pro	MKAN_RS06820	MKAN_07120	lysine 6-monooxygenase
NC_022663	1607876	snp	C	T	T:59 C:0	CDS	+	99/1287	33/428	synonymous_variant c.99C>T p.Val33Val	MKAN_RS06820	MKAN_07120	lysine 6-monooxygenase
NC_022663	1607895	complex	GGC	AGG	AGG:58 GGC:0	CDS	+	118/1287	40/428	missense_variant c.118_120delGGCinsAGG p.Gly40Arg	MKAN_RS06820	MKAN_07120	lysine 6-monooxygenase
NC_022663	1607939	snp	C	G	G:67 C:0	CDS	+	162/1287	54/428	synonymous_variant c.162C>G p.Gly54Gly	MKAN_RS06820	MKAN_07120	lysine 6-monooxygenase
NC_022663	1607949	snp	C	T	T:62 C:0	CDS	+	172/1287	58/428	synonymous_variant c.172C>T p.Leu58Leu	MKAN_RS06820	MKAN_07120	lysine 6-monooxygenase
NC_022663	1607997	snp	T	C	C:54 T:0	CDS	+	220/1287	74/428	synonymous_variant c.220T>C p.Leu74Leu	MKAN_RS06820	MKAN_07120	lysine 6-monooxygenase
NC_022663	1608005	snp	A	G	G:58 A:1	CDS	+	228/1287	76/428	synonymous_variant c.228A>G p.Pro76Pro	MKAN_RS06820	MKAN_07120	lysine 6-monooxygenase
NC_022663	1608020	snp	A	G	G:62 A:1	CDS	+	243/1287	81/428	synonymous_variant c.243A>G p.Glu81Glu	MKAN_RS06820	MKAN_07120	lysine 6-monooxygenase
[truncated: 616 more rows]

## Sheet: BR7287
CHROM	POS	TYPE	REF	ALT	EVIDENCE	FTYPE	STRAND	NT_POS	AA_POS	EFFECT	LOCUS_TAG	OLD_LOCUS_TAG	PRODUCT
[truncated: 5 more rows]

[truncated: 5 more sheets: BR8835, BR8837, BR8839, BR10742, BR10953]
